# Supplementary material for: Exploring the pharmacological mechanism of Shengjing capsule on male infertility by a network pharmacology approach
Source: BMC Complement Med Ther. 2022 Nov 18;22:299. doi: 10.1186/s12906-022-03774-z (PMC9675225; doi:10.1186/s12906-022-03774-z)
Supplement: Supplementary file 2 — Additional file 2: [file 12906_2022_3774_MOESM2_ESM.xlsx]

## Sheet: Sheet1
Gene	database
FSHB	CTD
ESR1	CTD
AR	CTD
CYP1A1	CTD
ESR1	CTD
BAX	CTD
BCL2	CTD
LHB	CTD
FSHB	CTD
TP53	CTD
AHR	CTD
SOD2	CTD
CYP17A1	CTD
NOS3	CTD
SELENOP	CTD
MDM2	CTD
GPX4	CTD
ALDH2	CTD
ENO1	CTD
NOS3	CTD
TSC22D3	CTD
LHCGR	CTD
ELOVL2	CTD
RAD23B	CTD
DICER1	CTD
PON1	CTD
NR5A1	CTD
OGG1	CTD
ACE	CTD
NR1H4	CTD
CFTR	CTD
CDC14A	CTD
GSTT1	CTD
CDC14A	CTD
BSCL2	CTD
CBL	CTD
MTR	CTD
MTHFR	CTD
LDHC	CTD
STX2	CTD
TDRD7	CTD
TPCN1	CTD
PLAU	CTD
AURKC	CTD
BSCL2	CTD
POLG	CTD
KMT2D	CTD
NSUN7	CTD
NR0B1	CTD
DROSHA	CTD
CST8	CTD
BRWD1	CTD
DNAAF4	CTD
TAS1R3	CTD
PIWIL4	CTD
NOS3	CTD
MTRR	CTD
GNAT3	CTD
ENO4	CTD
NANOS2	CTD
HOXD11	CTD
PIWIL3	CTD
NECTIN3	CTD
BCL2	CTD
SYCP3	CTD
CFTR	CTD
NECTIN2	CTD
AURKC	CTD
BPY2	CTD
CATSPER1	CTD
CATSPER2	CTD
CATSPER2	CTD
CDY1	CTD
CDY2A	CTD
CEP19	CTD
CYP19A1	CTD
DAZ1	CTD
DAZ2	CTD
DAZ3	CTD
DDX3Y	CTD
DPY19L2	CTD
FSHB	CTD
HSFY1	CTD
KDM5D	CTD
KLHL10	CTD
MIR506	CTD
NANOS1	CTD
NR5A1	CTD
PLCZ1	CTD
PRY	CTD
PRY2	CTD
RBMY1A1	CTD
RPS4Y2	CTD
SEPTIN12	CTD
SLC26A8	CTD
SPATA16	CTD
STRC	CTD
STRC	CTD
SUN5	CTD
SYCE1	CTD
SYCP3	CTD
TAF4B	CTD
TEX11	CTD
USP9Y	CTD
VCY	CTD
XKRY	CTD
ZMYND15	CTD
CGA	CTD
GNRH1	CTD
ALB	CTD
CFTR	DisGeNET
AURKC	DisGeNET
NR5A1	DisGeNET
MTHFR	DisGeNET
AR	DisGeNET
LHCGR	DisGeNET
POLG	DisGeNET
CYP1A1	DisGeNET
NOS3	DisGeNET
ESR1	DisGeNET
MTR	DisGeNET
TP53	DisGeNET
AHR	DisGeNET
PON1	DisGeNET
MTRR	DisGeNET
ACE	DisGeNET
FSHB	DisGeNET
OGG1	DisGeNET
CYP17A1	DisGeNET
SOD2	DisGeNET
GPX4	DisGeNET
NSUN7	DisGeNET
DNAAF4	DisGeNET
MDM2	DisGeNET
BCL2	DisGeNET
CST8	DisGeNET
NANOS2	DisGeNET
ENO1	DisGeNET
STX2	DisGeNET
BAX	DisGeNET
ELOVL2	DisGeNET
DROSHA	DisGeNET
GNRH1	DisGeNET
SELENOP	DisGeNET
ALDH2	DisGeNET
TAS1R3	DisGeNET
RAD23B	DisGeNET
GNAT3	DisGeNET
TDRD7	DisGeNET
ENO4	DisGeNET
CBL	DisGeNET
KMT2D	DisGeNET
LDHC	DisGeNET
LHB	DisGeNET
TSC22D3	DisGeNET
HOXD11	DisGeNET
BSCL2	DisGeNET
CSNK2A2	DisGeNET
FAS	DisGeNET
FKBP6	DisGeNET
KIT	DisGeNET
AGFG1	DisGeNET
TCTE1	DisGeNET
CABYR	DisGeNET
ADAMTS16	DisGeNET
CNOT7	DisGeNET
SMAD1	DisGeNET
DAZ1	DisGeNET
USP9Y	DisGeNET
DDX3Y	DisGeNET
CYP19A1	DisGeNET
CATSPER1	DisGeNET
TSPY1	DisGeNET
STRC	DisGeNET
CATSPER2	DisGeNET
WT1	DisGeNET
RBMY1A1	DisGeNET
SRY	DisGeNET
DAZ2	DisGeNET
ADGRG2	DisGeNET
DNAAF5	DisGeNET
WWOX	DisGeNET
PTPN11	DisGeNET
ZFPM2	DisGeNET
DNAI1	DisGeNET
GCM2	DisGeNET
DNAI2	DisGeNET
TEX11	DisGeNET
DAZ3	DisGeNET
DAZ4	DisGeNET
DMRT3	DisGeNET
VAMP7	DisGeNET
SOX9	DisGeNET
MAP2K1	DisGeNET
BRAF	DisGeNET
AZF1	DisGeNET
CTNS	DisGeNET
GATA4	DisGeNET
AMHR2	DisGeNET
AMH	DisGeNET
NR0B1	DisGeNET
MAP3K1	DisGeNET
USP26	DisGeNET
DAZL	DisGeNET
PRM1	DisGeNET
PRM2	DisGeNET
FSHR	DisGeNET
GSTM1	DisGeNET
GSTK1	DisGeNET
GSTT1	DisGeNET
SLCO6A1	DisGeNET
BRD2	DisGeNET
THEG	DisGeNET
HPGDS	DisGeNET
NAT2	DisGeNET
BOLL	DisGeNET
TNF	DisGeNET
PICK1	DisGeNET
ESR2	DisGeNET
CRISP2	DisGeNET
DDX25	DisGeNET
APOB	DisGeNET
SEPT12	DisGeNET
PIWIL2	DisGeNET
CLOCK	DisGeNET
H2BFWT	DisGeNET
HSFY1	DisGeNET
CYP2B6	DisGeNET
HSFY2	DisGeNET
HSPA2	DisGeNET
SHBG	DisGeNET
SNRPN	DisGeNET
HFE	DisGeNET
TSPYL1	DisGeNET
TAF7L	DisGeNET
DDX4	DisGeNET
TSPY3	DisGeNET
BPY2C	DisGeNET
GOLGA2P2Y	DisGeNET
TSSK1B	DisGeNET
PARPBP	DisGeNET
SPATA16	DisGeNET
MIR383	DisGeNET
CMPK1	DisGeNET
AZIN1	DisGeNET
POLL	DisGeNET
TBC1D20	DisGeNET
SLC26A8	DisGeNET
CMPK2	DisGeNET
TSPY10	DisGeNET
PRDM9	DisGeNET
TSPY4	DisGeNET
DNMT3L	DisGeNET
PDE11A	DisGeNET
H1FNT	DisGeNET
PLCZ1	DisGeNET
NME8	DisGeNET
CFAP44	DisGeNET
BPY2B	DisGeNET
GGN	DisGeNET
FATE1	DisGeNET
KLHL10	DisGeNET
CPEB1	DisGeNET
TYSND1	DisGeNET
CLEC7A	DisGeNET
SLC25A31	DisGeNET
LAMA1	DisGeNET
TSSK4	DisGeNET
NPHP4	DisGeNET
ACSBG2	DisGeNET
DEFB126	DisGeNET
NANOS3	DisGeNET
LGR6	DisGeNET
PRY2	DisGeNET
TDRD1	DisGeNET
GALNTL5	DisGeNET
PGAM4	DisGeNET
MIR320A	DisGeNET
MIR196A2	DisGeNET
GOLGA2P3Y	DisGeNET
PICSAR	DisGeNET
EPPIN	DisGeNET
SPATA9	DisGeNET
AHRR	DisGeNET
PATE1	DisGeNET
PXT1	DisGeNET
NOS1	DisGeNET
ICR1	DisGeNET
HTC2	DisGeNET
HSPB1	DisGeNET
HSPA1B	DisGeNET
HSPA1A	DisGeNET
GSTP1	DisGeNET
GSTM2	DisGeNET
PDIA3	DisGeNET
IGF2	DisGeNET
IL1RN	DisGeNET
INSL3	DisGeNET
NFE2L2	DisGeNET
MSH5	DisGeNET
MRC1	DisGeNET
MMP7	DisGeNET
KITLG	DisGeNET
MEST	DisGeNET
LIG4	DisGeNET
KRT18	DisGeNET
GAS6	DisGeNET
ERCC4	DisGeNET
ERCC2	DisGeNET
CGA	DisGeNET
CDC25A	DisGeNET
CAT	DisGeNET
CASP9	DisGeNET
BDNF	DisGeNET
ATM	DisGeNET
ARNTL	DisGeNET
ANXA5	DisGeNET
CLC	DisGeNET
CREM	DisGeNET
CS	DisGeNET
ERCC1	DisGeNET
EGR4	DisGeNET
DNMT3B	DisGeNET
DNMT1	DisGeNET
DMWD	DisGeNET
DMRT1	DisGeNET
CYP1B1	DisGeNET
CST3	DisGeNET
SLC25A5	DisGeNET
RBMXL2	DisGeNET
RABL2A	DisGeNET
RABL2B	DisGeNET
GTF2A1L	DisGeNET
GADD45G	DisGeNET
UTP14C	DisGeNET
RIMS2	DisGeNET
PIWIL1	DisGeNET
SLC16A7	DisGeNET
CEP131	DisGeNET
CSTF2T	DisGeNET
SLC9A8	DisGeNET
MLH3	DisGeNET
DNAH1	DisGeNET
POC1A	DisGeNET
PRDX5	DisGeNET
TSSK1A	DisGeNET
ATP6V0A2	DisGeNET
DICER1	DisGeNET
PUM2	DisGeNET
BPY2	DisGeNET
HAP1	DisGeNET
ELP1	DisGeNET
SOX3	DisGeNET
SOD3	DisGeNET
SDHD	DisGeNET
SBF1	DisGeNET
RAG1	DisGeNET
PPP1CC	DisGeNET
PIP	DisGeNET
NTRK1	DisGeNET
SOX11	DisGeNET
TGFB3	DisGeNET
THRB	DisGeNET
XRCC3	DisGeNET
XRCC1	DisGeNET
XPA	DisGeNET
VDAC3	DisGeNET
UBE2B	DisGeNET
TXN	DisGeNET
PMS2	DisGeNET
TNP1	DisGeNET
NOS2	DisGeNET
FGFR1	GeneCard
FGFR3	GeneCard
AKT1	GeneCard
BRAF	GeneCard
MAP2K1	GeneCard
RAF1	GeneCard
INSR	GeneCard
AR	GeneCard
ESR1	GeneCard
KIT	GeneCard
TP53	GeneCard
PTPN11	GeneCard
PTEN	GeneCard
MAP2K2	GeneCard
ATM	GeneCard
CTNNB1	GeneCard
PPARG	GeneCard
CHEK2	GeneCard
AKT3	GeneCard
HRAS	GeneCard
TGFB1	GeneCard
TNF	GeneCard
TERT	GeneCard
HDAC6	GeneCard
PIK3CA	GeneCard
CFTR	GeneCard
RAD51	GeneCard
AXL	GeneCard
PGR	GeneCard
KRAS	GeneCard
BRCA1	GeneCard
GNAS	GeneCard
NRAS	GeneCard
NR3C1	GeneCard
BMPR1B	GeneCard
CDH1	GeneCard
IL2RA	GeneCard
ALB	GeneCard
CBL	GeneCard
FN1	GeneCard
PTCH1	GeneCard
NR5A1	GeneCard
CYP19A1	GeneCard
CYP17A1	GeneCard
LEPR	GeneCard
PRLR	GeneCard
POMC	GeneCard
IGF1	GeneCard
SOS1	GeneCard
DUSP6	GeneCard
CYP11A1	GeneCard
BRCA2	GeneCard
STK11	GeneCard
DNMT3B	GeneCard
ESR2	GeneCard
SERPINA1	GeneCard
GLA	GeneCard
STAT5B	GeneCard
MAP3K1	GeneCard
WNT7A	GeneCard
NF2	GeneCard
IL6	GeneCard
BMP4	GeneCard
POR	GeneCard
HSD11B1	GeneCard
TNNI3	GeneCard
PRKD1	GeneCard
FSHR	GeneCard
WT1	GeneCard
INS	GeneCard
GATA4	GeneCard
FANCA	GeneCard
PMS2	GeneCard
CAV1	GeneCard
SLC6A4	GeneCard
LHCGR	GeneCard
LEP	GeneCard
HSD17B3	GeneCard
GNRHR	GeneCard
IGF2	GeneCard
FGF8	GeneCard
WNT4	GeneCard
TP63	GeneCard
NBN	GeneCard
TACR3	GeneCard
BDNF	GeneCard
CD40LG	GeneCard
LMNA	GeneCard
GHR	GeneCard
BRIP1	GeneCard
HPRT1	GeneCard
DMPK	GeneCard
GFAP	GeneCard
UBE3A	GeneCard
STX1A	GeneCard
MTHFR	GeneCard
MUC1	GeneCard
WWOX	GeneCard
CSNK2A2	GeneCard
BLM	GeneCard
NR0B1	GeneCard
SOX9	GeneCard
AURKC	GeneCard
AMHR2	GeneCard
CHD7	GeneCard
MECP2	GeneCard
STAR	GeneCard
ATRX	GeneCard
FGF17	GeneCard
HSD17B4	GeneCard
STS	GeneCard
FANCD2	GeneCard
DKC1	GeneCard
SOX2	GeneCard
MSR1	GeneCard
ERCC2	GeneCard
PARK7	GeneCard
SOS2	GeneCard
WRN	GeneCard
SOX10	GeneCard
FCGR2A	GeneCard
MEN1	GeneCard
DMD	GeneCard
BARD1	GeneCard
MRAS	GeneCard
FOXP3	GeneCard
CYP11B1	GeneCard
CYP21A2	GeneCard
HSD3B2	GeneCard
FMR1	GeneCard
CLPP	GeneCard
LARS2	GeneCard
SEMA3A	GeneCard
IGFBP3	GeneCard
HERC2	GeneCard
GH1	GeneCard
RRAS2	GeneCard
AIRE	GeneCard
TAC3	GeneCard
ERCC6	GeneCard
OTX2	GeneCard
CDC6	GeneCard
HMGA2	GeneCard
RIT1	GeneCard
FLNB	GeneCard
KITLG	GeneCard
KISS1R	GeneCard
FLRT3	GeneCard
CYB5A	GeneCard
MED12	GeneCard
ELN	GeneCard
PRPS1	GeneCard
AMH	GeneCard
FSHB	GeneCard
SPRY4	GeneCard
CGA	GeneCard
PRL	GeneCard
PNPLA6	GeneCard
SRD5A1	GeneCard
CDKL5	GeneCard
RRAS	GeneCard
CDC14A	GeneCard
RAD51C	GeneCard
POLR3B	GeneCard
EIF2B2	GeneCard
RNF216	GeneCard
INHA	GeneCard
MID1	GeneCard
SEMA3E	GeneCard
IGFBP1	GeneCard
RSPO1	GeneCard
NSD1	GeneCard
HFE	GeneCard
STK36	GeneCard
SMARCAL1	GeneCard
GNRH1	GeneCard
SOX3	GeneCard
SYCP3	GeneCard
GOPC	GeneCard
RXFP2	GeneCard
HS6ST1	GeneCard
TAF4B	GeneCard
PROK2	GeneCard
DNAL1	GeneCard
ZP3	GeneCard
NUP107	GeneCard
KISS1	GeneCard
HARS2	GeneCard
IL17RD	GeneCard
NPHP1	GeneCard
DHH	GeneCard
CCNO	GeneCard
CDH23	GeneCard
PALB2	GeneCard
AFF2	GeneCard
CXCL8	GeneCard
LYVE1	GeneCard
LZTR1	GeneCard
BRDT	GeneCard
CLCN5	GeneCard
KAT6B	GeneCard
CATSPER2	GeneCard
INSL3	GeneCard
PLCZ1	GeneCard
PICK1	GeneCard
BMP15	GeneCard
SRD5A2	GeneCard
RPGR	GeneCard
SHBG	GeneCard
PROKR2	GeneCard
OFD1	GeneCard
DNAI1	GeneCard
DNAH5	GeneCard
CLDN2	GeneCard
MRPS22	GeneCard
DNAH11	GeneCard
CEP290	GeneCard
BBS4	GeneCard
BBS2	GeneCard
H6PD	GeneCard
XRCC2	GeneCard
FANCM	GeneCard
SDCCAG8	GeneCard
SHOC2	GeneCard
GBA2	GeneCard
TDRD9	GeneCard
ZFPM2	GeneCard
RASA2	GeneCard
XRCC3	GeneCard
NODAL	GeneCard
DMRT1	GeneCard
SMCHD1	GeneCard
MKS1	GeneCard
SLC26A8	GeneCard
PIWIL1	GeneCard
FANCB	GeneCard
DPY19L2	GeneCard
NPHP4	GeneCard
LHB	GeneCard
PSMC3IP	GeneCard
SPAG1	GeneCard
HESX1	GeneCard
ERAL1	GeneCard
DNAI2	GeneCard
NME8	GeneCard
FOXL2	GeneCard
PROP1	GeneCard
ZMYND10	GeneCard
DAZL	GeneCard
RSPH1	GeneCard
DNAH9	GeneCard
IFT172	GeneCard
PPP2R3C	GeneCard
MUC5AC	GeneCard
TEX14	GeneCard
MKRN3	GeneCard
LHX4	GeneCard
DCTN4	GeneCard
CC2D2A	GeneCard
GDF9	GeneCard
RPGRIP1L	GeneCard
PDHA2	GeneCard
CATSPER1	GeneCard
DDX3Y	GeneCard
HYDIN	GeneCard
NSMF	GeneCard
RSPH4A	GeneCard
KLHL10	GeneCard
ZP2	GeneCard
LRRC6	GeneCard
WDR11	GeneCard
PMFBP1	GeneCard
AK7	GeneCard
BBS1	GeneCard
ACR	GeneCard
ARMC4	GeneCard
CCDC151	GeneCard
SHOX	GeneCard
SRA1	GeneCard
GAS8	GeneCard
PAEP	GeneCard
A2ML1	GeneCard
WDR35	GeneCard
TCTN2	GeneCard
SPO11	GeneCard
DNAH1	GeneCard
USP9Y	GeneCard
DNAH8	GeneCard
RSPH9	GeneCard
CCDC40	GeneCard
FEZF1	GeneCard
IFT27	GeneCard
CLCA4	GeneCard
WDR66	GeneCard
DNAJB13	GeneCard
ANOS1	GeneCard
TEX15	GeneCard
TEX11	GeneCard
SUN5	GeneCard
DNAAF2	GeneCard
KDM5D	GeneCard
CCDC114	GeneCard
DNAAF1	GeneCard
RSPH3	GeneCard
TMEM67	GeneCard
SYCE1	GeneCard
DNAH7	GeneCard
IFT74	GeneCard
TTC21A	GeneCard
USP26	GeneCard
TMEM216	GeneCard
CCDC65	GeneCard
ODF1	GeneCard
SRY	GeneCard
STRC	GeneCard
SOHLH1	GeneCard
ADGRG2	GeneCard
DNAAF5	GeneCard
NANOS1	GeneCard
EPPIN	GeneCard
CCDC39	GeneCard
DNAAF3	GeneCard
CCDC103	GeneCard
ARMC2	GeneCard
FOXJ1	GeneCard
GAS2L2	GeneCard
DNAH17	GeneCard
LRRC56	GeneCard
CCDC141	GeneCard
SYCP1	GeneCard
SPATA16	GeneCard
ZMYND15	GeneCard
TSPY1	GeneCard
PRM2	GeneCard
SPAG17	GeneCard
MEIOB	GeneCard
TTC25	GeneCard
STRA8	GeneCard
SPEF2	GeneCard
DAZ1	GeneCard
DRC1	GeneCard
RBMY1A1	GeneCard
BBIP1	GeneCard
TWNK	GeneCard
SPIDR	GeneCard
CFAP43	GeneCard
CDY1	GeneCard
CFAP44	GeneCard
CFAP298	GeneCard
PRM1	GeneCard
MT-CO3	GeneCard
SEPTIN12	GeneCard
RPS4Y2	GeneCard
MCIDAS	GeneCard
SGO2	GeneCard
DNAAF4	GeneCard
FSIP2	GeneCard
ABRAXAS1	GeneCard
DAZ2	GeneCard
HSFY1	GeneCard
CDY2A	GeneCard
CFAP221	GeneCard
DAZ3	GeneCard
DAZ4	GeneCard
BPY2	GeneCard
VCY	GeneCard
H2AC18	GeneCard
CFAP300	GeneCard
H2BW1	GeneCard
PRY	GeneCard
DNAAF6	GeneCard
PRY2	GeneCard
XKRY	GeneCard
