# Supplementary material for: Exploring the pharmacological mechanism of Shengjing capsule on male infertility by a network pharmacology approach
Source: BMC Complement Med Ther. 2022 Nov 18;22:299. doi: 10.1186/s12906-022-03774-z (PMC9675225; doi:10.1186/s12906-022-03774-z)
Supplement: Supplementary file 3 — Additional file 3: [file 12906_2022_3774_MOESM3_ESM.csv]

SUID	AverageShortestPathLength	BetweennessCentrality	ClosenessCentrality	ClusteringCoefficient	Degree	Eccentricity	EdgeCount	Indegree	IsSingleNode	name	NeighborhoodConnectivity	NumberOfDirectedEdges	NumberOfUndirectedEdges	Outdegree	PartnerOfMultiEdgedNodePairs	Radiality	selected	SelfLoops	shared name	Stress	TopologicalCoefficient
1232921	3.06140351	0.00496289	0.32664756	0.0	3	5			false	MOL005399	19.5	3	0		1	0.70551378	false	0	MOL005399	852	0.51388889
1232922	2.96491228	0.01367264	0.33727811	0.0	4	5			false	PLAU	11.0	4	0		1	0.71929825	false	0	PLAU	1982	0.34482759
1232923	2.23684211	0.25016609	0.44705882	0.0	17	4			false	MOL000422	8.5625	17	0		1	0.82330827	false	0	MOL000422	31024	0.12003968
1232924	3.03508772	0.01154076	0.32947977	0.0	4	5			false	AKT1	9.75	4	0		0	0.70927318	false	0	AKT1	1944	0.38043478
1232925	2.95614035	0.03237757	0.33827893	0.0	4	5			false	MOL000546	11.25	4	0		0	0.72055138	false	0	MOL000546	3188	0.26973684
1232926	2.97368421	0.04619557	0.33628319	0.0	11	6			false	MOL000006	6.45454545	11	0		0	0.71804511	false	0	MOL000006	9798	0.18808777
1232927	3.07894737	0.02903285	0.32478632	0.0	8	6			false	MOL002714	6.0	8	0		0	0.70300752	false	0	MOL002714	4218	0.18518519
1232928	2.5877193	0.24240682	0.38644068	0.0	32	6			false	MOL000098	3.89655172	32	0		2	0.77318296	false	0	MOL000098	41308	0.09051724
1232929	3.57894737	0.0	0.27941176	0.0	1	7			false	RAF1	29.0	1	0		0	0.63157895	false	0	RAF1	0	0.0
1232930	2.87719298	0.0047537	0.34756098	0.0	3	5			false	INSR	18.66666667	3	0		0	0.73182957	false	0	INSR	1360	0.53535354
1232931	3.09649123	0.00361221	0.32294618	0.0	5	6			false	MOL008400	17.0	5	0		0	0.70050125	false	0	MOL008400	2346	0.55172414
1232932	2.28070175	0.21348156	0.43846154	0.0	25	5			false	AR	5.96	25	0		0	0.81704261	false	0	AR	29616	0.13052632
1232933	2.90350877	0.04188197	0.34441088	0.0	9	6			false	MOL000392	13.25	9	0		1	0.72807018	false	0	MOL000392	8242	0.34027778
1232934	3.09649123	0.00361221	0.32294618	0.0	5	6			false	MOL000417	17.0	5	0		0	0.70050125	false	0	MOL000417	2346	0.55172414
1232935	3.11403509	0.00217941	0.32112676	0.0	4	6			false	MOL004564	18.5	4	0		0	0.69799499	false	0	MOL004564	1432	0.60344828
1232936	3.11403509	0.00462255	0.32112676	0.0	2	6			false	MOL008628	18.5	2	0		0	0.69799499	false	0	MOL008628	1058	0.546875
1232937	3.04385965	0.00693995	0.32853026	0.0	6	6			false	MOL004373	15.5	6	0		0	0.70802005	false	0	MOL004373	3438	0.48333333
1232938	3.18421053	7.6411E-4	0.31404959	0.0	2	6			false	MOL004382	21.5	2	0		0	0.68796992	false	0	MOL004382	522	0.73214286
1232939	3.21929825	0.0010485	0.3106267	0.0	3	6			false	MOL004384	16.66666667	3	0		0	0.68295739	false	0	MOL004384	662	0.62666667
1232940	3.23684211	2.4773E-4	0.30894309	0.0	2	6			false	MOL004386	19.5	2	0		0	0.68045113	false	0	MOL004386	142	0.74
1232941	2.92105263	0.02433811	0.34234234	0.0	7	6			false	MOL004391	15.0	7	0		0	0.72556391	false	0	MOL004391	6994	0.38888889
1232942	2.42982456	0.11568043	0.41155235	0.0	8	5			false	MOL001002	11.75	8	0		0	0.79573935	false	0	MOL001002	13586	0.1733871
1232943	3.09649123	0.00361221	0.32294618	0.0	5	6			false	MOL002959	17.0	5	0		0	0.70050125	false	0	MOL002959	2346	0.55172414
1232944	3.11403509	0.00282546	0.32112676	0.0	4	6			false	MOL004114	17.75	4	0		0	0.69799499	false	0	MOL004114	1844	0.57758621
1232945	3.04385965	0.00693995	0.32853026	0.0	6	6			false	MOL000354	15.5	6	0		0	0.70802005	false	0	MOL000354	3438	0.48333333
1232946	3.21929825	1.8212E-4	0.3106267	0.0	2	6			false	MOL005321	21.0	2	0		0	0.68295739	false	0	MOL005321	66	0.8
1232947	3.09649123	0.00361221	0.32294618	0.0	5	6			false	MOL009278	17.0	5	0		0	0.70050125	false	0	MOL009278	2346	0.55172414
1232948	3.11403509	0.00217941	0.32112676	0.0	4	6			false	MOL003044	18.5	4	0		0	0.69799499	false	0	MOL003044	1432	0.60344828
1232949	3.13157895	0.00155624	0.31932773	0.0	3	6			false	MOL003542	20.0	3	0		0	0.69548872	false	0	MOL003542	1046	0.65517241
1232950	3.11403509	0.00462255	0.32112676	0.0	2	6			false	MOL004380	18.5	2	0		0	0.69799499	false	0	MOL004380	1058	0.546875
1232951	3.27192982	0.0	0.30563003	0.0	1	6			false	MOL006331	25.0	1	0		0	0.6754386	false	0	MOL006331	0	0.0
1232952	3.27192982	0.0	0.30563003	0.0	1	6			false	MOL005317	25.0	1	0		0	0.6754386	false	0	MOL005317	0	0.0
1232953	2.87719298	0.07180455	0.34756098	0.0	18	5			false	ESR1	4.44444444	18	0		0	0.73182957	false	0	ESR1	17116	0.26495726
1232954	3.86842105	0.0	0.2585034	0.0	1	6			false	MOL004396	18.0	1	0		0	0.59022556	false	0	MOL004396	0	0.0
1232955	3.60526316	5.4734E-4	0.27737226	0.0	3	6			false	MOL000448	14.33333333	3	0		0	0.62781955	false	0	MOL000448	340	0.66666667
1232956	3.60526316	0.00175206	0.27737226	0.0	2	6			false	MOL001792	15.0	2	0		0	0.62781955	false	0	MOL001792	298	0.56
1232957	3.60526316	0.00175206	0.27737226	0.0	2	6			false	MOL004941	15.0	2	0		0	0.62781955	false	0	MOL004941	298	0.56
1232958	2.85964912	0.0159697	0.34969325	0.0	4	5			false	TP53	13.0	4	0		0	0.73433584	false	0	TP53	2410	0.35294118
1232959	3.3245614	0.01994313	0.30079156	0.0	4	6			false	MOL001439	7.0	4	0		0	0.6679198	false	0	MOL001439	2308	0.35294118
1232960	3.54385965	0.00273367	0.28217822	0.0	2	7			false	PTEN	16.5	2	0		0	0.63659148	false	0	PTEN	248	0.53448276
1232961	2.42105263	0.09057661	0.41304348	0.0	20	5			false	PPARG	7.29411765	20	0		3	0.79699248	false	0	PPARG	17370	0.16563467
1232962	3.57894737	0.0	0.27941176	0.0	1	7			false	CHEK2	29.0	1	0		0	0.63157895	false	0	CHEK2	0	0.0
1232963	2.84210526	0.00426919	0.35185185	0.0	2	5			false	TGFB1	18.0	2	0		0	0.73684211	false	0	TGFB1	1234	0.5483871
1232964	2.6754386	0.07496273	0.37377049	0.0	7	5			false	MOL000358	9.0	7	0		0	0.76065163	false	0	MOL000358	7854	0.16326531
1232965	2.84210526	0.02486121	0.35185185	0.0	5	5			false	TNF	12.0	5	0		0	0.73684211	false	0	TNF	4610	0.33333333
1232966	3.81578947	2.4386E-4	0.26206897	0.0	2	6			false	MOL005944	4.0	2	0		0	0.59774436	false	0	MOL005944	78	0.75
1232967	3.64035088	2.118E-4	0.2746988	0.0	2	6			false	MOL005344	5.0	2	0		0	0.62280702	false	0	MOL005344	48	0.66666667
1232968	3.27192982	0.0	0.30563003	0.0	1	5			false	MOL001323	36.0	1	0		0	0.6754386	false	0	MOL001323	0	0.0
1232969	2.28070175	0.50479906	0.43846154	0.0	36	4			false	PGR	1.97222222	36	0		0	0.81704261	false	0	PGR	39916	0.03739316
1232970	3.27192982	0.0	0.30563003	0.0	1	5			false	MOL001979	36.0	1	0		0	0.6754386	false	0	MOL001979	0	0.0
1232971	3.06140351	0.00496289	0.32664756	0.0	2	5			false	MOL000449	19.5	2	0		0	0.70551378	false	0	MOL000449	852	0.51388889
1232972	3.27192982	0.0	0.30563003	0.0	1	5			false	MOL007449	36.0	1	0		0	0.6754386	false	0	MOL007449	0	0.0
1232973	3.27192982	0.0	0.30563003	0.0	1	5			false	MOL009618	36.0	1	0		0	0.6754386	false	0	MOL009618	0	0.0
1232974	3.27192982	0.0	0.30563003	0.0	1	5			false	MOL009621	36.0	1	0		0	0.6754386	false	0	MOL009621	0	0.0
1232975	3.27192982	0.0	0.30563003	0.0	1	5			false	MOL009622	36.0	1	0		0	0.6754386	false	0	MOL009622	0	0.0
1232976	3.27192982	0.0	0.30563003	0.0	1	5			false	MOL009634	36.0	1	0		0	0.6754386	false	0	MOL009634	0	0.0
1232977	3.27192982	0.0	0.30563003	0.0	1	5			false	MOL009641	36.0	1	0		0	0.6754386	false	0	MOL009641	0	0.0
1232978	3.27192982	0.0	0.30563003	0.0	1	5			false	MOL009642	36.0	1	0		0	0.6754386	false	0	MOL009642	0	0.0
1232979	3.23684211	0.03477721	0.30894309	0.0	2	5			false	MOL009644	19.0	2	0		0	0.68045113	false	0	MOL009644	2384	0.5
1232980	3.27192982	0.0	0.30563003	0.0	1	5			false	MOL009681	36.0	1	0		0	0.6754386	false	0	MOL009681	0	0.0
1232981	3.27192982	0.0	0.30563003	0.0	1	5			false	MOL005440	36.0	1	0		0	0.6754386	false	0	MOL005440	0	0.0
1232982	3.04385965	0.02322944	0.32853026	0.0	2	5			false	MOL010921	24.0	2	0		0	0.70802005	false	0	MOL010921	1266	0.51111111
1232983	3.27192982	0.0	0.30563003	0.0	1	5			false	MOL000953	36.0	1	0		0	0.6754386	false	0	MOL000953	0	0.0
1232984	3.27192982	0.0	0.30563003	0.0	1	5			false	MOL005438	36.0	1	0		0	0.6754386	false	0	MOL005438	0	0.0
1232985	3.27192982	0.0	0.30563003	0.0	1	5			false	MOL008173	36.0	1	0		0	0.6754386	false	0	MOL008173	0	0.0
1232986	3.27192982	0.0	0.30563003	0.0	1	5			false	MOL009604	36.0	1	0		0	0.6754386	false	0	MOL009604	0	0.0
1232987	3.27192982	0.0	0.30563003	0.0	1	5			false	MOL009617	36.0	1	0		0	0.6754386	false	0	MOL009617	0	0.0
1232988	3.27192982	0.0	0.30563003	0.0	1	5			false	MOL009620	36.0	1	0		0	0.6754386	false	0	MOL009620	0	0.0
1232989	3.27192982	0.0	0.30563003	0.0	1	5			false	MOL009635	36.0	1	0		0	0.6754386	false	0	MOL009635	0	0.0
1232990	3.27192982	0.0	0.30563003	0.0	1	5			false	MOL009639	36.0	1	0		0	0.6754386	false	0	MOL009639	0	0.0
1232991	3.27192982	0.0	0.30563003	0.0	1	5			false	MOL009640	36.0	1	0		0	0.6754386	false	0	MOL009640	0	0.0
1232992	3.27192982	0.0	0.30563003	0.0	1	5			false	MOL009677	36.0	1	0		0	0.6754386	false	0	MOL009677	0	0.0
1232993	3.27192982	0.0	0.30563003	0.0	1	5			false	MOL009678	36.0	1	0		0	0.6754386	false	0	MOL009678	0	0.0
1232994	3.27192982	0.0	0.30563003	0.0	1	5			false	MOL000184	36.0	1	0		0	0.6754386	false	0	MOL000184	0	0.0
1232995	3.27192982	0.0	0.30563003	0.0	1	5			false	MOL001510	36.0	1	0		0	0.6754386	false	0	MOL001510	0	0.0
1232996	3.27192982	0.0	0.30563003	0.0	1	5			false	MOL001771	36.0	1	0		0	0.6754386	false	0	MOL001771	0	0.0
1232997	3.27192982	0.0	0.30563003	0.0	1	5			false	MOL000359	36.0	1	0		0	0.6754386	false	0	MOL000359	0	0.0
1232998	3.27192982	0.0	0.30563003	0.0	1	5			false	MOL001607	36.0	1	0		0	0.6754386	false	0	MOL001607	0	0.0
1232999	3.27192982	0.0	0.30563003	0.0	1	5			false	MOL005043	36.0	1	0		0	0.6754386	false	0	MOL005043	0	0.0
1233000	4.21052632	0.01754386	0.2375	0.0	2	6			false	NR3C1	1.5	2	0		0	0.54135338	false	0	NR3C1	1194	0.5
1233001	5.20175439	0.0	0.19224283	0.0	1	7			false	MOL005376	2.0	1	0		0	0.39974937	false	0	MOL005376	0	0.0
1233002	3.71929825	0.00607479	0.26886792	0.0	11	7			false	ESR2	5.18181818	11	0		0	0.61152882	false	0	ESR2	2006	0.5974026
1233003	3.50877193	0.00528126	0.285	0.0	3	7			false	IL6	14.0	3	0		0	0.64160401	false	0	IL6	1292	0.43333333
1233004	3.57894737	0.0	0.27941176	0.0	1	7			false	POR	29.0	1	0		0	0.63157895	false	0	POR	0	0.0
1233005	3.57894737	0.0	0.27941176	0.0	1	7			false	CAV1	29.0	1	0		0	0.63157895	false	0	CAV1	0	0.0
1233006	2.96491228	0.10306241	0.33727811	0.0	12	5			false	SLC6A4	3.0	12	0		0	0.71929825	false	0	SLC6A4	12566	0.15384615
1233007	3.95614035	0.0	0.25277162	0.0	1	6			false	MOL003648	12.0	1	0		0	0.57769424	false	0	MOL003648	0	0.0
1233008	3.95614035	0.0	0.25277162	0.0	1	6			false	MOL005308	12.0	1	0		0	0.57769424	false	0	MOL005308	0	0.0
1233009	3.95614035	0.0	0.25277162	0.0	1	6			false	MOL000787	12.0	1	0		0	0.57769424	false	0	MOL000787	0	0.0
1233010	3.95614035	0.0	0.25277162	0.0	1	6			false	MOL005406	12.0	1	0		0	0.57769424	false	0	MOL005406	0	0.0
1233011	2.8245614	0.00567239	0.35403727	0.0	3	5			false	IGF2	15.0	3	0		0	0.73934837	false	0	IGF2	1448	0.42424242
1233012	3.52631579	7.0416E-4	0.28358209	0.0	2	7			false	CD40LG	20.0	2	0		0	0.63909774	false	0	CD40LG	126	0.63333333
1233013	3.89473684	0.0	0.25675676	0.0	1	7			false	HSD3B2	8.0	1	0		0	0.58646617	false	0	HSD3B2	0	0.0
1233014	3.57894737	0.0	0.27941176	0.0	1	7			false	IGFBP3	29.0	1	0		0	0.63157895	false	0	IGFBP3	0	0.0
1233015	2.89473684	0.0028581	0.34545455	0.0	2	5			false	CXCL8	18.5	2	0		0	0.72932331	false	0	CXCL8	1014	0.58333333
1233016	2.9122807	0.00252011	0.34337349	0.0	2	5			false	CYP1A1	22.5	2	0		0	0.72681704	false	0	CYP1A1	882	0.671875
1233017	2.57894737	0.06647497	0.3877551	0.0	10	5			false	NOS3	9.75	10	0		1	0.77443609	false	0	NOS3	8550	0.23026316
1233018	3.55263158	0.01754386	0.28148148	0.0	2	6			false	MOL001558	4.5	2	0		0	0.63533835	false	0	MOL001558	1064	0.5
1233019	2.87719298	0.00527391	0.34756098	0.0	3	5			false	AHR	17.66666667	3	0		0	0.73182957	false	0	AHR	1308	0.50505051
1233020	2.84210526	0.00426919	0.35185185	0.0	2	5			false	PON1	18.0	2	0		0	0.73684211	false	0	PON1	1234	0.5483871
1233021	3.96491228	0.0	0.25221239	0.0	1	7			false	MDM2	11.0	1	0		0	0.5764411	false	0	MDM2	0	0.0
1233022	2.96491228	0.00415992	0.33727811	0.0	3	5			false	BCL2	10.33333333	3	0		0	0.71929825	false	0	BCL2	798	0.42424242
1233023	2.71929825	0.02254825	0.36774194	0.0	5	5			false	BAX	12.4	5	0		0	0.75438596	false	0	BAX	4280	0.33529412
1233024	4.31578947	0.0	0.23170732	0.0	1	7			false	ALDH2	4.0	1	0		0	0.52631579	false	0	ALDH2	0	0.0
1233025	4.07017544	0.0	0.24568966	0.0	1	7			false	TDRD7	8.0	1	0		0	0.56140351	false	0	TDRD7	0	0.0
1233026	2.8245614	0.00567423	0.35403727	0.0	3	5			false	GSTM1	17.66666667	3	0		0	0.73934837	false	0	GSTM1	2030	0.50505051
1233027	4.54385965	0.0	0.22007722	0.0	1	7			false	CYP2B6	2.0	1	0		0	0.49373434	false	0	CYP2B6	0	0.0
1233028	3.57894737	0.0	0.27941176	0.0	1	7			false	HSPB1	29.0	1	0		0	0.63157895	false	0	HSPB1	0	0.0
1233029	2.78947368	0.00962532	0.35849057	0.0	4	5			false	GSTP1	16.0	4	0		0	0.7443609	false	0	GSTP1	2928	0.44117647
1233030	2.8245614	0.00567423	0.35403727	0.0	3	5			false	GSTM2	17.66666667	3	0		0	0.73934837	false	0	GSTM2	2030	0.50505051
1233031	3.57894737	0.0	0.27941176	0.0	1	7			false	NFE2L2	29.0	1	0		0	0.63157895	false	0	NFE2L2	0	0.0
1233032	3.94736842	0.0	0.25333333	0.0	1	6			false	CAT	4.0	1	0		0	0.57894737	false	0	CAT	0	0.0
1233033	2.78947368	0.00751507	0.35849057	0.0	3	5			false	CASP9	15.66666667	3	0		0	0.7443609	false	0	CASP9	1898	0.44444444
1233034	2.9122807	0.00252011	0.34337349	0.0	2	5			false	CYP1B1	22.5	2	0		0	0.72681704	false	0	CYP1B1	882	0.671875
1233035	2.80701754	0.03624777	0.35625	0.0	14	5			false	NOS2	5.64285714	14	0		0	0.74185464	false	0	NOS2	6976	0.2443609
