# Supplementary material for: Exploring the pharmacological mechanism of Shengjing capsule on male infertility by a network pharmacology approach
Source: BMC Complement Med Ther. 2022 Nov 18;22:299. doi: 10.1186/s12906-022-03774-z (PMC9675225; doi:10.1186/s12906-022-03774-z)
Supplement: Supplementary file 4 — Additional file 4: [file 12906_2022_3774_MOESM4_ESM.csv]

SUID	annotation.Taxon	AverageShortestPathLength	Betweenness	BetweennessCentrality	bg.annotation.DbId	bg.annotation.DbRelease	bg.annotation.Description	bg.annotation.EntityType	bg.annotation.GO	bg.annotation.ID	bg.annotation.InputName	bg.annotation.IsSeed	bg.annotation.KEGG	bg.annotation.Name	bg.annotation.SourceOrganism	bg.annotation.XNames	Closeness	ClosenessCentrality	ClusteringCoefficient	Degree	Eccentricity	Eigenvector	IsSingleNode	LAC	Matching.Attribute	name	NeighborhoodConnectivity	Network	NumberOfDirectedEdges	NumberOfUndirectedEdges	PartnerOfMultiEdgedNodePairs	Radiality	selected	SelfLoops	shared name	Stress	TopologicalCoefficient
197375	taxon:9606	2.13013926	3756.144211680564	0.00358407	182109	1902	CREB binding protein	gene	biological_process-&-1&-GO:0000122-&&-negative regulation of transcription from RNA polymerase II promoter-%%-GO:0001666-&&-response to hypoxia-%%-GO:0002223-&&-stimulatory C-type lectin receptor signaling pathway-%%-GO:0007165-&&-signal transduction-%%-GO:0006355-&&-regulation of transcription, DNA-templated-%%-GO:0006367-&&-transcription initiation from RNA polymerase II promoter-%%-GO:0006461-…	G:9606:CREBBP		false	KEGG-&-1&-hsa05166-&&-Human T-cell leukemia virus 1 infection-%%-hsa05016-&&-Huntington disease-%%-hsa04520-&&-Adherens junction-%%-hsa05168-&&-Herpes simplex infection-%%-hsa04066-&&-HIF-1 signaling pathway-%%-hsa05161-&&-Hepatitis B-%%-hsa04919-&&-Thyroid hormone signaling pathway-%%-hsa04110-&&-Cell cycle-%%-hsa05152-&&-Tuberculosis-%%-hsa04720-&&-Long-term potentiation-%%-hsa04068-&&-FoxO sig…	CREBBP	Homo sapiens (Human)-&&-9606	Gene Symbol-&-1&-CREBBP	0.5298365640440897	0.46945288	0.08425508	319	4	0.034647196531295776	false	33.36	CREBBP	CREBBP	119.63722397	58.402822972752446	0	318	0	0.77397215	false	1	CREBBP	4943542	0.02426591
199422	taxon:9606	2.1941313	2613.709382883385	0.00229931	173461	1902	sirtuin 1	gene	biological_process-&-1&-GO:0000012-&&-single strand break repair-%%-GO:0006260-&&-DNA replication-%%-GO:0000122-&&-negative regulation of transcription from RNA polymerase II promoter-%%-GO:0000183-&&-chromatin silencing at rDNA-%%-GO:0000720-&&-pyrimidine dimer repair by nucleotide-excision repair-%%-GO:0000731-&&-DNA synthesis involved in DNA repair-%%-GO:0001525-&&-angiogenesis-%%-GO:0001542-&…	G:9606:SIRT1	SIRT1	true	KEGG-&-1&-hsa04218-&&-Cellular senescence-%%-hsa04068-&&-FoxO signaling pathway-%%-hsa05031-&&-Amphetamine addiction-%%-hsa04211-&&-Longevity regulating pathway-%%-hsa04152-&&-AMPK signaling pathway-%%-hsa04213-&&-Longevity regulating pathway - multiple species-%%-hsa04922-&&-Glucagon signaling pathway-%%-hsa05206-&&-MicroRNAs in cancer|KEGG-&-1&-hsa04152-&&-AMPK signaling pathway-%%-hsa04068-&&-…	SIRT1	Homo sapiens (Human)-&&-9606	Gene Symbol-&-1&-SIRT1	0.5219019093972295	0.45576124	0.07528642	237	4	0.030364995822310448	false	22.808823529411764	SIRT1	SIRT1	129.54042553	30.31689976030155	0	236	0	0.76117374	false	1	SIRT1	3120880	0.02800889
201468	taxon:9606	2.23624005	1935.255229552987	0.00110702	178174	1902	paxillin	gene	biological_process-&-1&-GO:0006936-&&-muscle contraction-%%-GO:0007155-&&-cell adhesion-%%-GO:0007165-&&-signal transduction-%%-GO:0007160-&&-cell-matrix adhesion-%%-GO:0007172-&&-signal complex assembly-%%-GO:0007173-&&-epidermal growth factor receptor signaling pathway-%%-GO:0007179-&&-transforming growth factor beta receptor signaling pathway-%%-GO:0034614-&&-cellular response to reactive oxyg…	G:9606:PXN		false	KEGG-&-1&-hsa05163-&&-Human cytomegalovirus infection-%%-hsa05170-&&-Human immunodeficiency virus 1 infection-%%-hsa04510-&&-Focal adhesion-%%-hsa05165-&&-Human papillomavirus infection-%%-hsa04370-&&-VEGF signaling pathway-%%-hsa04810-&&-Regulation of actin cytoskeleton-%%-hsa04062-&&-Chemokine signaling pathway-%%-hsa05205-&&-Proteoglycans in cancer-%%-hsa05203-&&-Viral carcinogenesis-%%-hsa051…	PXN	Homo sapiens (Human)-&&-9606	Gene Symbol-&-1&-PXN	0.5159141376757957	0.44717918	0.09249032	180	4	0.027719704434275627	false	19.305084745762713	PXN	PXN	129.05617978	24.218933804303205	0	179	0	0.75275199	false	1	PXN	1473546	0.02912067
202505	taxon:9606	2.04310345	9876.255402768555	0.00384367	180209	1902	heterogeneous nuclear ribonucleoprotein U	gene	biological_process-&-1&-GO:0000398-&&-mRNA splicing, via spliceosome-%%-GO:0001649-&&-osteoblast differentiation-%%-GO:0006396-&&-RNA processing-%%-GO:0010467-&&-gene expression-%%-GO:0032211-&&-negative regulation of telomere maintenance via telomerase-%%-GO:0032922-&&-circadian regulation of gene expression-%%-GO:0070934-&&-CRD-mediated mRNA stabilization|cellular_component-&-1&-GO:0030529-&&-i…	G:9606:HNRNPU		false	KEGG-&-1&-hsa03040-&&-Spliceosome	HNRNPU	Homo sapiens (Human)-&&-9606	Gene Symbol-&-1&-HNRNPU	0.5602893890675241	0.48945148	0.11575143	433	4	0.08497700840234756	false	60.35947712418301	HNRNPU	HNRNPU	145.13856813	147.91065314931555	0	433	0	0.79137931	false	0	HNRNPU	5930532	0.02718883
202510	taxon:9606	2.25464191	1484.4043506116993	0.00102312	180219	1902	eukaryotic translation initiation factor 6	gene	biological_process-&-1&-GO:0000054-&&-ribosomal subunit export from nucleus-%%-GO:0000460-&&-maturation of 5.8S rRNA-%%-GO:0000470-&&-maturation of LSU-rRNA-%%-GO:0006110-&&-regulation of glycolytic process-%%-GO:0006413-&&-translational initiation-%%-GO:0045727-&&-positive regulation of translation-%%-GO:0032868-&&-response to insulin-%%-GO:0035195-&&-gene silencing by miRNA-%%-GO:0035278-&&-miR…	G:9606:EIF6	|EIF6	false	KEGG-&-1&-hsa03008-&&-Ribosome biogenesis in eukaryotes	EIF6	Homo sapiens (Human)-&&-9606	Gene Symbol-&-1&-EIF6	0.5113719735876743	0.44352941	0.08625147	185	4	0.02785457856953144	false	20.590476190476192	EIF6	EIF6	127.72972973	24.072674354271648	0	185	0	0.74907162	false	0	EIF6	1338382	0.02957575
199439	taxon:9606	2.05288462	10810.330857430568	0.00393905	173499	1902	obscurin like 1	gene	biological_process-&-1&-GO:0000226-&&-microtubule cytoskeleton organization-%%-GO:0007010-&&-cytoskeleton organization-%%-GO:0006941-&&-striated muscle contraction-%%-GO:0007015-&&-actin filament organization-%%-GO:0007030-&&-Golgi organization-%%-GO:0007088-&&-regulation of mitotic nuclear division-%%-GO:0034067-&&-protein localization to Golgi apparatus-%%-GO:0045214-&&-sarcomere organization-%…	G:9606:OBSL1		false		OBSL1	Homo sapiens (Human)-&&-9606	Gene Symbol-&-1&-OBSL1	0.5694444444444444	0.48711944	0.05820666	524	4	0.07877413183450699	false	36.105571847507335	OBSL1	OBSL1	116.58429119	112.82483738577817	0	523	0	0.78942308	false	1	OBSL1	7030088	0.02245313
197395	taxon:9606	2.24751326	818.422316777836	7.4076E-4	182159	1902	adaptor related protein complex 2 mu 1 subunit	gene	biological_process-&-1&-GO:0006886-&&-intracellular protein transport-%%-GO:0006898-&&-receptor-mediated endocytosis-%%-GO:0007018-&&-microtubule-based movement-%%-GO:0019886-&&-antigen processing and presentation of exogenous peptide antigen via MHC class II-%%-GO:0048013-&&-ephrin receptor signaling pathway-%%-GO:0050690-&&-regulation of defense response to virus by virus-%%-GO:0060071-&&-Wnt s…	G:9606:AP2M1		false	KEGG-&-1&-hsa04721-&&-Synaptic vesicle cycle-%%-hsa05016-&&-Huntington disease-%%-hsa04144-&&-Endocytosis-%%-hsa04961-&&-Endocrine and other factor-regulated calcium reabsorption|KEGG-&-1&-hsa05016-&&-Huntington disease-%%-hsa04144-&&-Endocytosis-%%-hsa04961-&&-Endocrine and other factor-regulated calcium reabsorption-%%-hsa04721-&&-Synaptic vesicle cycle	AP2M1	Homo sapiens (Human)-&&-9606	Gene Symbol-&-1&-AP2M1	0.5087591240875913	0.4449362	0.10258621	147	4	0.018693961203098297	false	17.382716049382715	AP2M1	AP2M1	136.84827586	19.469766697867357	0	146	0	0.75049735	false	1	AP2M1	1024360	0.03116569
200470	taxon:9606	2.1686008	1446.5262190847213	4.6751E-4	176023	1902	histone cluster 1 H4 family member d	gene	biological_process-&-1&-GO:0000183-&&-chromatin silencing at rDNA-%%-GO:0006334-&&-nucleosome assembly-%%-GO:0006303-&&-double-strand break repair via nonhomologous end joining-%%-GO:0006335-&&-DNA replication-dependent nucleosome assembly-%%-GO:0006336-&&-DNA replication-independent nucleosome assembly-%%-GO:0006352-&&-DNA-templated transcription, initiation-%%-GO:0016233-&&-telomere capping-%%-…	G:9606:HIST1H4D		false	KEGG-&-1&-hsa05322-&&-Systemic lupus erythematosus-%%-hsa05203-&&-Viral carcinogenesis-%%-hsa05034-&&-Alcoholism|KEGG-&-1&-hsa05203-&&-Viral carcinogenesis-%%-hsa05034-&&-Alcoholism-%%-hsa05322-&&-Systemic lupus erythematosus	HIST1H4D	Homo sapiens (Human)-&&-9606	Gene Symbol-&-1&-HIST1H4D	0.5296352583586627	0.46112683	0.12889166	220	4	0.04554009437561035	false	29.90532544378698	HIST1H4D	HIST1H4D	183.99545455	45.814985079861515	0	220	0	0.76627984	false	0	HIST1H4D	2210550	0.03830047
200471	taxon:9606	2.1686008	1446.5262190847213	4.6751E-4	176020	1902	histone cluster 1 H4 family member j	gene	biological_process-&-1&-GO:0000183-&&-chromatin silencing at rDNA-%%-GO:0006334-&&-nucleosome assembly-%%-GO:0006303-&&-double-strand break repair via nonhomologous end joining-%%-GO:0006335-&&-DNA replication-dependent nucleosome assembly-%%-GO:0006336-&&-DNA replication-independent nucleosome assembly-%%-GO:0006352-&&-DNA-templated transcription, initiation-%%-GO:0016233-&&-telomere capping-%%-…	G:9606:HIST1H4J		false	KEGG-&-1&-hsa05322-&&-Systemic lupus erythematosus-%%-hsa05203-&&-Viral carcinogenesis-%%-hsa05034-&&-Alcoholism|KEGG-&-1&-hsa05203-&&-Viral carcinogenesis-%%-hsa05322-&&-Systemic lupus erythematosus-%%-hsa05034-&&-Alcoholism	HIST1H4J	Homo sapiens (Human)-&&-9606	Gene Symbol-&-1&-HIST1H4J	0.5296352583586627	0.46112683	0.12889166	220	4	0.04554009437561035	false	29.90532544378698	HIST1H4J	HIST1H4J	183.99545455	45.814985079861515	0	220	0	0.76627984	false	0	HIST1H4J	2210550	0.03830047
200468	taxon:9606	2.08421751	5338.1468588317275	0.00442939	176012	1902	inhibitor of nuclear factor kappa B kinase subunit gamma	gene	biological_process-&-1&-GO:0000187-&&-activation of MAPK activity-%%-GO:0002223-&&-stimulatory C-type lectin receptor signaling pathway-%%-GO:0002479-&&-antigen processing and presentation of exogenous peptide antigen via MHC class I, TAP-dependent-%%-GO:0009615-&&-response to virus-%%-GO:0006915-&&-apoptotic process-%%-GO:0006351-&&-transcription, DNA-templated-%%-GO:0006954-&&-inflammatory resp…	G:9606:IKBKG		false	KEGG-&-1&-hsa05222-&&-Small cell lung cancer-%%-hsa04659-&&-Th17 cell differentiation-%%-hsa05166-&&-Human T-cell leukemia virus 1 infection-%%-hsa05418-&&-Fluid shear stress and atherosclerosis-%%-hsa05168-&&-Herpes simplex infection-%%-hsa05169-&&-Epstein-Barr virus infection-%%-hsa04621-&&-NOD-like receptor signaling pathway-%%-hsa05163-&&-Human cytomegalovirus infection-%%-hsa05220-&&-Chronic…	IKBKG	Homo sapiens (Human)-&&-9606	Gene Symbol-&-1&-IKBKG	0.5330783938814532	0.47979637	0.05268891	326	4	0.03522346168756485	false	22.853932584269664	IKBKG	IKBKG	110.52160494	41.83628112082072	0	325	0	0.7831565	false	1	IKBKG	5134480	0.02127746
200469	taxon:9606	2.1686008	1446.5262190847213	4.6751E-4	176022	1902	histone cluster 1 H4 family member f	gene	biological_process-&-1&-GO:0000183-&&-chromatin silencing at rDNA-%%-GO:0006334-&&-nucleosome assembly-%%-GO:0006303-&&-double-strand break repair via nonhomologous end joining-%%-GO:0006335-&&-DNA replication-dependent nucleosome assembly-%%-GO:0006336-&&-DNA replication-independent nucleosome assembly-%%-GO:0006352-&&-DNA-templated transcription, initiation-%%-GO:0016233-&&-telomere capping-%%-…	G:9606:HIST1H4F		false	KEGG-&-1&-hsa05322-&&-Systemic lupus erythematosus-%%-hsa05203-&&-Viral carcinogenesis-%%-hsa05034-&&-Alcoholism|KEGG-&-1&-hsa05203-&&-Viral carcinogenesis-%%-hsa05322-&&-Systemic lupus erythematosus-%%-hsa05034-&&-Alcoholism	HIST1H4F	Homo sapiens (Human)-&&-9606	Gene Symbol-&-1&-HIST1H4F	0.5296352583586627	0.46112683	0.12889166	220	4	0.04554009437561035	false	29.90532544378698	HIST1H4F	HIST1H4F	183.99545455	45.81498507986151	0	220	0	0.76627984	false	0	HIST1H4F	2210550	0.03830047
200474	taxon:9606	2.14638594	3372.132828962669	0.00125731	176027	1902	histone cluster 1 H3 family member j	gene	biological_process-&-1&-GO:0000183-&&-chromatin silencing at rDNA-%%-GO:0006334-&&-nucleosome assembly-%%-GO:0007596-&&-blood coagulation-%%-GO:0006325-&&-chromatin organization-%%-GO:0006335-&&-DNA replication-dependent nucleosome assembly-%%-GO:0031047-&&-gene silencing by RNA-%%-GO:0032200-&&-telomere organization-%%-GO:0044267-&&-cellular protein metabolic process-%%-GO:0045814-&&-negative re…	G:9606:HIST1H3J		false	KEGG-&-1&-hsa05322-&&-Systemic lupus erythematosus-%%-hsa05202-&&-Transcriptional misregulation in cancer-%%-hsa05034-&&-Alcoholism|KEGG-&-1&-hsa05034-&&-Alcoholism-%%-hsa05322-&&-Systemic lupus erythematosus-%%-hsa05202-&&-Transcriptional misregulation in cancer	HIST1H3J	Homo sapiens (Human)-&&-9606	Gene Symbol-&-1&-HIST1H3J	0.5462382445141066	0.46589944	0.11582979	378	4	0.05999505892395973	false	47.4251012145749	HIST1H3J	HIST1H3J	125.38031915	100.32456922597585	0	377	0	0.77072281	false	1	HIST1H3J	4589902	0.02623019
200475	taxon:9606	2.1686008	1446.5262190847213	4.6751E-4	176024	1902	histone cluster 1 H4 family member a	gene	biological_process-&-1&-GO:0000183-&&-chromatin silencing at rDNA-%%-GO:0006334-&&-nucleosome assembly-%%-GO:0006303-&&-double-strand break repair via nonhomologous end joining-%%-GO:0006335-&&-DNA replication-dependent nucleosome assembly-%%-GO:0006336-&&-DNA replication-independent nucleosome assembly-%%-GO:0006352-&&-DNA-templated transcription, initiation-%%-GO:0016233-&&-telomere capping-%%-…	G:9606:HIST1H4A		false	KEGG-&-1&-hsa05322-&&-Systemic lupus erythematosus-%%-hsa05203-&&-Viral carcinogenesis-%%-hsa05034-&&-Alcoholism|KEGG-&-1&-hsa05203-&&-Viral carcinogenesis-%%-hsa05034-&&-Alcoholism-%%-hsa05322-&&-Systemic lupus erythematosus	HIST1H4A	Homo sapiens (Human)-&&-9606	Gene Symbol-&-1&-HIST1H4A	0.5296352583586627	0.46112683	0.12889166	220	4	0.04554009437561035	false	29.90532544378698	HIST1H4A	HIST1H4A	183.99545455	45.814985079861515	0	220	0	0.76627984	false	0	HIST1H4A	2210550	0.03830047
197402	taxon:9606	2.14505968	1442.9655349159327	6.8564E-4	182175	1902	conserved helix-loop-helix ubiquitous kinase	gene	biological_process-&-1&-GO:0002223-&&-stimulatory C-type lectin receptor signaling pathway-%%-GO:0002479-&&-antigen processing and presentation of exogenous peptide antigen via MHC class I, TAP-dependent-%%-GO:0003009-&&-skeletal muscle contraction-%%-GO:0009615-&&-response to virus-%%-GO:0006468-&&-protein phosphorylation-%%-GO:0006954-&&-inflammatory response-%%-GO:0006955-&&-immune response-%%…	G:9606:CHUK	|CHUK	false	KEGG-&-1&-hsa04014-&&-Ras signaling pathway-%%-hsa05165-&&-Human papillomavirus infection-%%-hsa04659-&&-Th17 cell differentiation-%%-hsa05162-&&-Measles-%%-hsa04658-&&-Th1 and Th2 cell differentiation-%%-hsa04380-&&-Osteoclast differentiation-%%-hsa05168-&&-Herpes simplex infection-%%-hsa05131-&&-Shigellosis-%%-hsa05221-&&-Acute myeloid leukemia-%%-hsa04150-&&-mTOR signaling pathway-%%-hsa05142-…	CHUK	Homo sapiens (Human)-&&-9606	Gene Symbol-&-1&-CHUK	0.5151515151515151	0.4661875	0.12692703	142	4	0.02047419175505638	false	19.009708737864077	CHUK	CHUK	169.53571429	24.009959556764993	0	141	0	0.77098806	false	1	CHUK	1180630	0.03374517
200472	taxon:9606	2.1686008	1446.5262190847213	4.6751E-4	176021	1902	histone cluster 1 H4 family member k	gene	biological_process-&-1&-GO:0000183-&&-chromatin silencing at rDNA-%%-GO:0006334-&&-nucleosome assembly-%%-GO:0006303-&&-double-strand break repair via nonhomologous end joining-%%-GO:0006335-&&-DNA replication-dependent nucleosome assembly-%%-GO:0006336-&&-DNA replication-independent nucleosome assembly-%%-GO:0006352-&&-DNA-templated transcription, initiation-%%-GO:0016233-&&-telomere capping-%%-…	G:9606:HIST1H4K		false	KEGG-&-1&-hsa05322-&&-Systemic lupus erythematosus-%%-hsa05203-&&-Viral carcinogenesis-%%-hsa05034-&&-Alcoholism|KEGG-&-1&-hsa05203-&&-Viral carcinogenesis-%%-hsa05034-&&-Alcoholism-%%-hsa05322-&&-Systemic lupus erythematosus	HIST1H4K	Homo sapiens (Human)-&&-9606	Gene Symbol-&-1&-HIST1H4K	0.5296352583586627	0.46112683	0.12889166	220	4	0.04554009437561035	false	29.90532544378698	HIST1H4K	HIST1H4K	183.99545455	45.81498507986151	0	220	0	0.76627984	false	0	HIST1H4K	2210550	0.03830047
200473	taxon:9606	2.14638594	3372.132828962669	0.00125731	176026	1902	histone cluster 1 H3 family member h	gene	biological_process-&-1&-GO:0000183-&&-chromatin silencing at rDNA-%%-GO:0006334-&&-nucleosome assembly-%%-GO:0007596-&&-blood coagulation-%%-GO:0006325-&&-chromatin organization-%%-GO:0006335-&&-DNA replication-dependent nucleosome assembly-%%-GO:0031047-&&-gene silencing by RNA-%%-GO:0032200-&&-telomere organization-%%-GO:0044267-&&-cellular protein metabolic process-%%-GO:0045814-&&-negative re…	G:9606:HIST1H3H		false	KEGG-&-1&-hsa05322-&&-Systemic lupus erythematosus-%%-hsa05034-&&-Alcoholism-%%-hsa05202-&&-Transcriptional misregulation in cancer|KEGG-&-1&-hsa05322-&&-Systemic lupus erythematosus-%%-hsa05202-&&-Transcriptional misregulation in cancer-%%-hsa05034-&&-Alcoholism	HIST1H3H	Homo sapiens (Human)-&&-9606	Gene Symbol-&-1&-HIST1H3H	0.5462382445141066	0.46589944	0.11582979	378	4	0.05999505892395973	false	47.4251012145749	HIST1H3H	HIST1H3H	125.38031915	100.32456922597586	0	377	0	0.77072281	false	1	HIST1H3H	4589902	0.02623019
200478	taxon:9606	2.14638594	3372.132828962669	0.00125731	176031	1902	histone cluster 1 H3 family member c	gene	biological_process-&-1&-GO:0000183-&&-chromatin silencing at rDNA-%%-GO:0006334-&&-nucleosome assembly-%%-GO:0007596-&&-blood coagulation-%%-GO:0006325-&&-chromatin organization-%%-GO:0006335-&&-DNA replication-dependent nucleosome assembly-%%-GO:0031047-&&-gene silencing by RNA-%%-GO:0032200-&&-telomere organization-%%-GO:0044267-&&-cellular protein metabolic process-%%-GO:0045814-&&-negative re…	G:9606:HIST1H3C		false	KEGG-&-1&-hsa05034-&&-Alcoholism-%%-hsa05322-&&-Systemic lupus erythematosus-%%-hsa05202-&&-Transcriptional misregulation in cancer|KEGG-&-1&-hsa05322-&&-Systemic lupus erythematosus-%%-hsa05202-&&-Transcriptional misregulation in cancer-%%-hsa05034-&&-Alcoholism	HIST1H3C	Homo sapiens (Human)-&&-9606	Gene Symbol-&-1&-HIST1H3C	0.5462382445141066	0.46589944	0.11582979	378	4	0.05999505892395973	false	47.4251012145749	HIST1H3C	HIST1H3C	125.38031915	100.32456922597588	0	377	0	0.77072281	false	1	HIST1H3C	4589902	0.02623019
200479	taxon:9606	2.14638594	3372.132828962669	0.00125731	176028	1902	histone cluster 1 H3 family member g	gene	biological_process-&-1&-GO:0000183-&&-chromatin silencing at rDNA-%%-GO:0006334-&&-nucleosome assembly-%%-GO:0007596-&&-blood coagulation-%%-GO:0006325-&&-chromatin organization-%%-GO:0006335-&&-DNA replication-dependent nucleosome assembly-%%-GO:0031047-&&-gene silencing by RNA-%%-GO:0032200-&&-telomere organization-%%-GO:0044267-&&-cellular protein metabolic process-%%-GO:0045814-&&-negative re…	G:9606:HIST1H3G		false	KEGG-&-1&-hsa05034-&&-Alcoholism-%%-hsa05322-&&-Systemic lupus erythematosus-%%-hsa05202-&&-Transcriptional misregulation in cancer|KEGG-&-1&-hsa05322-&&-Systemic lupus erythematosus-%%-hsa05202-&&-Transcriptional misregulation in cancer-%%-hsa05034-&&-Alcoholism	HIST1H3G	Homo sapiens (Human)-&&-9606	Gene Symbol-&-1&-HIST1H3G	0.5462382445141066	0.46589944	0.11582979	378	4	0.05999505892395973	false	47.4251012145749	HIST1H3G	HIST1H3G	125.38031915	100.32456922597588	0	377	0	0.77072281	false	1	HIST1H3G	4589902	0.02623019
200476	taxon:9606	2.14638594	3372.132828962669	0.00125731	176025	1902	histone cluster 1 H3 family member b	gene	biological_process-&-1&-GO:0000183-&&-chromatin silencing at rDNA-%%-GO:0006334-&&-nucleosome assembly-%%-GO:0007596-&&-blood coagulation-%%-GO:0006325-&&-chromatin organization-%%-GO:0006335-&&-DNA replication-dependent nucleosome assembly-%%-GO:0031047-&&-gene silencing by RNA-%%-GO:0032200-&&-telomere organization-%%-GO:0044267-&&-cellular protein metabolic process-%%-GO:0045814-&&-negative re…	G:9606:HIST1H3B		false	KEGG-&-1&-hsa05322-&&-Systemic lupus erythematosus-%%-hsa05202-&&-Transcriptional misregulation in cancer-%%-hsa05034-&&-Alcoholism|KEGG-&-1&-hsa05034-&&-Alcoholism-%%-hsa05322-&&-Systemic lupus erythematosus-%%-hsa05202-&&-Transcriptional misregulation in cancer	HIST1H3B	Homo sapiens (Human)-&&-9606	Gene Symbol-&-1&-HIST1H3B	0.5462382445141066	0.46589944	0.11582979	378	4	0.05999505892395973	false	47.4251012145749	HIST1H3B	HIST1H3B	125.38031915	100.32456922597586	0	377	0	0.77072281	false	1	HIST1H3B	4589902	0.02623019
200477	taxon:9606	2.14638594	3372.132828962669	0.00125731	176030	1902	histone cluster 1 H3 family member e	gene	biological_process-&-1&-GO:0000183-&&-chromatin silencing at rDNA-%%-GO:0006334-&&-nucleosome assembly-%%-GO:0007596-&&-blood coagulation-%%-GO:0006325-&&-chromatin organization-%%-GO:0006335-&&-DNA replication-dependent nucleosome assembly-%%-GO:0031047-&&-gene silencing by RNA-%%-GO:0032200-&&-telomere organization-%%-GO:0044267-&&-cellular protein metabolic process-%%-GO:0045814-&&-negative re…	G:9606:HIST1H3E		false	KEGG-&-1&-hsa05322-&&-Systemic lupus erythematosus-%%-hsa05202-&&-Transcriptional misregulation in cancer-%%-hsa05034-&&-Alcoholism|KEGG-&-1&-hsa05034-&&-Alcoholism-%%-hsa05322-&&-Systemic lupus erythematosus-%%-hsa05202-&&-Transcriptional misregulation in cancer	HIST1H3E	Homo sapiens (Human)-&&-9606	Gene Symbol-&-1&-HIST1H3E	0.5462382445141066	0.46589944	0.11582979	378	4	0.05999505892395973	false	47.4251012145749	HIST1H3E	HIST1H3E	125.38031915	100.32456922597588	0	377	0	0.77072281	false	1	HIST1H3E	4589902	0.02623019
200483	taxon:9606	2.14638594	3372.132828962669	0.00125731	176032	1902	histone cluster 1 H3 family member d	gene	biological_process-&-1&-GO:0000183-&&-chromatin silencing at rDNA-%%-GO:0006334-&&-nucleosome assembly-%%-GO:0007596-&&-blood coagulation-%%-GO:0006325-&&-chromatin organization-%%-GO:0006335-&&-DNA replication-dependent nucleosome assembly-%%-GO:0031047-&&-gene silencing by RNA-%%-GO:0032200-&&-telomere organization-%%-GO:0044267-&&-cellular protein metabolic process-%%-GO:0045814-&&-negative re…	G:9606:HIST1H3D		false	KEGG-&-1&-hsa05322-&&-Systemic lupus erythematosus-%%-hsa05202-&&-Transcriptional misregulation in cancer-%%-hsa05034-&&-Alcoholism|KEGG-&-1&-hsa05034-&&-Alcoholism-%%-hsa05322-&&-Systemic lupus erythematosus-%%-hsa05202-&&-Transcriptional misregulation in cancer	HIST1H3D	Homo sapiens (Human)-&&-9606	Gene Symbol-&-1&-HIST1H3D	0.5462382445141066	0.46589944	0.11582979	378	4	0.05999506637454033	false	47.4251012145749	HIST1H3D	HIST1H3D	125.38031915	100.32456922597582	0	377	0	0.77072281	false	1	HIST1H3D	4589902	0.02623019
200480	taxon:9606	2.14638594	3372.132828962669	0.00125731	176029	1902	histone cluster 1 H3 family member i	gene	biological_process-&-1&-GO:0000183-&&-chromatin silencing at rDNA-%%-GO:0006334-&&-nucleosome assembly-%%-GO:0007596-&&-blood coagulation-%%-GO:0006325-&&-chromatin organization-%%-GO:0006335-&&-DNA replication-dependent nucleosome assembly-%%-GO:0031047-&&-gene silencing by RNA-%%-GO:0032200-&&-telomere organization-%%-GO:0044267-&&-cellular protein metabolic process-%%-GO:0045814-&&-negative re…	G:9606:HIST1H3I		false	KEGG-&-1&-hsa05322-&&-Systemic lupus erythematosus-%%-hsa05034-&&-Alcoholism-%%-hsa05202-&&-Transcriptional misregulation in cancer|KEGG-&-1&-hsa05322-&&-Systemic lupus erythematosus-%%-hsa05202-&&-Transcriptional misregulation in cancer-%%-hsa05034-&&-Alcoholism	HIST1H3I	Homo sapiens (Human)-&&-9606	Gene Symbol-&-1&-HIST1H3I	0.5462382445141066	0.46589944	0.11582979	378	4	0.05999505892395973	false	47.4251012145749	HIST1H3I	HIST1H3I	125.38031915	100.32456922597585	0	377	0	0.77072281	false	1	HIST1H3I	4589902	0.02623019
201505	taxon:9606	2.16014589	1665.6782601874802	8.4204E-4	178243	1902	prohibitin	gene	biological_process-&-1&-GO:0000122-&&-negative regulation of transcription from RNA polymerase II promoter-%%-GO:0001649-&&-osteoblast differentiation-%%-GO:0007165-&&-signal transduction-%%-GO:0006355-&&-regulation of transcription, DNA-templated-%%-GO:0007005-&&-mitochondrion organization-%%-GO:0008285-&&-negative regulation of cell proliferation-%%-GO:0010628-&&-positive regulation of gene exp…	G:9606:PHB		false		PHB	Homo sapiens (Human)-&&-9606	Gene Symbol-&-1&-PHB	0.5140117994100295	0.4629317	0.120914	138	4	0.026127856224775314	false	18.408163265306122	PHB	PHB	194.63043478	22.01929116894567	0	138	0	0.76797082	false	0	PHB	1338178	0.03948386
197415	taxon:9606	2.29956897	724.9382259194576	2.6777E-4	182210	1902	chromodomain helicase DNA binding protein 4;ing protein 4	gene	biological_process-&-1&-GO:0000122-&&-negative regulation of transcription from RNA polymerase II promoter-%%-GO:0006351-&&-transcription, DNA-templated-%%-GO:0006357-&&-regulation of transcription from RNA polymerase II promoter-%%-GO:0016575-&&-histone deacetylation-%%-GO:0032508-&&-DNA duplex unwinding-%%-GO:0043044-&&-ATP-dependent chromatin remodeling-%%-GO:0051225-&&-spindle assembly-%%-GO:…	G:9606:CHD4		false	KEGG-&-1&-hsa05165-&&-Human papillomavirus infection-%%-hsa05203-&&-Viral carcinogenesis	CHD4	Homo sapiens (Human)-&&-9606	Gene Symbol-&-1&-CHD4	0.5063567017798765	0.4348641	0.17326255	114	4	0.022993220016360283	false	20.767441860465116	CHD4	CHD4	206.20535714	23.475183481308868	0	113	0	0.74008621	false	1	CHD4	651364	0.04997273
200484	taxon:9606	2.14638594	3372.132828962669	0.00125731	176033	1902	histone cluster 1 H3 family member a	gene	biological_process-&-1&-GO:0000183-&&-chromatin silencing at rDNA-%%-GO:0006334-&&-nucleosome assembly-%%-GO:0007596-&&-blood coagulation-%%-GO:0006325-&&-chromatin organization-%%-GO:0006335-&&-DNA replication-dependent nucleosome assembly-%%-GO:0031047-&&-gene silencing by RNA-%%-GO:0032200-&&-telomere organization-%%-GO:0044267-&&-cellular protein metabolic process-%%-GO:0045814-&&-negative re…	G:9606:HIST1H3A		false	KEGG-&-1&-hsa05322-&&-Systemic lupus erythematosus-%%-hsa05202-&&-Transcriptional misregulation in cancer-%%-hsa05034-&&-Alcoholism|KEGG-&-1&-hsa05322-&&-Systemic lupus erythematosus-%%-hsa05034-&&-Alcoholism-%%-hsa05202-&&-Transcriptional misregulation in cancer	HIST1H3A	Homo sapiens (Human)-&&-9606	Gene Symbol-&-1&-HIST1H3A	0.5462382445141066	0.46589944	0.11582979	378	4	0.05999506637454033	false	47.4251012145749	HIST1H3A	HIST1H3A	125.38031915	100.32456922597582	0	377	0	0.77072281	false	1	HIST1H3A	4589902	0.02623019
199460	taxon:9606	2.16793767	2355.791292097827	0.00243293	173556	1902	F-box and WD repeat domain containing 11;g 11	gene	biological_process-&-1&-GO:0000086-&&-G2/M transition of mitotic cell cycle-%%-GO:0000209-&&-protein polyubiquitination-%%-GO:0002223-&&-stimulatory C-type lectin receptor signaling pathway-%%-GO:0016055-&&-Wnt signaling pathway-%%-GO:0016567-&&-protein ubiquitination-%%-GO:0006470-&&-protein dephosphorylation-%%-GO:0045893-&&-positive regulation of transcription, DNA-templated-%%-GO:0045892-&&-n…	G:9606:FBXW11		false	KEGG-&-1&-hsa04114-&&-Oocyte meiosis-%%-hsa05170-&&-Human immunodeficiency virus 1 infection-%%-hsa04218-&&-Cellular senescence-%%-hsa04310-&&-Wnt signaling pathway-%%-hsa05131-&&-Shigellosis-%%-hsa04710-&&-Circadian rhythm-%%-hsa04340-&&-Hedgehog signaling pathway-%%-hsa04390-&&-Hippo signaling pathway-%%-hsa04120-&&-Ubiquitin mediated proteolysis|KEGG-&-1&-hsa04120-&&-Ubiquitin mediated proteol…	FBXW11	Homo sapiens (Human)-&&-9606	Gene Symbol-&-1&-FBXW11	0.5178306092124815	0.46126787	0.04433224	271	4	0.026346705853939056	false	15.887096774193548	FBXW11	FBXW11	98.55018587	21.424954425231487	0	270	0	0.76641247	false	1	FBXW11	2898584	0.02076379
197416	taxon:9606	2.2821618	1034.5518049787884	5.2758E-4	182211	1902	chromodomain helicase DNA binding protein 3	gene	biological_process-&-1&-GO:0006333-&&-chromatin assembly or disassembly-%%-GO:0006351-&&-transcription, DNA-templated-%%-GO:0006355-&&-regulation of transcription, DNA-templated-%%-GO:0006357-&&-regulation of transcription from RNA polymerase II promoter-%%-GO:0007051-&&-spindle organization-%%-GO:0016575-&&-histone deacetylation-%%-GO:0032508-&&-DNA duplex unwinding-%%-GO:0051297-&&-centrosome o…	G:9606:CHD3		false		CHD3	Homo sapiens (Human)-&&-9606	Gene Symbol-&-1&-CHD3	0.5074626865671642	0.43818103	0.12260716	133	4	0.02013728767633438	false	17.84090909090909	CHD3	CHD3	158.24427481	20.141791849766605	0	132	0	0.74356764	false	1	CHD3	896294	0.03758046
197430	taxon:9606	2.21551724	1261.3192949579081	7.4742E-4	182240	1902	cofilin 1	gene	biological_process-&-1&-GO:0030042-&&-actin filament depolymerization-%%-GO:0030036-&&-actin cytoskeleton organization-%%-GO:0009615-&&-response to virus-%%-GO:0006606-&&-protein import into nucleus-%%-GO:0007010-&&-cytoskeleton organization-%%-GO:0007162-&&-negative regulation of cell adhesion-%%-GO:0007266-&&-Rho protein signal transduction-%%-GO:0043066-&&-negative regulation of apoptotic proc…	G:9606:CFL1		false	KEGG-&-1&-hsa04810-&&-Regulation of actin cytoskeleton-%%-hsa04666-&&-Fc gamma R-mediated phagocytosis-%%-hsa04360-&&-Axon guidance-%%-hsa05170-&&-Human immunodeficiency virus 1 infection-%%-hsa05133-&&-Pertussis|KEGG-&-1&-hsa04666-&&-Fc gamma R-mediated phagocytosis-%%-hsa05170-&&-Human immunodeficiency virus 1 infection-%%-hsa04810-&&-Regulation of actin cytoskeleton-%%-hsa05133-&&-Pertussis-%%…	CFL1	Homo sapiens (Human)-&&-9606	Gene Symbol-&-1&-CFL1	0.5106227106227106	0.45136187	0.12930283	136	4	0.0229863990098238	false	18.93877551020408	CFL1	CFL1	173.69117647	22.79114334697631	0	136	0	0.75689655	false	0	CFL1	1185254	0.03779524
201524	taxon:9606	2.16462202	1203.721222666391	3.4782E-4	178268	1902	ribosomal protein lateral stalk subunit P0	gene	biological_process-&-1&-GO:0000184-&&-nuclear-transcribed mRNA catabolic process, nonsense-mediated decay-%%-GO:0006364-&&-rRNA processing-%%-GO:0006412-&&-translation-%%-GO:0006413-&&-translational initiation-%%-GO:0006614-&&-SRP-dependent cotranslational protein targeting to membrane-%%-GO:0019083-&&-viral transcription-%%-GO:0071353-&&-cellular response to interleukin-4|cellular_component-&-1&…	G:9606:RPLP0		false	KEGG-&-1&-hsa03010-&&-Ribosome	RPLP0	Homo sapiens (Human)-&&-9606	Gene Symbol-&-1&-RPLP0	0.5286310200985969	0.46197442	0.33689777	185	4	0.06049460917711258	false	67.07228915662651	RPLP0	RPLP0	218.09189189	83.91445993046459	0	185	0	0.7670756	false	0	RPLP0	906148	0.04487487
201543	taxon:9606	2.23740053	832.5819332272165	2.2722E-4	178292	1902	ribosomal protein L23a	gene	biological_process-&-1&-GO:0000027-&&-ribosomal large subunit assembly-%%-GO:0000184-&&-nuclear-transcribed mRNA catabolic process, nonsense-mediated decay-%%-GO:0006364-&&-rRNA processing-%%-GO:0006412-&&-translation-%%-GO:0006413-&&-translational initiation-%%-GO:0006614-&&-SRP-dependent cotranslational protein targeting to membrane-%%-GO:0008283-&&-cell proliferation-%%-GO:0019083-&&-viral tra…	G:9606:RPL23A		false	KEGG-&-1&-hsa03010-&&-Ribosome	RPL23A	Homo sapiens (Human)-&&-9606	Gene Symbol-&-1&-RPL23A	0.5219019093972295	0.44694724	0.382643	169	4	0.0543409064412117	false	69.44	RPL23A	RPL23A	200.86982249	82.83051059659839	0	169	0	0.75251989	false	0	RPL23A	614166	0.04523076
201541	taxon:9606	2.25480769	958.1018043643564	1.9649E-4	178289	1902	ribosomal protein L24	gene	biological_process-&-1&-GO:0000027-&&-ribosomal large subunit assembly-%%-GO:0000184-&&-nuclear-transcribed mRNA catabolic process, nonsense-mediated decay-%%-GO:0006364-&&-rRNA processing-%%-GO:0006412-&&-translation-%%-GO:0006413-&&-translational initiation-%%-GO:0006614-&&-SRP-dependent cotranslational protein targeting to membrane-%%-GO:0007093-&&-mitotic cell cycle checkpoint-%%-GO:0010458-&…	G:9606:RPL24		false	KEGG-&-1&-hsa03010-&&-Ribosome	RPL24	Homo sapiens (Human)-&&-9606	Gene Symbol-&-1&-RPL24	0.5224887556221889	0.4434968	0.37345301	172	4	0.058431945741176605	false	67.89873417721519	RPL24	RPL24	213.5872093	81.0245407058918	0	172	0	0.74903846	false	0	RPL24	685164	0.04935881
201546	taxon:9606	2.21916446	635.3557844260569	1.3822E-4	178298	1902	ribosomal protein L18	gene	biological_process-&-1&-GO:0000184-&&-nuclear-transcribed mRNA catabolic process, nonsense-mediated decay-%%-GO:0006364-&&-rRNA processing-%%-GO:0006412-&&-translation-%%-GO:0006413-&&-translational initiation-%%-GO:0006614-&&-SRP-dependent cotranslational protein targeting to membrane-%%-GO:0019083-&&-viral transcription|cellular_component-&-1&-GO:0022625-&&-cytosolic large ribosomal subunit-%%-…	G:9606:RPL18		false	KEGG-&-1&-hsa03010-&&-Ribosome	RPL18	Homo sapiens (Human)-&&-9606	Gene Symbol-&-1&-RPL18	0.5219019093972295	0.45062005	0.45427078	157	4	0.056642256677150726	false	73.4054054054054	RPL18	RPL18	224.56050955	84.90029217641307	0	157	0	0.75616711	false	0	RPL18	504394	0.04926733
197450	taxon:9606	2.1818634	1313.3861622587444	0.00154723	182275	1902	cyclin dependent kinase inhibitor 2A	gene	biological_process-&-1&-GO:0000082-&&-G1/S transition of mitotic cell cycle-%%-GO:0001953-&&-negative regulation of cell-matrix adhesion-%%-GO:0007050-&&-cell cycle arrest-%%-GO:0007265-&&-Ras protein signal transduction-%%-GO:0008285-&&-negative regulation of cell proliferation-%%-GO:0045892-&&-negative regulation of transcription, DNA-templated-%%-GO:0030308-&&-negative regulation of cell growt…	G:9606:CDKN2A	CDKN2A	true	KEGG-&-1&-hsa04115-&&-p53 signaling pathway-%%-hsa05166-&&-Human T-cell leukemia virus 1 infection-%%-hsa05218-&&-Melanoma-%%-hsa01524-&&-Platinum drug resistance-%%-hsa04218-&&-Cellular senescence-%%-hsa05214-&&-Glioma-%%-hsa05212-&&-Pancreatic cancer-%%-hsa04934-&&-Cushing syndrome-%%-hsa05223-&&-Non-small cell lung cancer-%%-hsa05220-&&-Chronic myeloid leukemia-%%-hsa05163-&&-Human cytomegalov…	CDKN2A	Homo sapiens (Human)-&&-9606	Gene Symbol-&-1&-CDKN2A	0.5145810262089332	0.45832384	0.07280118	165	4	0.02298898994922638	false	15.936842105263159	CDKN2A	CDKN2A	141.81818182	17.93037428736844	0	165	0	0.76362732	false	0	CDKN2A	1876070	0.02971234
201544	taxon:9606	2.26259947	657.8063617353721	1.0259E-4	178293	1902	ribosomal protein L22	gene	biological_process-&-1&-GO:0000184-&&-nuclear-transcribed mRNA catabolic process, nonsense-mediated decay-%%-GO:0002181-&&-cytoplasmic translation-%%-GO:0006364-&&-rRNA processing-%%-GO:0006412-&&-translation-%%-GO:0006413-&&-translational initiation-%%-GO:0006614-&&-SRP-dependent cotranslational protein targeting to membrane-%%-GO:0019083-&&-viral transcription-%%-GO:0046632-&&-alpha-beta T cell…	G:9606:RPL22		false	KEGG-&-1&-hsa03010-&&-Ribosome	RPL22	Homo sapiens (Human)-&&-9606	Gene Symbol-&-1&-RPL22	0.5164875879955539	0.44196952	0.47434521	137	4	0.04977740719914436	false	66.1203007518797	RPL22	RPL22	226.45255474	72.19211473275966	0	137	0	0.74748011	false	0	RPL22	375380	0.05235897
201551	taxon:9606	2.23441645	1431.9078767263914	3.2411E-4	178303	1902	ribosomal protein L11	gene	biological_process-&-1&-GO:0000027-&&-ribosomal large subunit assembly-%%-GO:0000184-&&-nuclear-transcribed mRNA catabolic process, nonsense-mediated decay-%%-GO:0006364-&&-rRNA processing-%%-GO:0006412-&&-translation-%%-GO:0006413-&&-translational initiation-%%-GO:0006605-&&-protein targeting-%%-GO:0006614-&&-SRP-dependent cotranslational protein targeting to membrane-%%-GO:0019083-&&-viral tran…	G:9606:RPL11		false	KEGG-&-1&-hsa03010-&&-Ribosome	RPL11	Homo sapiens (Human)-&&-9606	Gene Symbol-&-1&-RPL11	0.5230769230769231	0.44754415	0.37996619	169	4	0.054874666035175323	false	68.71895424836602	RPL11	RPL11	198.44970414	82.15090878446829	0	169	0	0.75311671	false	0	RPL11	683558	0.0445414
197454	taxon:9606	2.22115385	1707.6183404473798	0.00100122	182279	1902	cyclin dependent kinase 9	gene	biological_process-&-1&-GO:0006366-&&-transcription from RNA polymerase II promoter-%%-GO:0006281-&&-DNA repair-%%-GO:0006282-&&-regulation of DNA repair-%%-GO:0006367-&&-transcription initiation from RNA polymerase II promoter-%%-GO:0006368-&&-transcription elongation from RNA polymerase II promoter-%%-GO:0006468-&&-protein phosphorylation-%%-GO:0007346-&&-regulation of mitotic cell cycle-%%-GO:…	G:9606:CDK9		false	KEGG-&-1&-hsa05202-&&-Transcriptional misregulation in cancer	CDK9	Homo sapiens (Human)-&&-9606	Gene Symbol-&-1&-CDK9	0.5157232704402516	0.45021645	0.07679231	167	4	0.022467665374279022	false	14.283018867924529	CDK9	CDK9	132.23030303	17.717695882393873	0	166	0	0.75576923	false	1	CDK9	1369608	0.02913578
197453	taxon:9606	2.15169098	3137.6343994950544	0.0026321	182278	1902	cyclin dependent kinase inhibitor 1A	gene	biological_process-&-1&-GO:0000079-&&-regulation of cyclin-dependent protein serine/threonine kinase activity-%%-GO:0000082-&&-G1/S transition of mitotic cell cycle-%%-GO:0000086-&&-G2/M transition of mitotic cell cycle-%%-GO:0006357-&&-regulation of transcription from RNA polymerase II promoter-%%-GO:0006974-&&-cellular response to DNA damage stimulus-%%-GO:0006977-&&-DNA damage response, signal…	G:9606:CDKN1A	|CDKN1A	false	KEGG-&-1&-hsa05165-&&-Human papillomavirus infection-%%-hsa04115-&&-p53 signaling pathway-%%-hsa05226-&&-Gastric cancer-%%-hsa05205-&&-Proteoglycans in cancer-%%-hsa04630-&&-JAK-STAT signaling pathway-%%-hsa05161-&&-Hepatitis B-%%-hsa05224-&&-Breast cancer-%%-hsa04110-&&-Cell cycle-%%-hsa04934-&&-Cushing syndrome-%%-hsa05217-&&-Basal cell carcinoma-%%-hsa05163-&&-Human cytomegalovirus infection-%…	CDKN1A	Homo sapiens (Human)-&&-9606	Gene Symbol-&-1&-CDKN1A	0.5222929936305732	0.46475075	0.05770572	242	4	0.028511278331279755	false	18.014705882352942	CDKN1A	CDKN1A	120.4875	26.382860542547135	0	241	0	0.7696618	false	1	CDKN1A	3196722	0.02471362
201549	taxon:9606	2.28713528	707.758560265137	1.064E-4	178297	1902	ribosomal protein L18a	gene	biological_process-&-1&-GO:0000184-&&-nuclear-transcribed mRNA catabolic process, nonsense-mediated decay-%%-GO:0006364-&&-rRNA processing-%%-GO:0006412-&&-translation-%%-GO:0006413-&&-translational initiation-%%-GO:0006614-&&-SRP-dependent cotranslational protein targeting to membrane-%%-GO:0019083-&&-viral transcription-%%-GO:0097327-&&-response to antineoplastic agent|cellular_component-&-1&-G…	G:9606:RPL18A		false	KEGG-&-1&-hsa03010-&&-Ribosome	RPL18A	Homo sapiens (Human)-&&-9606	Gene Symbol-&-1&-RPL18A	0.5157232704402516	0.43722818	0.46158098	135	4	0.04619904235005379	false	64.2992125984252	RPL18A	RPL18A	205.13333333	70.35958575010564	0	135	0	0.74257294	false	0	RPL18A	329172	0.04908493
201552	taxon:9606	2.26591512	598.5425233031242	1.2497E-4	178300	1902	ribosomal protein L15	gene	biological_process-&-1&-GO:0000184-&&-nuclear-transcribed mRNA catabolic process, nonsense-mediated decay-%%-GO:0002181-&&-cytoplasmic translation-%%-GO:0006364-&&-rRNA processing-%%-GO:0006412-&&-translation-%%-GO:0006413-&&-translational initiation-%%-GO:0006614-&&-SRP-dependent cotranslational protein targeting to membrane-%%-GO:0019083-&&-viral transcription-%%-GO:0045471-&&-response to ethan…	G:9606:RPL15		false	KEGG-&-1&-hsa03010-&&-Ribosome	RPL15	Homo sapiens (Human)-&&-9606	Gene Symbol-&-1&-RPL15	0.5168705969595847	0.4413228	0.47153108	147	4	0.0529039241373539	false	71.12857142857143	RPL15	RPL15	218.04081633	80.47059684042414	0	147	0	0.74681698	false	0	RPL15	402650	0.05086093
201553	taxon:9606	2.17092175	1638.229771873709	5.0165E-4	178301	1902	ribosomal protein L13	gene	biological_process-&-1&-GO:0000184-&&-nuclear-transcribed mRNA catabolic process, nonsense-mediated decay-%%-GO:0006364-&&-rRNA processing-%%-GO:0006412-&&-translation-%%-GO:0006413-&&-translational initiation-%%-GO:0006614-&&-SRP-dependent cotranslational protein targeting to membrane-%%-GO:0019083-&&-viral transcription|cellular_component-&-1&-GO:0022625-&&-cytosolic large ribosomal subunit-%%-…	G:9606:RPL13		false	KEGG-&-1&-hsa03010-&&-Ribosome	RPL13	Homo sapiens (Human)-&&-9606	Gene Symbol-&-1&-RPL13	0.5266339251983377	0.46063383	0.30168174	182	4	0.05442418158054352	false	60.038216560509554	RPL13	RPL13	201.96703297	73.4987217876534	0	182	0	0.76581565	false	0	RPL13	1114454	0.04187581
201559	taxon:9606	2.17357427	1565.7730493968709	4.0051E-4	178311	1902	ribosomal protein L5	gene	biological_process-&-1&-GO:0000027-&&-ribosomal large subunit assembly-%%-GO:0000184-&&-nuclear-transcribed mRNA catabolic process, nonsense-mediated decay-%%-GO:0006364-&&-rRNA processing-%%-GO:0006412-&&-translation-%%-GO:0006413-&&-translational initiation-%%-GO:0006614-&&-SRP-dependent cotranslational protein targeting to membrane-%%-GO:0019083-&&-viral transcription-%%-GO:0042273-&&-ribosoma…	G:9606:RPL5		false	KEGG-&-1&-hsa03010-&&-Ribosome	RPL5	Homo sapiens (Human)-&&-9606	Gene Symbol-&-1&-RPL5	0.5290322580645161	0.4600717	0.3155412	200	4	0.05854140594601631	false	69.05389221556887	RPL5	RPL5	192.06060606	89.64860667168392	0	199	0	0.76528515	false	1	RPL5	976536	0.04007943
197462	taxon:9606	1.99519231	23113.375949818845	0.00986742	182287	1902	cyclin dependent kinase 2	gene	biological_process-&-1&-GO:0006260-&&-DNA replication-%%-GO:0000082-&&-G1/S transition of mitotic cell cycle-%%-GO:0000086-&&-G2/M transition of mitotic cell cycle-%%-GO:0000122-&&-negative regulation of transcription from RNA polymerase II promoter-%%-GO:0006281-&&-DNA repair-%%-GO:0006813-&&-potassium ion transport-%%-GO:0006977-&&-DNA damage response, signal transduction by p53 class mediator …	G:9606:CDK2	CDK2	true	KEGG-&-1&-hsa04114-&&-Oocyte meiosis-%%-hsa05222-&&-Small cell lung cancer-%%-hsa04115-&&-p53 signaling pathway-%%-hsa05165-&&-Human papillomavirus infection-%%-hsa05166-&&-Human T-cell leukemia virus 1 infection-%%-hsa05162-&&-Measles-%%-hsa04218-&&-Cellular senescence-%%-hsa05168-&&-Herpes simplex infection-%%-hsa04934-&&-Cushing syndrome-%%-hsa05169-&&-Epstein-Barr virus infection-%%-hsa04914-…	CDK2	Homo sapiens (Human)-&&-9606	Gene Symbol-&-1&-CDK2	0.5832635983263599	0.50120482	0.05168562	628	4	0.08949410170316696	false	40.661654135338345	CDK2	CDK2	115.30351438	146.45086873165215	0	627	0	0.80096154	false	1	CDK2	13528012	0.02122554
201556	taxon:9606	2.21004642	844.7161277784948	1.3399E-4	178307	1902	ribosomal protein L7a	gene	biological_process-&-1&-GO:0000184-&&-nuclear-transcribed mRNA catabolic process, nonsense-mediated decay-%%-GO:0000470-&&-maturation of LSU-rRNA-%%-GO:0006364-&&-rRNA processing-%%-GO:0006412-&&-translation-%%-GO:0006413-&&-translational initiation-%%-GO:0006614-&&-SRP-dependent cotranslational protein targeting to membrane-%%-GO:0019083-&&-viral transcription|cellular_component-&-1&-GO:0022625-…	G:9606:RPL7A		false	KEGG-&-1&-hsa03010-&&-Ribosome	RPL7A	Homo sapiens (Human)-&&-9606	Gene Symbol-&-1&-RPL7A	0.5238632093198046	0.45247918	0.43094413	158	4	0.05737147852778435	false	70.24	RPL7A	RPL7A	231.94936709	82.24547103314761	0	158	0	0.75799072	false	0	RPL7A	516306	0.05029258
201557	taxon:9606	2.2045756	2767.287273905099	0.00122952	178304	1902	ribosomal protein L10	gene	biological_process-&-1&-GO:0000027-&&-ribosomal large subunit assembly-%%-GO:0000184-&&-nuclear-transcribed mRNA catabolic process, nonsense-mediated decay-%%-GO:0006364-&&-rRNA processing-%%-GO:0006412-&&-translation-%%-GO:0006413-&&-translational initiation-%%-GO:0006614-&&-SRP-dependent cotranslational protein targeting to membrane-%%-GO:0019083-&&-viral transcription|cellular_component-&-1&-G…	G:9606:RPL10		false	KEGG-&-1&-hsa03010-&&-Ribosome	RPL10	Homo sapiens (Human)-&&-9606	Gene Symbol-&-1&-RPL10	0.5270321361058601	0.45360205	0.15667623	271	4	0.054244302213191986	false	56.666666666666664	RPL10	RPL10	132.80811808	79.66368849367969	0	271	0	0.75908488	false	0	RPL10	1809132	0.02932068
201562	taxon:9606	2.21352785	787.1381521148726	2.3737E-4	178314	1902	ribosomal protein L3	gene	biological_process-&-1&-GO:0000184-&&-nuclear-transcribed mRNA catabolic process, nonsense-mediated decay-%%-GO:0006364-&&-rRNA processing-%%-GO:0006412-&&-translation-%%-GO:0006413-&&-translational initiation-%%-GO:0006614-&&-SRP-dependent cotranslational protein targeting to membrane-%%-GO:0019083-&&-viral transcription-%%-GO:0071353-&&-cellular response to interleukin-4|cellular_component-&-1&…	G:9606:RPL3		false	KEGG-&-1&-hsa03010-&&-Ribosome	RPL3	Homo sapiens (Human)-&&-9606	Gene Symbol-&-1&-RPL3	0.5191806331471136	0.45176753	0.41408156	152	4	0.05268455669283867	false	67.28057553956835	RPL3	RPL3	224.15789474	75.4622952036243	0	152	0	0.75729443	false	0	RPL3	606760	0.0487088
200538	taxon:9606	2.14638594	3372.132828962669	0.00125731	176149	1902	histone cluster 1 H3 family member f	gene	biological_process-&-1&-GO:0000183-&&-chromatin silencing at rDNA-%%-GO:0006334-&&-nucleosome assembly-%%-GO:0007596-&&-blood coagulation-%%-GO:0006325-&&-chromatin organization-%%-GO:0006335-&&-DNA replication-dependent nucleosome assembly-%%-GO:0031047-&&-gene silencing by RNA-%%-GO:0032200-&&-telomere organization-%%-GO:0044267-&&-cellular protein metabolic process-%%-GO:0045814-&&-negative re…	G:9606:HIST1H3F		false	KEGG-&-1&-hsa05322-&&-Systemic lupus erythematosus-%%-hsa05202-&&-Transcriptional misregulation in cancer-%%-hsa05034-&&-Alcoholism|KEGG-&-1&-hsa05034-&&-Alcoholism-%%-hsa05322-&&-Systemic lupus erythematosus-%%-hsa05202-&&-Transcriptional misregulation in cancer	HIST1H3F	Homo sapiens (Human)-&&-9606	Gene Symbol-&-1&-HIST1H3F	0.5462382445141066	0.46589944	0.11582979	378	4	0.05999506637454033	false	47.4251012145749	HIST1H3F	HIST1H3F	125.38031915	100.32456922597584	0	377	0	0.77072281	false	1	HIST1H3F	4589902	0.02623019
201563	taxon:9606	2.17606101	1245.6663191090743	2.5272E-4	178312	1902	ribosomal protein L4	gene	biological_process-&-1&-GO:0000184-&&-nuclear-transcribed mRNA catabolic process, nonsense-mediated decay-%%-GO:0006364-&&-rRNA processing-%%-GO:0006412-&&-translation-%%-GO:0006413-&&-translational initiation-%%-GO:0006614-&&-SRP-dependent cotranslational protein targeting to membrane-%%-GO:0019083-&&-viral transcription|cellular_component-&-1&-GO:0022625-&&-cytosolic large ribosomal subunit-%%-…	G:9606:RPL4		false	KEGG-&-1&-hsa03010-&&-Ribosome	RPL4	Homo sapiens (Human)-&&-9606	Gene Symbol-&-1&-RPL4	0.5282303902993558	0.45954594	0.37865948	177	4	0.05891094356775284	false	69.05325443786982	RPL4	RPL4	210.94915254	90.82166297383968	0	177	0	0.7647878	false	0	RPL4	714926	0.04398204
201560	taxon:9606	2.19496021	1022.2345615502177	2.3884E-4	178308	1902	ribosomal protein L7	gene	biological_process-&-1&-GO:0000184-&&-nuclear-transcribed mRNA catabolic process, nonsense-mediated decay-%%-GO:0000463-&&-maturation of LSU-rRNA from tricistronic rRNA transcript (SSU-rRNA, 5.8S rRNA, LSU-rRNA)-%%-GO:0002181-&&-cytoplasmic translation-%%-GO:0006364-&&-rRNA processing-%%-GO:0006412-&&-translation-%%-GO:0006413-&&-translational initiation-%%-GO:0006614-&&-SRP-dependent cotranslati…	G:9606:RPL7		false	KEGG-&-1&-hsa03010-&&-Ribosome	RPL7	Homo sapiens (Human)-&&-9606	Gene Symbol-&-1&-RPL7	0.5254428948360347	0.45558912	0.39697282	173	4	0.059270236641168594	false	70.09815950920246	RPL7	RPL7	218.00584795	87.97131619527978	0	172	0	0.76100796	false	1	RPL7	647854	0.04644227
200536	taxon:9606	2.11903183	3570.8678566409203	0.0031717	176150	1902	beta-transducin repeat containing E3 ubiquitin protein ligase	gene	biological_process-&-1&-GO:0000086-&&-G2/M transition of mitotic cell cycle-%%-GO:0000209-&&-protein polyubiquitination-%%-GO:0002223-&&-stimulatory C-type lectin receptor signaling pathway-%%-GO:0016055-&&-Wnt signaling pathway-%%-GO:0007165-&&-signal transduction-%%-GO:0016567-&&-protein ubiquitination-%%-GO:0006470-&&-protein dephosphorylation-%%-GO:0006511-&&-ubiquitin-dependent protein catab…	G:9606:BTRC		false	KEGG-&-1&-hsa04114-&&-Oocyte meiosis-%%-hsa05170-&&-Human immunodeficiency virus 1 infection-%%-hsa04218-&&-Cellular senescence-%%-hsa04310-&&-Wnt signaling pathway-%%-hsa05131-&&-Shigellosis-%%-hsa04340-&&-Hedgehog signaling pathway-%%-hsa04710-&&-Circadian rhythm-%%-hsa04390-&&-Hippo signaling pathway-%%-hsa04120-&&-Ubiquitin mediated proteolysis|KEGG-&-1&-hsa04120-&&-Ubiquitin mediated proteol…	BTRC	Homo sapiens (Human)-&&-9606	Gene Symbol-&-1&-BTRC	0.5222929936305732	0.47191363	0.05233216	265	4	0.025204896926879883	false	17.36231884057971	BTRC	BTRC	111.40304183	27.398765688808318	0	264	0	0.77619363	false	1	BTRC	3757378	0.02205188
201561	taxon:9606	2.1647878	1327.4553185089562	5.7625E-4	178309	1902	ribosomal protein L6	gene	biological_process-&-1&-GO:0000027-&&-ribosomal large subunit assembly-%%-GO:0000184-&&-nuclear-transcribed mRNA catabolic process, nonsense-mediated decay-%%-GO:0002181-&&-cytoplasmic translation-%%-GO:0006355-&&-regulation of transcription, DNA-templated-%%-GO:0006364-&&-rRNA processing-%%-GO:0006412-&&-translation-%%-GO:0006413-&&-translational initiation-%%-GO:0006614-&&-SRP-dependent cotrans…	G:9606:RPL6		false	KEGG-&-1&-hsa03010-&&-Ribosome	RPL6	Homo sapiens (Human)-&&-9606	Gene Symbol-&-1&-RPL6	0.5302396348421453	0.46193904	0.28779691	219	4	0.06390517204999924	false	71.42222222222222	RPL6	RPL6	190.87671233	98.02545477097335	0	219	0	0.76704244	false	0	RPL6	1245216	0.03958266
198488	taxon:9606	2.28083554	1003.0818158125281	3.9647E-4	169563	1902	methylphosphate capping enzyme	gene	biological_process-&-1&-GO:0000122-&&-negative regulation of transcription from RNA polymerase II promoter-%%-GO:0001510-&&-RNA methylation-%%-GO:0016073-&&-snRNA metabolic process-%%-GO:0035562-&&-negative regulation of chromatin binding-%%-GO:0040031-&&-snRNA modification-%%-GO:1900087-&&-positive regulation of G1/S transition of mitotic cell cycle|molecular_function-&-1&-GO:0003723-&&-RNA bind…	G:9606:MEPCE		false		MEPCE	Homo sapiens (Human)-&&-9606	Gene Symbol-&-1&-MEPCE	0.5117474302496329	0.43843582	0.10905077	151	4	0.02769462950527668	false	18.77777777777778	MEPCE	MEPCE	143.9602649	22.34340423527286	0	151	0	0.74383289	false	0	MEPCE	641790	0.03425179
201567	taxon:9606	2.13643899	3651.445498127077	0.00163649	178317	1902	replication protein A3	gene	biological_process-&-1&-GO:0006260-&&-DNA replication-%%-GO:0000082-&&-G1/S transition of mitotic cell cycle-%%-GO:0000722-&&-telomere maintenance via recombination-%%-GO:0000724-&&-double-strand break repair via homologous recombination-%%-GO:0006283-&&-transcription-coupled nucleotide-excision repair-%%-GO:0006284-&&-base-excision repair-%%-GO:0006289-&&-nucleotide-excision repair-%%-GO:0006293…	G:9606:RPA3		false	KEGG-&-1&-hsa03460-&&-Fanconi anemia pathway-%%-hsa03440-&&-Homologous recombination-%%-hsa03430-&&-Mismatch repair-%%-hsa03420-&&-Nucleotide excision repair-%%-hsa03030-&&-DNA replication|KEGG-&-1&-hsa03440-&&-Homologous recombination-%%-hsa03460-&&-Fanconi anemia pathway-%%-hsa03430-&&-Mismatch repair-%%-hsa03030-&&-DNA replication-%%-hsa03420-&&-Nucleotide excision repair	RPA3	Homo sapiens (Human)-&&-9606	Gene Symbol-&-1&-RPA3	0.5361538461538462	0.4680686	0.06876575	320	4	0.04580935835838318	false	26.051546391752577	RPA3	RPA3	119.64465409	45.529811942498306	0	319	0	0.7727122	false	1	RPA3	3100770	0.02443723
201564	taxon:9606	2.08106764	6196.401461018843	0.00310284	178318	1902	replication protein A2	gene	biological_process-&-1&-GO:0006260-&&-DNA replication-%%-GO:0000082-&&-G1/S transition of mitotic cell cycle-%%-GO:0000722-&&-telomere maintenance via recombination-%%-GO:0000723-&&-telomere maintenance-%%-GO:0000724-&&-double-strand break repair via homologous recombination-%%-GO:0006283-&&-transcription-coupled nucleotide-excision repair-%%-GO:0006284-&&-base-excision repair-%%-GO:0006289-&&-nu…	G:9606:RPA2		false	KEGG-&-1&-hsa03440-&&-Homologous recombination-%%-hsa03460-&&-Fanconi anemia pathway-%%-hsa03420-&&-Nucleotide excision repair-%%-hsa03430-&&-Mismatch repair-%%-hsa03030-&&-DNA replication|KEGG-&-1&-hsa03440-&&-Homologous recombination-%%-hsa03460-&&-Fanconi anemia pathway-%%-hsa03430-&&-Mismatch repair-%%-hsa03030-&&-DNA replication-%%-hsa03420-&&-Nucleotide excision repair	RPA2	Homo sapiens (Human)-&&-9606	Gene Symbol-&-1&-RPA2	0.543046357615894	0.48052258	0.0619893	375	4	0.051629725843667984	false	28.08	RPA2	RPA2	117.28533333	57.01246026474747	0	375	0	0.78378647	false	0	RPA2	5034716	0.02268962
201565	taxon:9606	2.05719496	7472.343740017386	0.00345705	178319	1902	replication protein A1	gene	biological_process-&-1&-GO:0006260-&&-DNA replication-%%-GO:0000082-&&-G1/S transition of mitotic cell cycle-%%-GO:0000722-&&-telomere maintenance via recombination-%%-GO:0000723-&&-telomere maintenance-%%-GO:0000724-&&-double-strand break repair via homologous recombination-%%-GO:0006261-&&-DNA-dependent DNA replication-%%-GO:0006281-&&-DNA repair-%%-GO:0006283-&&-transcription-coupled nucleotid…	G:9606:RPA1		false	KEGG-&-1&-hsa03440-&&-Homologous recombination-%%-hsa03460-&&-Fanconi anemia pathway-%%-hsa03420-&&-Nucleotide excision repair-%%-hsa03430-&&-Mismatch repair-%%-hsa03030-&&-DNA replication|KEGG-&-1&-hsa03440-&&-Homologous recombination-%%-hsa03460-&&-Fanconi anemia pathway-%%-hsa03430-&&-Mismatch repair-%%-hsa03030-&&-DNA replication-%%-hsa03420-&&-Nucleotide excision repair	RPA1	Homo sapiens (Human)-&&-9606	Gene Symbol-&-1&-RPA1	0.546881129854845	0.4860988	0.06991433	398	4	0.056949056684970856	false	32.68571428571428	RPA1	RPA1	125.38636364	70.94933357078936	0	397	0	0.78856101	false	1	RPA1	5716228	0.02368909
197479	taxon:9606	2.07277851	9428.427642781942	0.0049842	182315	1902	cell division cycle 5 like	gene	biological_process-&-1&-GO:0000278-&&-mitotic cell cycle-%%-GO:0000398-&&-mRNA splicing, via spliceosome-%%-GO:0006281-&&-DNA repair-%%-GO:0006351-&&-transcription, DNA-templated-%%-GO:0006357-&&-regulation of transcription from RNA polymerase II promoter-%%-GO:0030154-&&-cell differentiation-%%-GO:0044344-&&-cellular response to fibroblast growth factor stimulus-%%-GO:0071352-&&-cellular respons…	G:9606:CDC5L		false	KEGG-&-1&-hsa03040-&&-Spliceosome	CDC5L	Homo sapiens (Human)-&&-9606	Gene Symbol-&-1&-CDC5L	0.5533942040492259	0.48244421	0.06056373	469	4	0.06027836725115776	false	36.361623616236166	CDC5L	CDC5L	114.31263383	88.86611703142508	0	468	0	0.7854443	false	1	CDC5L	7058930	0.02230759
199524	taxon:9606	2.18219496	2773.4118912969197	0.00277463	173719	1902	lysine demethylase 1A	gene	biological_process-&-1&-GO:0000122-&&-negative regulation of transcription from RNA polymerase II promoter-%%-GO:0000380-&&-alternative mRNA splicing, via spliceosome-%%-GO:0001701-&&-in utero embryonic development-%%-GO:0007596-&&-blood coagulation-%%-GO:0055114-&&-oxidation-reduction process-%%-GO:0006351-&&-transcription, DNA-templated-%%-GO:0006357-&&-regulation of transcription from RNA poly…	G:9606:KDM1A		false	KEGG-&-1&-hsa04714-&&-Thermogenesis	KDM1A	Homo sapiens (Human)-&&-9606	Gene Symbol-&-1&-KDM1A	0.5176383215744523	0.4582542	0.0709629	209	4	0.023688584566116333	false	19.309734513274336	KDM1A	KDM1A	132.06763285	25.408118755114053	0	208	0	0.76356101	false	1	KDM1A	3323008	0.02793366
197482	taxon:9606	2.09665119	2882.0982089672525	0.00254922	182318	1902	cyclin dependent kinase 1	gene	biological_process-&-1&-GO:0006260-&&-DNA replication-%%-GO:0000082-&&-G1/S transition of mitotic cell cycle-%%-GO:0000083-&&-regulation of transcription involved in G1/S transition of mitotic cell cycle-%%-GO:0000086-&&-G2/M transition of mitotic cell cycle-%%-GO:0000187-&&-activation of MAPK activity-%%-GO:0042787-&&-protein ubiquitination involved in ubiquitin-dependent protein catabolic proce…	G:9606:CDK1		false	KEGG-&-1&-hsa04115-&&-p53 signaling pathway-%%-hsa05203-&&-Viral carcinogenesis-%%-hsa04540-&&-Gap junction-%%-hsa04114-&&-Oocyte meiosis-%%-hsa04110-&&-Cell cycle-%%-hsa05168-&&-Herpes simplex infection-%%-hsa05170-&&-Human immunodeficiency virus 1 infection-%%-hsa04218-&&-Cellular senescence-%%-hsa04914-&&-Progesterone-mediated oocyte maturation|KEGG-&-1&-hsa04114-&&-Oocyte meiosis-%%-hsa04540-…	CDK1	Homo sapiens (Human)-&&-9606	Gene Symbol-&-1&-CDK1	0.5238632093198046	0.47695106	0.07184337	248	4	0.032633569091558456	false	22.257142857142856	CDK1	CDK1	143.5	31.33746761259283	0	247	0	0.78066976	false	1	CDK1	3522384	0.02758616
199529	taxon:9606	2.20523873	1124.0636279895925	3.617E-4	173725	1902	small nuclear ribonucleoprotein U5 subunit 200	gene	biological_process-&-1&-GO:0000354-&&-cis assembly of pre-catalytic spliceosome-%%-GO:0000398-&&-mRNA splicing, via spliceosome-%%-GO:0001649-&&-osteoblast differentiation|cellular_component-&-1&-GO:0016020-&&-membrane-%%-GO:0005634-&&-nucleus-%%-GO:0005654-&&-nucleoplasm-%%-GO:0005681-&&-spliceosomal complex-%%-GO:0005682-&&-U5 snRNP-%%-GO:0071013-&&-catalytic step 2 spliceosome|molecular_functi…	G:9606:SNRNP200		false	KEGG-&-1&-hsa03040-&&-Spliceosome	SNRNP200	Homo sapiens (Human)-&&-9606	Gene Symbol-&-1&-SNRNP200	0.5170623145400594	0.45346564	0.20031422	136	4	0.033543046563863754	false	28.34234234234234	SNRNP200	SNRNP200	224.8358209	31.65128044087476	0	135	0	0.75895225	false	1	SNRNP200	769788	0.04814472
201582	taxon:9606	2.04691645	17905.672025867956	0.00763591	178372	1902	ring finger protein 2	gene	biological_process-&-1&-GO:0000122-&&-negative regulation of transcription from RNA polymerase II promoter-%%-GO:0000278-&&-mitotic cell cycle-%%-GO:0001702-&&-gastrulation with mouth forming second-%%-GO:0006351-&&-transcription, DNA-templated-%%-GO:0007281-&&-germ cell development-%%-GO:0009948-&&-anterior/posterior axis specification-%%-GO:0035518-&&-histone H2A monoubiquitination-%%-GO:003635…	G:9606:RNF2		false		RNF2	Homo sapiens (Human)-&&-9606	Gene Symbol-&-1&-RNF2	0.5724845995893224	0.48853973	0.04716987	592	4	0.07693766057491302	false	34.7752808988764	RNF2	RNF2	104.85084746	117.9264175748653	0	591	0	0.79061671	false	1	RNF2	10904128	0.02034161
198515	taxon:9606	2.07045756	11449.459197119504	0.00451996	169720	1902	cullin associated and neddylation dissociated 1	gene	biological_process-&-1&-GO:0016567-&&-protein ubiquitination-%%-GO:0010265-&&-SCF complex assembly-%%-GO:0030154-&&-cell differentiation-%%-GO:0043086-&&-negative regulation of catalytic activity-%%-GO:0043312-&&-neutrophil degranulation-%%-GO:0045899-&&-positive regulation of RNA polymerase II transcriptional preinitiation complex assembly|cellular_component-&-1&-GO:0000151-&&-ubiquitin ligase c…	G:9606:CAND1		false		CAND1	Homo sapiens (Human)-&&-9606	Gene Symbol-&-1&-CAND1	0.5692119232339731	0.48298503	0.07886696	541	4	0.0903145894408226	false	53.622093023255815	CAND1	CAND1	118.63265306	153.22095690514533	0	540	0	0.78590849	false	1	CAND1	7091878	0.02340708
199542	taxon:9606	2.25447613	1683.3632331735257	0.00169955	173760	1902	PAX interacting protein 1	gene	biological_process-&-1&-GO:0000416-&&-positive regulation of histone H3-K36 methylation-%%-GO:0001570-&&-vasculogenesis-%%-GO:0006303-&&-double-strand break repair via nonhomologous end joining-%%-GO:0006310-&&-DNA recombination-%%-GO:0006351-&&-transcription, DNA-templated-%%-GO:0010212-&&-response to ionizing radiation-%%-GO:0030330-&&-DNA damage response, signal transduction by p53 class media…	G:9606:PAXIP1		false		PAXIP1	Homo sapiens (Human)-&&-9606	Gene Symbol-&-1&-PAXIP1	0.5117474302496329	0.44356203	0.05773147	206	4	0.023110507056117058	false	15.055555555555555	PAXIP1	PAXIP1	110.84466019	18.51124572043175	0	206	0	0.74910477	false	0	PAXIP1	2174508	0.02582321
199546	taxon:9606	2.20142573	683.0676700768214	2.8031E-4	173772	1902	chaperonin containing TCP1 subunit 5	gene	biological_process-&-1&-GO:0006457-&&-protein folding-%%-GO:0009615-&&-response to virus-%%-GO:0006458-&&-'de novo' protein folding-%%-GO:0007339-&&-binding of sperm to zona pellucida-%%-GO:0050821-&&-protein stabilization-%%-GO:0032212-&&-positive regulation of telomere maintenance via telomerase-%%-GO:0061077-&&-chaperone-mediated protein folding-%%-GO:1901998-&&-toxin transport-%%-GO:1904851-&…	G:9606:CCT5		false		CCT5	Homo sapiens (Human)-&&-9606	Gene Symbol-&-1&-CCT5	0.5138223368964246	0.45425107	0.17274082	122	4	0.025846997275948524	false	22.02173913043478	CCT5	CCT5	213.40163934	24.47882947496432	0	122	0	0.75971485	false	0	CCT5	764390	0.0453739
199547	taxon:9606	2.05039788	11212.722372072816	0.00446923	173778	1902	SNW domain containing 1	gene	biological_process-&-1&-GO:0000122-&&-negative regulation of transcription from RNA polymerase II promoter-%%-GO:0000350-&&-generation of catalytic spliceosome for second transesterification step-%%-GO:0000398-&&-mRNA splicing, via spliceosome-%%-GO:0006357-&&-regulation of transcription from RNA polymerase II promoter-%%-GO:0006367-&&-transcription initiation from RNA polymerase II promoter-%%-G…	G:9606:SNW1		false	KEGG-&-1&-hsa03040-&&-Spliceosome-%%-hsa05203-&&-Viral carcinogenesis-%%-hsa04330-&&-Notch signaling pathway-%%-hsa05169-&&-Epstein-Barr virus infection|KEGG-&-1&-hsa05203-&&-Viral carcinogenesis-%%-hsa05169-&&-Epstein-Barr virus infection-%%-hsa04330-&&-Notch signaling pathway-%%-hsa03040-&&-Spliceosome	SNW1	Homo sapiens (Human)-&&-9606	Gene Symbol-&-1&-SNW1	0.5527359238699445	0.48771022	0.06090497	443	4	0.05584504455327988	false	32.92936802973978	SNW1	SNW1	118.5170068	83.46115140199615	0	442	0	0.78992042	false	1	SNW1	6617410	0.02241202
200568	taxon:9606	2.11190318	2801.91534311644	0.00217725	176205	1902	sequestosome 1	gene	biological_process-&-1&-GO:0000122-&&-negative regulation of transcription from RNA polymerase II promoter-%%-GO:0000422-&&-mitophagy-%%-GO:0001934-&&-positive regulation of protein phosphorylation-%%-GO:0002376-&&-immune system process-%%-GO:0006915-&&-apoptotic process-%%-GO:0035556-&&-intracellular signal transduction-%%-GO:0008104-&&-protein localization-%%-GO:0006468-&&-protein phosphorylati…	G:9606:SQSTM1		false	KEGG-&-1&-hsa04137-&&-Mitophagy - animal-%%-hsa05418-&&-Fluid shear stress and atherosclerosis-%%-hsa04218-&&-Cellular senescence-%%-hsa04217-&&-Necroptosis-%%-hsa04380-&&-Osteoclast differentiation|KEGG-&-1&-hsa04380-&&-Osteoclast differentiation-%%-hsa05418-&&-Fluid shear stress and atherosclerosis-%%-hsa04218-&&-Cellular senescence-%%-hsa04217-&&-Necroptosis-%%-hsa04137-&&-Mitophagy - animal	SQSTM1	Homo sapiens (Human)-&&-9606	Gene Symbol-&-1&-SQSTM1	0.5193740685543964	0.47350655	0.07114713	191	4	0.021947121247649193	false	15.35593220338983	SQSTM1	SQSTM1	141.28042328	22.426689245641178	0	190	0	0.77761936	false	1	SQSTM1	2558580	0.0273355
196483	taxon:9606	2.17357427	902.1500951612526	6.1826E-4	180238	1902	heterogeneous nuclear ribonucleoprotein F	gene	biological_process-&-1&-GO:0000398-&&-mRNA splicing, via spliceosome-%%-GO:0006396-&&-RNA processing-%%-GO:0008543-&&-fibroblast growth factor receptor signaling pathway-%%-GO:0010467-&&-gene expression-%%-GO:0043484-&&-regulation of RNA splicing|cellular_component-&-1&-GO:0016020-&&-membrane-%%-GO:0005829-&&-cytosol-%%-GO:0005634-&&-nucleus-%%-GO:0005654-&&-nucleoplasm-%%-GO:0071013-&&-catalytic…	G:9606:HNRNPF		false		HNRNPF	Homo sapiens (Human)-&&-9606	Gene Symbol-&-1&-HNRNPF	0.5168705969595847	0.4600717	0.16858238	145	4	0.03517455980181694	false	29.192660550458715	HNRNPF	HNRNPF	218.27586207	32.793615633511955	0	145	0	0.76528515	false	0	HNRNPF	1134662	0.04501963
200578	taxon:9606	2.2471817	1651.6991850635704	9.9178E-4	176227	1902	lysine acetyltransferase 2B	gene	biological_process-&-1&-GO:0006338-&&-chromatin remodeling-%%-GO:0006367-&&-transcription initiation from RNA polymerase II promoter-%%-GO:0006473-&&-protein acetylation-%%-GO:0007050-&&-cell cycle arrest-%%-GO:0007219-&&-Notch signaling pathway-%%-GO:0008285-&&-negative regulation of cell proliferation-%%-GO:0016032-&&-viral process-%%-GO:0010835-&&-regulation of protein ADP-ribosylation-%%-GO:0…	G:9606:KAT2B		false	KEGG-&-1&-hsa04919-&&-Thyroid hormone signaling pathway-%%-hsa05203-&&-Viral carcinogenesis-%%-hsa04330-&&-Notch signaling pathway-%%-hsa05166-&&-Human T-cell leukemia virus 1 infection|KEGG-&-1&-hsa05166-&&-Human T-cell leukemia virus 1 infection-%%-hsa04919-&&-Thyroid hormone signaling pathway-%%-hsa05203-&&-Viral carcinogenesis-%%-hsa04330-&&-Notch signaling pathway	KAT2B	Homo sapiens (Human)-&&-9606	Gene Symbol-&-1&-KAT2B	0.5136330140014739	0.44500184	0.11302488	191	4	0.026849817484617233	false	24.950819672131146	KAT2B	KAT2B	139.55555556	32.43219876859489	0	190	0	0.75056366	false	1	KAT2B	1626622	0.03200082
196482	taxon:9606	2.08836207	3673.600518781459	0.00105421	180233	1902	heterogeneous nuclear ribonucleoprotein K	gene	biological_process-&-1&-GO:0000398-&&-mRNA splicing, via spliceosome-%%-GO:0006366-&&-transcription from RNA polymerase II promoter-%%-GO:0007165-&&-signal transduction-%%-GO:0006396-&&-RNA processing-%%-GO:0043066-&&-negative regulation of apoptotic process-%%-GO:0016032-&&-viral process-%%-GO:0010467-&&-gene expression-%%-GO:0010988-&&-regulation of low-density lipoprotein particle clearance-%%…	G:9606:HNRNPK		false	KEGG-&-1&-hsa05203-&&-Viral carcinogenesis-%%-hsa05168-&&-Herpes simplex infection-%%-hsa05206-&&-MicroRNAs in cancer-%%-hsa03040-&&-Spliceosome|KEGG-&-1&-hsa03040-&&-Spliceosome-%%-hsa05168-&&-Herpes simplex infection-%%-hsa05203-&&-Viral carcinogenesis-%%-hsa05206-&&-MicroRNAs in cancer	HNRNPK	Homo sapiens (Human)-&&-9606	Gene Symbol-&-1&-HNRNPK	0.5371868978805395	0.47884417	0.15253696	240	4	0.055882468819618225	false	40.2680412371134	HNRNPK	HNRNPK	205.42436975	62.84700262881635	0	239	0	0.78232759	false	1	HNRNPK	2406524	0.03904584
196487	taxon:9606	2.04592175	5445.276538227481	0.003839	180243	1902	heterogeneous nuclear ribonucleoprotein A1	gene	biological_process-&-1&-GO:0000398-&&-mRNA splicing, via spliceosome-%%-GO:0006397-&&-mRNA processing-%%-GO:0006405-&&-RNA export from nucleus-%%-GO:0008543-&&-fibroblast growth factor receptor signaling pathway-%%-GO:0016032-&&-viral process-%%-GO:0010467-&&-gene expression-%%-GO:0032211-&&-negative regulation of telomere maintenance via telomerase-%%-GO:0032212-&&-positive regulation of telomer…	G:9606:HNRNPA1		false	KEGG-&-1&-hsa03040-&&-Spliceosome	HNRNPA1	Homo sapiens (Human)-&&-9606	Gene Symbol-&-1&-HNRNPA1	0.5477406679764244	0.48877725	0.09540246	411	4	0.06829071044921875	false	49.68292682926829	HNRNPA1	HNRNPA1	140.97799511	96.51989564009591	0	410	0	0.79081565	false	1	HNRNPA1	5754062	0.02636535
196486	taxon:9606	2.14041777	2029.080858207285	6.1141E-4	180242	1902	heterogeneous nuclear ribonucleoprotein A2/B1	gene	biological_process-&-1&-GO:0000122-&&-negative regulation of transcription from RNA polymerase II promoter-%%-GO:0000398-&&-mRNA splicing, via spliceosome-%%-GO:0006397-&&-mRNA processing-%%-GO:0006406-&&-mRNA export from nucleus-%%-GO:0010467-&&-gene expression-%%-GO:0031053-&&-primary miRNA processing-%%-GO:0044806-&&-G-quadruplex DNA unwinding-%%-GO:0048025-&&-negative regulation of mRNA splic…	G:9606:HNRNPA2B1		false		HNRNPA2B1	Homo sapiens (Human)-&&-9606	Gene Symbol-&-1&-HNRNPA2B1	0.5254428948360347	0.46719851	0.16610313	171	4	0.041906312108039856	false	30.323943661971832	HNRNPA2B1	HNRNPA2B1	210.43195266	38.713990952117555	0	170	0	0.77191645	false	1	HNRNPA2B1	1231682	0.04193306
196485	taxon:9606	2.16114058	1399.0483004977532	4.7227E-4	180236	1902	heterogeneous nuclear ribonucleoprotein H1	gene	biological_process-&-1&-GO:0000398-&&-mRNA splicing, via spliceosome-%%-GO:0006396-&&-RNA processing-%%-GO:0008543-&&-fibroblast growth factor receptor signaling pathway-%%-GO:0010467-&&-gene expression-%%-GO:0043484-&&-regulation of RNA splicing|cellular_component-&-1&-GO:0016020-&&-membrane-%%-GO:0005829-&&-cytosol-%%-GO:0005634-&&-nucleus-%%-GO:0005654-&&-nucleoplasm-%%-GO:0071013-&&-catalytic…	G:9606:HNRNPH1		false		HNRNPH1	Homo sapiens (Human)-&&-9606	Gene Symbol-&-1&-HNRNPH1	0.5232732732732732	0.46271863	0.17941044	164	4	0.0408216267824173	false	32.63235294117647	HNRNPH1	HNRNPH1	212.75609756	40.81144173026706	0	164	0	0.76777188	false	0	HNRNPH1	1078714	0.0433842
200581	taxon:9606	2.19363395	1696.6809247867318	0.00126065	176234	1902	histone deacetylase 3	gene	biological_process-&-1&-GO:0000122-&&-negative regulation of transcription from RNA polymerase II promoter-%%-GO:0001934-&&-positive regulation of protein phosphorylation-%%-GO:0006325-&&-chromatin organization-%%-GO:0006351-&&-transcription, DNA-templated-%%-GO:0006476-&&-protein deacetylation-%%-GO:0007623-&&-circadian rhythm-%%-GO:0043066-&&-negative regulation of apoptotic process-%%-GO:00108…	G:9606:HDAC3		false	KEGG-&-1&-hsa04919-&&-Thyroid hormone signaling pathway-%%-hsa05203-&&-Viral carcinogenesis-%%-hsa05034-&&-Alcoholism	HDAC3	Homo sapiens (Human)-&&-9606	Gene Symbol-&-1&-HDAC3	0.5184083302342878	0.45586457	0.119157	208	4	0.03028939478099346	false	28.546875	HDAC3	HDAC3	147.16019417	35.668917865408076	0	207	0	0.76127321	false	1	HDAC3	2101370	0.03154559
196484	taxon:9606	2.12864721	2006.9319660426304	0.00176058	180239	1902	heterogeneous nuclear ribonucleoprotein D	gene	biological_process-&-1&-GO:0000398-&&-mRNA splicing, via spliceosome-%%-GO:0000723-&&-telomere maintenance-%%-GO:0001889-&&-liver development-%%-GO:0006351-&&-transcription, DNA-templated-%%-GO:0006355-&&-regulation of transcription, DNA-templated-%%-GO:0006396-&&-RNA processing-%%-GO:0006401-&&-RNA catabolic process-%%-GO:0042493-&&-response to drug-%%-GO:0010467-&&-gene expression-%%-GO:0045727…	G:9606:HNRNPD		false		HNRNPD	Homo sapiens (Human)-&&-9606	Gene Symbol-&-1&-HNRNPD	0.5232732732732732	0.46978193	0.11571525	206	4	0.039007093757390976	false	29.795620437956206	HNRNPD	HNRNPD	168.73039216	38.623664645491	0	205	0	0.77427056	false	1	HNRNPD	2284236	0.03341275
197515	taxon:9606	2.21501989	1079.604213273322	6.6461E-4	182369	1902	ATP synthase, H+ transporting, mitochondrial F1 complex, beta polypeptide	gene	biological_process-&-1&-GO:0001525-&&-angiogenesis-%%-GO:0001649-&&-osteoblast differentiation-%%-GO:0006091-&&-generation of precursor metabolites and energy-%%-GO:0006629-&&-lipid metabolic process-%%-GO:0006754-&&-ATP biosynthetic process-%%-GO:0006933-&&-negative regulation of cell adhesion involved in substrate-bound cell migration-%%-GO:0007005-&&-mitochondrion organization-%%-GO:0015992-&&…	G:9606:ATP5B		false	KEGG-&-1&-hsa05012-&&-Parkinson disease-%%-hsa04714-&&-Thermogenesis-%%-hsa05016-&&-Huntington disease-%%-hsa01100-&&-Metabolic pathways-%%-hsa00190-&&-Oxidative phosphorylation-%%-hsa05010-&&-Alzheimer disease|KEGG-&-1&-hsa05016-&&-Huntington disease-%%-hsa04714-&&-Thermogenesis-%%-hsa00190-&&-Oxidative phosphorylation-%%-hsa05012-&&-Parkinson disease-%%-hsa01100-&&-Metabolic pathways-%%-hsa0501…	ATP5B	Homo sapiens (Human)-&&-9606	Gene Symbol-&-1&-ATP5B	0.5117474302496329	0.45146321	0.13168254	126	4	0.026143044233322144	false	18.17391304347826	ATP5B	ATP5B	199.1031746	20.65270928198516	0	126	0	0.75699602	false	0	ATP5B	1118426	0.04319534
196488	taxon:9606	2.16644562	1740.1717238924255	5.4844E-4	180240	1902	heterogeneous nuclear ribonucleoprotein C (C1/C2)	gene	biological_process-&-1&-GO:0000398-&&-mRNA splicing, via spliceosome-%%-GO:0001649-&&-osteoblast differentiation-%%-GO:0008380-&&-RNA splicing-%%-GO:0010467-&&-gene expression-%%-GO:0032211-&&-negative regulation of telomere maintenance via telomerase-%%-GO:0043044-&&-ATP-dependent chromatin remodeling-%%-GO:0070935-&&-3'-UTR-mediated mRNA stabilization|cellular_component-&-1&-GO:0000790-&&-nucle…	G:9606:HNRNPC		false	KEGG-&-1&-hsa03040-&&-Spliceosome	HNRNPC	Homo sapiens (Human)-&&-9606	Gene Symbol-&-1&-HNRNPC	0.5195676481550503	0.46158555	0.16961343	144	4	0.03628929331898689	false	26.28813559322034	HNRNPC	HNRNPC	230.45774648	30.34045680303116	0	143	0	0.76671088	false	1	HNRNPC	1097964	0.04707592
197518	taxon:9606	2.18633952	1207.5966055530587	8.3637E-4	182372	1902	ATP synthase, H+ transporting, mitochondrial F1 complex, alpha subunit 1, cardiac muscle	gene	biological_process-&-1&-GO:0001937-&&-negative regulation of endothelial cell proliferation-%%-GO:0006629-&&-lipid metabolic process-%%-GO:0006754-&&-ATP biosynthetic process-%%-GO:0009790-&&-embryo development-%%-GO:0042776-&&-mitochondrial ATP synthesis coupled proton transport-%%-GO:0099132-&&-ATP hydrolysis coupled cation transmembrane transport|cellular_component-&-1&-GO:0005886-&&-plasma me…	G:9606:ATP5A1		false	KEGG-&-1&-hsa05012-&&-Parkinson disease-%%-hsa04714-&&-Thermogenesis-%%-hsa05016-&&-Huntington disease-%%-hsa01100-&&-Metabolic pathways-%%-hsa00190-&&-Oxidative phosphorylation-%%-hsa05010-&&-Alzheimer disease|KEGG-&-1&-hsa04714-&&-Thermogenesis-%%-hsa05016-&&-Huntington disease-%%-hsa00190-&&-Oxidative phosphorylation-%%-hsa05012-&&-Parkinson disease-%%-hsa01100-&&-Metabolic pathways-%%-hsa0501…	ATP5A1	Homo sapiens (Human)-&&-9606	Gene Symbol-&-1&-ATP5A1	0.5138223368964246	0.4573855	0.13207369	148	4	0.030429966747760773	false	21.695238095238096	ATP5A1	ATP5A1	197.32191781	25.437159948182266	0	147	0	0.7627321	false	1	ATP5A1	1414882	0.04141794
200592	taxon:9606	2.11637931	2795.772487552056	0.00172508	176248	1902	IQ motif containing GTPase activating protein 1	gene	biological_process-&-1&-GO:0001817-&&-regulation of cytokine production-%%-GO:0007165-&&-signal transduction-%%-GO:0007173-&&-epidermal growth factor receptor signaling pathway-%%-GO:0008543-&&-fibroblast growth factor receptor signaling pathway-%%-GO:0034260-&&-negative regulation of GTPase activity-%%-GO:0043547-&&-positive regulation of GTPase activity-%%-GO:0035305-&&-negative regulation of d…	G:9606:IQGAP1		false	KEGG-&-1&-hsa04810-&&-Regulation of actin cytoskeleton-%%-hsa05205-&&-Proteoglycans in cancer-%%-hsa04520-&&-Adherens junction|KEGG-&-1&-hsa04810-&&-Regulation of actin cytoskeleton-%%-hsa04520-&&-Adherens junction-%%-hsa05205-&&-Proteoglycans in cancer	IQGAP1	Homo sapiens (Human)-&&-9606	Gene Symbol-&-1&-IQGAP1	0.5250470809792843	0.47250509	0.10820002	228	4	0.030789759010076523	false	26.746478873239436	IQGAP1	IQGAP1	151.63596491	42.31062381688709	0	228	0	0.77672414	false	0	IQGAP1	2659988	0.02971917
201622	taxon:9606	2.10991379	3278.6893995243513	0.00393499	178478	1902	proliferating cell nuclear antigen	gene	biological_process-&-1&-GO:0000082-&&-G1/S transition of mitotic cell cycle-%%-GO:0000083-&&-regulation of transcription involved in G1/S transition of mitotic cell cycle-%%-GO:0000722-&&-telomere maintenance via recombination-%%-GO:0000723-&&-telomere maintenance-%%-GO:0006266-&&-DNA ligation-%%-GO:0006283-&&-transcription-coupled nucleotide-excision repair-%%-GO:0006296-&&-nucleotide-excision r…	G:9606:PCNA	|PCNA	false	KEGG-&-1&-hsa03430-&&-Mismatch repair-%%-hsa04530-&&-Tight junction-%%-hsa04110-&&-Cell cycle-%%-hsa03030-&&-DNA replication-%%-hsa03410-&&-Base excision repair-%%-hsa05161-&&-Hepatitis B-%%-hsa03420-&&-Nucleotide excision repair|KEGG-&-1&-hsa05161-&&-Hepatitis B-%%-hsa04110-&&-Cell cycle-%%-hsa03410-&&-Base excision repair-%%-hsa03430-&&-Mismatch repair-%%-hsa03420-&&-Nucleotide excision repair-…	PCNA	Homo sapiens (Human)-&&-9606	Gene Symbol-&-1&-PCNA	0.5256410256410257	0.47395301	0.06672914	291	4	0.03663499653339386	false	23.748344370860927	PCNA	PCNA	131.5467128	35.287633416480254	0	290	0	0.77801724	false	1	PCNA	4941544	0.02592393
197532	taxon:9606	2.2395557	787.9250141517381	0.00128974	182396	1902	ATM serine/threonine kinase	gene	biological_process-&-1&-GO:0006260-&&-DNA replication-%%-GO:0000724-&&-double-strand break repair via homologous recombination-%%-GO:0000729-&&-DNA double-strand break processing-%%-GO:0000731-&&-DNA synthesis involved in DNA repair-%%-GO:0000732-&&-strand displacement-%%-GO:0001541-&&-ovarian follicle development-%%-GO:0001666-&&-response to hypoxia-%%-GO:0001756-&&-somitogenesis-%%-GO:0002331-&…	G:9606:ATM	|ATM	true	KEGG-&-1&-hsa04210-&&-Apoptosis-%%-hsa04115-&&-p53 signaling pathway-%%-hsa05165-&&-Human papillomavirus infection-%%-hsa05166-&&-Human T-cell leukemia virus 1 infection-%%-hsa01524-&&-Platinum drug resistance-%%-hsa04218-&&-Cellular senescence-%%-hsa05202-&&-Transcriptional misregulation in cancer-%%-hsa05170-&&-Human immunodeficiency virus 1 infection-%%-hsa04064-&&-NF-kappa B signaling pathway…	ATM	Homo sapiens (Human)-&&-9606	Gene Symbol-&-1&-ATM	0.505989110707804	0.44651714	0.07488159	159	4	0.016379445791244507	false	15.164556962025317	ATM	ATM	119.17197452	17.137960443571508	0	158	0	0.75208886	false	1	ATM	1481712	0.02692177
198567	taxon:9606	2.24204244	1427.1659185884107	7.8818E-4	169863	1902	pre-mRNA processing factor 40 homolog A	gene	biological_process-&-1&-GO:0000398-&&-mRNA splicing, via spliceosome-%%-GO:0007010-&&-cytoskeleton organization-%%-GO:0007049-&&-cell cycle-%%-GO:0008360-&&-regulation of cell shape-%%-GO:0016477-&&-cell migration-%%-GO:0032465-&&-regulation of cytokinesis-%%-GO:0051301-&&-cell division|cellular_component-&-1&-GO:0016020-&&-membrane-%%-GO:0005829-&&-cytosol-%%-GO:0005654-&&-nucleoplasm-%%-GO:0005…	G:9606:PRPF40A		false	KEGG-&-1&-hsa03040-&&-Spliceosome	PRPF40A	Homo sapiens (Human)-&&-9606	Gene Symbol-&-1&-PRPF40A	0.5108098204470503	0.44602189	0.13018358	149	4	0.026179468259215355	false	23.3	PRPF40A	PRPF40A	159.44897959	26.447681995477616	0	148	0	0.75159151	false	1	PRPF40A	1081522	0.03599498
201636	taxon:9606	2.17954244	1545.1622584682896	9.6059E-4	178492	1902	poly(rC) binding protein 1	gene	biological_process-&-1&-GO:0000398-&&-mRNA splicing, via spliceosome-%%-GO:0010467-&&-gene expression-%%-GO:0039694-&&-viral RNA genome replication-%%-GO:0045944-&&-positive regulation of transcription from RNA polymerase II promoter|cellular_component-&-1&-GO:0000932-&&-P-body-%%-GO:0016020-&&-membrane-%%-GO:0005829-&&-cytosol-%%-GO:0005737-&&-cytoplasm-%%-GO:0005654-&&-nucleoplasm-%%-GO:0016607…	G:9606:PCBP1		false	KEGG-&-1&-hsa03040-&&-Spliceosome-%%-hsa04216-&&-Ferroptosis	PCBP1	Homo sapiens (Human)-&&-9606	Gene Symbol-&-1&-PCBP1	0.5170623145400594	0.4588119	0.1122291	153	4	0.028667772188782692	false	19.457943925233646	PCBP1	PCBP1	179.48366013	23.87827178591419	0	153	0	0.76409151	false	0	PCBP1	1403878	0.03740022
201643	taxon:9606	2.10775862	8402.792877175436	0.00352202	178512	1902	parkin RBR E3 ubiquitin protein ligase	gene	biological_process-&-1&-GO:0000122-&&-negative regulation of transcription from RNA polymerase II promoter-%%-GO:0000209-&&-protein polyubiquitination-%%-GO:0042787-&&-protein ubiquitination involved in ubiquitin-dependent protein catabolic process-%%-GO:0000266-&&-mitochondrial fission-%%-GO:0000422-&&-mitophagy-%%-GO:0000423-&&-macromitophagy-%%-GO:0001933-&&-negative regulation of protein phos…	G:9606:PARK2		false	KEGG-&-1&-hsa05012-&&-Parkinson disease-%%-hsa04120-&&-Ubiquitin mediated proteolysis-%%-hsa04141-&&-Protein processing in endoplasmic reticulum-%%-hsa04137-&&-Mitophagy - animal|KEGG-&-1&-hsa04137-&&-Mitophagy - animal-%%-hsa04141-&&-Protein processing in endoplasmic reticulum-%%-hsa05012-&&-Parkinson disease-%%-hsa04120-&&-Ubiquitin mediated proteolysis	PARK2	Homo sapiens (Human)-&&-9606	Gene Symbol-&-1&-PARK2	0.546881129854845	0.47443763	0.05711565	372	4	0.05195200815796852	false	25.65573770491803	PARK2	PARK2	116.8	61.30345535441918	0	371	0	0.77844828	false	1	PARK2	5031672	0.02332768
200623	taxon:9606	2.1686008	1446.5262190847213	4.6751E-4	176320	1902	histone cluster 1 H4 family member i	gene	biological_process-&-1&-GO:0000183-&&-chromatin silencing at rDNA-%%-GO:0006334-&&-nucleosome assembly-%%-GO:0006303-&&-double-strand break repair via nonhomologous end joining-%%-GO:0006335-&&-DNA replication-dependent nucleosome assembly-%%-GO:0006336-&&-DNA replication-independent nucleosome assembly-%%-GO:0006352-&&-DNA-templated transcription, initiation-%%-GO:0016233-&&-telomere capping-%%-…	G:9606:HIST1H4I		false	KEGG-&-1&-hsa05203-&&-Viral carcinogenesis-%%-hsa05322-&&-Systemic lupus erythematosus-%%-hsa05034-&&-Alcoholism|KEGG-&-1&-hsa05322-&&-Systemic lupus erythematosus-%%-hsa05203-&&-Viral carcinogenesis-%%-hsa05034-&&-Alcoholism	HIST1H4I	Homo sapiens (Human)-&&-9606	Gene Symbol-&-1&-HIST1H4I	0.5296352583586627	0.46112683	0.12889166	220	4	0.04554009437561035	false	29.90532544378698	HIST1H4I	HIST1H4I	183.99545455	45.81498507986149	0	220	0	0.76627984	false	0	HIST1H4I	2210550	0.03830047
197550	taxon:9606	2.15550398	2816.134876538643	0.00161595	182446	1902	arrestin beta 1	gene	biological_process-&-1&-GO:0000187-&&-activation of MAPK activity-%%-GO:0001934-&&-positive regulation of protein phosphorylation-%%-GO:0002031-&&-G-protein coupled receptor internalization-%%-GO:0002092-&&-positive regulation of receptor internalization-%%-GO:0006366-&&-transcription from RNA polymerase II promoter-%%-GO:0006915-&&-apoptotic process-%%-GO:0016567-&&-protein ubiquitination-%%-GO:…	G:9606:ARRB1		false	KEGG-&-1&-hsa04062-&&-Chemokine signaling pathway-%%-hsa04340-&&-Hedgehog signaling pathway-%%-hsa04928-&&-Parathyroid hormone synthesis, secretion and action-%%-hsa04740-&&-Olfactory transduction-%%-hsa04010-&&-MAPK signaling pathway-%%-hsa05032-&&-Morphine addiction-%%-hsa04926-&&-Relaxin signaling pathway-%%-hsa04144-&&-Endocytosis|KEGG-&-1&-hsa04740-&&-Olfactory transduction-%%-hsa04144-&&-En…	ARRB1	Homo sapiens (Human)-&&-9606	Gene Symbol-&-1&-ARRB1	0.526832955404384	0.46392863	0.07166442	222	4	0.03530031815171242	false	19.39072847682119	ARRB1	ARRB1	140.23423423	27.21612000263403	0	222	0	0.7688992	false	0	ARRB1	2337010	0.02879091
196526	taxon:9606	2.19064987	1471.460551247144	0.00162234	180317	1902	hypoxia inducible factor 1 alpha subunit	gene	biological_process-&-1&-GO:0001525-&&-angiogenesis-%%-GO:0001666-&&-response to hypoxia-%%-GO:0001755-&&-neural crest cell migration-%%-GO:0001837-&&-epithelial to mesenchymal transition-%%-GO:0001892-&&-embryonic placenta development-%%-GO:0001922-&&-B-1 B cell homeostasis-%%-GO:0001938-&&-positive regulation of endothelial cell proliferation-%%-GO:0001947-&&-heart looping-%%-GO:0002052-&&-posit…	G:9606:HIF1A	HIF1A	true	KEGG-&-1&-hsa05200-&&-Pathways in cancer-%%-hsa04137-&&-Mitophagy - animal-%%-hsa04659-&&-Th17 cell differentiation-%%-hsa04919-&&-Thyroid hormone signaling pathway-%%-hsa04140-&&-Autophagy - animal-%%-hsa05230-&&-Central carbon metabolism in cancer-%%-hsa05167-&&-Kaposi sarcoma-associated herpesvirus infection-%%-hsa05205-&&-Proteoglycans in cancer-%%-hsa05211-&&-Renal cell carcinoma-%%-hsa04066…	HIF1A	Homo sapiens (Human)-&&-9606	Gene Symbol-&-1&-HIF1A	0.5136330140014739	0.45648555	0.10116765	152	4	0.020519083365797997	false	18.48	HIF1A	HIF1A	152.83552632	22.26418662738014	0	152	0	0.76187003	false	0	HIF1A	1887232	0.03228187
200627	taxon:9606	2.21435676	3616.929791201343	0.00136828	176334	1902	ubiquitin like 4A	gene	biological_process-&-1&-GO:0006464-&&-cellular protein modification process-%%-GO:0006810-&&-transport-%%-GO:0071816-&&-tail-anchored membrane protein insertion into ER membrane|cellular_component-&-1&-GO:0016020-&&-membrane-%%-GO:0005829-&&-cytosol-%%-GO:0005634-&&-nucleus-%%-GO:0005737-&&-cytoplasm-%%-GO:0071818-&&-BAT3 complex|molecular_function-&-1&-GO:0005515-&&-protein binding-%%-GO:0051087…	G:9606:UBL4A		false		UBL4A	Homo sapiens (Human)-&&-9606	Gene Symbol-&-1&-UBL4A	0.5314525352649638	0.45159841	0.11261719	263	4	0.05173288658261299	false	37.775401069518715	UBL4A	UBL4A	127.42585551	56.514593804333444	0	263	0	0.75712865	false	0	UBL4A	2068750	0.02844242
201649	taxon:9606	2.29907162	648.8400660804891	5.0018E-4	178520	1902	p21 (RAC1) activated kinase 1	gene	biological_process-&-1&-GO:0000165-&&-MAPK cascade-%%-GO:0000278-&&-mitotic cell cycle-%%-GO:0001666-&&-response to hypoxia-%%-GO:0001934-&&-positive regulation of protein phosphorylation-%%-GO:0002223-&&-stimulatory C-type lectin receptor signaling pathway-%%-GO:0006915-&&-apoptotic process-%%-GO:0006468-&&-protein phosphorylation-%%-GO:0006887-&&-exocytosis-%%-GO:0030010-&&-establishment of cel…	G:9606:PAK1		false	KEGG-&-1&-hsa04014-&&-Ras signaling pathway-%%-hsa04510-&&-Focal adhesion-%%-hsa04650-&&-Natural killer cell mediated cytotoxicity-%%-hsa04810-&&-Regulation of actin cytoskeleton-%%-hsa04660-&&-T cell receptor signaling pathway-%%-hsa04010-&&-MAPK signaling pathway-%%-hsa04024-&&-cAMP signaling pathway-%%-hsa04625-&&-C-type lectin receptor signaling pathway-%%-hsa05120-&&-Epithelial cell signalin…	PAK1	Homo sapiens (Human)-&&-9606	Gene Symbol-&-1&-PAK1	0.4998207242739333	0.43495818	0.10368893	121	4	0.019289353862404823	false	14.894736842105264	PAK1	PAK1	164.20168067	15.53004874124239	0	120	0	0.74018568	false	1	PAK1	871450	0.03988126
197552	taxon:9606	2.11654509	4407.877927514952	0.00260185	182445	1902	arrestin beta 2	gene	biological_process-&-1&-GO:0001933-&&-negative regulation of protein phosphorylation-%%-GO:0002031-&&-G-protein coupled receptor internalization-%%-GO:0002032-&&-desensitization of G-protein coupled receptor protein signaling pathway by arrestin-%%-GO:0002092-&&-positive regulation of receptor internalization-%%-GO:0006366-&&-transcription from RNA polymerase II promoter-%%-GO:0016567-&&-protein …	G:9606:ARRB2		false	KEGG-&-1&-hsa04728-&&-Dopaminergic synapse-%%-hsa04062-&&-Chemokine signaling pathway-%%-hsa04340-&&-Hedgehog signaling pathway-%%-hsa04928-&&-Parathyroid hormone synthesis, secretion and action-%%-hsa04740-&&-Olfactory transduction-%%-hsa05032-&&-Morphine addiction-%%-hsa04010-&&-MAPK signaling pathway-%%-hsa04144-&&-Endocytosis-%%-hsa04926-&&-Relaxin signaling pathway|KEGG-&-1&-hsa04728-&&-Dopa…	ARRB2	Homo sapiens (Human)-&&-9606	Gene Symbol-&-1&-ARRB2	0.5386398763523956	0.47246808	0.08062567	291	4	0.051747582852840424	false	28.423076923076923	ARRB2	ARRB2	138.60824742	49.65385194870879	0	291	0	0.77669098	false	0	ARRB2	3629174	0.02751529
200625	taxon:9606	2.27486737	1346.200523012	9.4258E-4	176324	1902	histone cluster 3 H3	gene	biological_process-&-1&-GO:0006334-&&-nucleosome assembly-%%-GO:0006303-&&-double-strand break repair via nonhomologous end joining-%%-GO:0016233-&&-telomere capping-%%-GO:0032460-&&-negative regulation of protein oligomerization-%%-GO:0051290-&&-protein heterotetramerization|cellular_component-&-1&-GO:0000786-&&-nucleosome-%%-GO:0000788-&&-nuclear nucleosome-%%-GO:0005634-&&-nucleus-%%-GO:000565…	G:9606:HIST3H3		false	KEGG-&-1&-hsa05034-&&-Alcoholism-%%-hsa05322-&&-Systemic lupus erythematosus-%%-hsa05202-&&-Transcriptional misregulation in cancer|KEGG-&-1&-hsa05322-&&-Systemic lupus erythematosus-%%-hsa05202-&&-Transcriptional misregulation in cancer-%%-hsa05034-&&-Alcoholism	HIST3H3	Homo sapiens (Human)-&&-9606	Gene Symbol-&-1&-HIST3H3	0.5164875879955539	0.43958607	0.11686095	205	4	0.028773687779903412	false	27.349593495934958	HIST3H3	HIST3H3	126.52216749	35.235552080566585	0	204	0	0.74502653	false	1	HIST3H3	1608282	0.03019269
196535	taxon:9606	2.31382626	1217.3062906603284	4.3111E-4	180333	1902	hepatoma derived growth factor	gene	biological_process-&-1&-GO:0000122-&&-negative regulation of transcription from RNA polymerase II promoter-%%-GO:0007165-&&-signal transduction-%%-GO:0006351-&&-transcription, DNA-templated-%%-GO:0008283-&&-cell proliferation-%%-GO:0036498-&&-IRE1-mediated unfolded protein response|cellular_component-&-1&-GO:0005615-&&-extracellular space-%%-GO:0005737-&&-cytoplasm-%%-GO:0005654-&&-nucleoplasm-%%…	G:9606:HDGF		false		HDGF	Homo sapiens (Human)-&&-9606	Gene Symbol-&-1&-HDGF	0.5126884884148584	0.43218457	0.1044191	184	4	0.03443301096558571	false	23.171875	HDGF	HDGF	146.14130435	28.31691606371754	0	184	0	0.73723475	false	0	HDGF	930788	0.03674252
200630	taxon:9606	2.26591512	1131.9970547439113	3.1617E-4	176345	1902	structural maintenance of chromosomes 1A	gene	biological_process-&-1&-GO:0000070-&&-mitotic sister chromatid segregation-%%-GO:0006281-&&-DNA repair-%%-GO:0007052-&&-mitotic spindle organization-%%-GO:0007062-&&-sister chromatid cohesion-%%-GO:0007064-&&-mitotic sister chromatid cohesion-%%-GO:0007093-&&-mitotic cell cycle checkpoint-%%-GO:0007126-&&-meiotic nuclear division-%%-GO:0009314-&&-response to radiation-%%-GO:0019827-&&-stem cell p…	G:9606:SMC1A		false	KEGG-&-1&-hsa04110-&&-Cell cycle-%%-hsa04114-&&-Oocyte meiosis|KEGG-&-1&-hsa04114-&&-Oocyte meiosis-%%-hsa04110-&&-Cell cycle	SMC1A	Homo sapiens (Human)-&&-9606	Gene Symbol-&-1&-SMC1A	0.5065406976744186	0.4413228	0.15534134	115	4	0.023241743445396423	false	18.20689655172414	SMC1A	SMC1A	208.09734513	20.49990521474875	0	114	0	0.74681698	false	1	SMC1A	699448	0.04804629
196533	taxon:9606	2.1543435	3723.383813847617	0.00165415	180335	1902	histone deacetylase 2	gene	biological_process-&-1&-GO:0000122-&&-negative regulation of transcription from RNA polymerase II promoter-%%-GO:0001975-&&-response to amphetamine-%%-GO:0003300-&&-cardiac muscle hypertrophy-%%-GO:0007596-&&-blood coagulation-%%-GO:0006338-&&-chromatin remodeling-%%-GO:0006344-&&-maintenance of chromatin silencing-%%-GO:0006351-&&-transcription, DNA-templated-%%-GO:0043066-&&-negative regulation…	G:9606:HDAC2		false	KEGG-&-1&-hsa04919-&&-Thyroid hormone signaling pathway-%%-hsa05165-&&-Human papillomavirus infection-%%-hsa05220-&&-Chronic myeloid leukemia-%%-hsa05203-&&-Viral carcinogenesis-%%-hsa05016-&&-Huntington disease-%%-hsa05169-&&-Epstein-Barr virus infection-%%-hsa05034-&&-Alcoholism-%%-hsa04110-&&-Cell cycle-%%-hsa05200-&&-Pathways in cancer-%%-hsa04330-&&-Notch signaling pathway-%%-hsa04213-&&-Lon…	HDAC2	Homo sapiens (Human)-&&-9606	Gene Symbol-&-1&-HDAC2	0.5306433193757137	0.46417853	0.10957168	269	4	0.03929340839385986	false	33.68181818181818	HDAC2	HDAC2	143.70037453	57.404026079692294	0	268	0	0.7691313	false	1	HDAC2	3027800	0.02967177
201653	taxon:9606	2.22579576	697.8168424380244	5.9586E-4	178524	1902	peroxiredoxin 1	gene	biological_process-&-1&-GO:0000302-&&-response to reactive oxygen species-%%-GO:0001501-&&-skeletal system development-%%-GO:0001895-&&-retina homeostasis-%%-GO:0055114-&&-oxidation-reduction process-%%-GO:0045454-&&-cell redox homeostasis-%%-GO:0042267-&&-natural killer cell mediated cytotoxicity-%%-GO:0008283-&&-cell proliferation-%%-GO:0019430-&&-removal of superoxide radicals-%%-GO:0032872-&&…	G:9606:PRDX1		false	KEGG-&-1&-hsa04146-&&-Peroxisome	PRDX1	Homo sapiens (Human)-&&-9606	Gene Symbol-&-1&-PRDX1	0.507647487254188	0.44927752	0.10816387	119	4	0.024180611595511436	false	13.875	PRDX1	PRDX1	206.5982906	15.02294602793155	0	118	0	0.75484085	false	1	PRDX1	974268	0.04535507
196538	taxon:9606	2.18866048	1817.630893580792	0.0018382	180337	1902	huntingtin	gene	biological_process-&-1&-GO:0000132-&&-establishment of mitotic spindle orientation-%%-GO:0006915-&&-apoptotic process-%%-GO:0006890-&&-retrograde vesicle-mediated transport, Golgi to ER-%%-GO:0007030-&&-Golgi organization-%%-GO:0031587-&&-positive regulation of inositol 1,4,5-trisphosphate-sensitive calcium-release channel activity-%%-GO:0042297-&&-vocal learning-%%-GO:0043666-&&-regulation of ph…	G:9606:HTT		false	KEGG-&-1&-hsa05016-&&-Huntington disease	HTT	Homo sapiens (Human)-&&-9606	Gene Symbol-&-1&-HTT	0.5149612116734392	0.45690047	0.05136401	193	4	0.020755212754011154	false	13.300970873786408	HTT	HTT	123.65968586	16.373533992433376	0	192	0	0.7622679	false	1	HTT	2269628	0.02632859
196537	taxon:9606	2.07543103	7147.556456115591	0.00543996	180336	1902	histone deacetylase 1	gene	biological_process-&-1&-GO:0000122-&&-negative regulation of transcription from RNA polymerase II promoter-%%-GO:0007596-&&-blood coagulation-%%-GO:0006325-&&-chromatin organization-%%-GO:0006338-&&-chromatin remodeling-%%-GO:0006346-&&-methylation-dependent chromatin silencing-%%-GO:0006351-&&-transcription, DNA-templated-%%-GO:0006476-&&-protein deacetylation-%%-GO:0043066-&&-negative regulatio…	G:9606:HDAC1		false	KEGG-&-1&-hsa05165-&&-Human papillomavirus infection-%%-hsa05016-&&-Huntington disease-%%-hsa05202-&&-Transcriptional misregulation in cancer-%%-hsa04330-&&-Notch signaling pathway-%%-hsa05169-&&-Epstein-Barr virus infection-%%-hsa05034-&&-Alcoholism-%%-hsa05220-&&-Chronic myeloid leukemia-%%-hsa05200-&&-Pathways in cancer-%%-hsa04919-&&-Thyroid hormone signaling pathway-%%-hsa04110-&&-Cell cycle…	HDAC1	Homo sapiens (Human)-&&-9606	Gene Symbol-&-1&-HDAC1	0.5426235889451149	0.48182762	0.07168027	430	3	0.044600263237953186	false	36.951541850220266	HDAC1	HDAC1	110.26401869	83.25564031398937	0	429	0	0.78491379	false	1	HDAC1	7451352	0.02142577
199608	taxon:9606	2.26094164	894.4520301099527	3.5231E-4	173930	1902	SPT16 homolog, facilitates chromatin remodeling subunit	gene	biological_process-&-1&-GO:0006260-&&-DNA replication-%%-GO:0006366-&&-transcription from RNA polymerase II promoter-%%-GO:0006281-&&-DNA repair-%%-GO:0006337-&&-nucleosome disassembly-%%-GO:0006368-&&-transcription elongation from RNA polymerase II promoter-%%-GO:0032786-&&-positive regulation of DNA-templated transcription, elongation-%%-GO:0032968-&&-positive regulation of transcription elonga…	G:9606:SUPT16H		false		SUPT16H	Homo sapiens (Human)-&&-9606	Gene Symbol-&-1&-SUPT16H	0.5102489019033675	0.44229359	0.15091016	133	4	0.026973143219947815	false	20.04255319148936	SUPT16H	SUPT16H	193.40458015	22.399485370428675	0	132	0	0.74781167	false	1	SUPT16H	770758	0.04463526
201660	taxon:9606	2.21485411	781.5534582472193	6.3182E-4	178537	1902	prolyl 4-hydroxylase subunit beta	gene	biological_process-&-1&-GO:0000302-&&-response to reactive oxygen species-%%-GO:0006457-&&-protein folding-%%-GO:0045454-&&-cell redox homeostasis-%%-GO:0018401-&&-peptidyl-proline hydroxylation to 4-hydroxy-L-proline-%%-GO:0034976-&&-response to endoplasmic reticulum stress-%%-GO:0042158-&&-lipoprotein biosynthetic process-%%-GO:0046598-&&-positive regulation of viral entry into host cell-%%-GO:…	G:9606:P4HB		false	KEGG-&-1&-hsa04141-&&-Protein processing in endoplasmic reticulum	P4HB	Homo sapiens (Human)-&&-9606	Gene Symbol-&-1&-P4HB	0.5089448703906535	0.45149701	0.12093664	123	4	0.02116483636200428	false	16.658227848101266	P4HB	P4HB	186.20661157	18.810285894793648	0	122	0	0.75702918	false	1	P4HB	939938	0.04029909
200637	taxon:9606	2.253813	747.9054721368875	4.4796E-4	176370	1902	nuclear receptor coactivator 3	gene	biological_process-&-1&-GO:0006351-&&-transcription, DNA-templated-%%-GO:0010628-&&-positive regulation of gene expression-%%-GO:0045893-&&-positive regulation of transcription, DNA-templated-%%-GO:0016573-&&-histone acetylation-%%-GO:0030521-&&-androgen receptor signaling pathway-%%-GO:0030522-&&-intracellular receptor signaling pathway-%%-GO:0032870-&&-cellular response to hormone stimulus-%%-G…	G:9606:NCOA3		false	KEGG-&-1&-hsa05224-&&-Breast cancer-%%-hsa04919-&&-Thyroid hormone signaling pathway-%%-hsa01522-&&-Endocrine resistance-%%-hsa04915-&&-Estrogen signaling pathway-%%-hsa05200-&&-Pathways in cancer|KEGG-&-1&-hsa04915-&&-Estrogen signaling pathway-%%-hsa05200-&&-Pathways in cancer-%%-hsa04919-&&-Thyroid hormone signaling pathway-%%-hsa05224-&&-Breast cancer-%%-hsa01522-&&-Endocrine resistance	NCOA3	Homo sapiens (Human)-&&-9606	Gene Symbol-&-1&-NCOA3	0.5083880379285193	0.44369253	0.14662669	118	4	0.01891271211206913	false	18.113636363636363	NCOA3	NCOA3	170.11206897	20.954431980707984	0	117	0	0.7492374	false	1	NCOA3	731996	0.03870189
199630	taxon:9606	2.14937003	1935.9105628199798	0.00266359	173985	1902	cell division cycle 37	gene	biological_process-&-1&-GO:0000079-&&-regulation of cyclin-dependent protein serine/threonine kinase activity-%%-GO:0006457-&&-protein folding-%%-GO:0006605-&&-protein targeting-%%-GO:0010608-&&-posttranscriptional regulation of gene expression-%%-GO:0050821-&&-protein stabilization-%%-GO:0018108-&&-peptidyl-tyrosine phosphorylation-%%-GO:0038128-&&-ERBB2 signaling pathway-%%-GO:0060334-&&-regula…	G:9606:CDC37		false	KEGG-&-1&-hsa04151-&&-PI3K-Akt signaling pathway	CDC37	Homo sapiens (Human)-&&-9606	Gene Symbol-&-1&-CDC37	0.5184083302342878	0.4652526	0.06039851	222	4	0.02397613227367401	false	17.04424778761062	CDC37	CDC37	121.56818182	21.951136778018597	0	221	0	0.77012599	false	1	CDC37	3061002	0.02475005
197582	taxon:9606	2.06697613	5117.707589502609	0.00719908	182481	1902	androgen receptor	gene	biological_process-&-1&-GO:0016049-&&-cell growth-%%-GO:0001701-&&-in utero embryonic development-%%-GO:0007267-&&-cell-cell signaling-%%-GO:0003073-&&-regulation of systemic arterial blood pressure-%%-GO:0003382-&&-epithelial cell morphogenesis-%%-GO:0007165-&&-signal transduction-%%-GO:0006351-&&-transcription, DNA-templated-%%-GO:0006367-&&-transcription initiation from RNA polymerase II promo…	G:9606:AR	AR	true	KEGG-&-1&-hsa04114-&&-Oocyte meiosis-%%-hsa05200-&&-Pathways in cancer-%%-hsa05215-&&-Prostate cancer	AR	Homo sapiens (Human)-&&-9606	Gene Symbol-&-1&-AR	0.5322642229858725	0.48379852	0.05298281	347	4	0.03079903870820999	false	23.97714285714286	AR	AR	108.62898551	44.67161369608467	0	346	0	0.78660477	false	1	AR	7305754	0.02059158
196562	taxon:9606	2.17175066	2769.5984346565133	0.00119505	180380	1902	H2A histone family member X	gene	biological_process-&-1&-GO:0000077-&&-DNA damage checkpoint-%%-GO:0000724-&&-double-strand break repair via homologous recombination-%%-GO:0006334-&&-nucleosome assembly-%%-GO:0006302-&&-double-strand break repair-%%-GO:0006303-&&-double-strand break repair via nonhomologous end joining-%%-GO:0006342-&&-chromatin silencing-%%-GO:0006974-&&-cellular response to DNA damage stimulus-%%-GO:0007283-&&…	G:9606:H2AFX		false	KEGG-&-1&-hsa04217-&&-Necroptosis-%%-hsa05322-&&-Systemic lupus erythematosus-%%-hsa05034-&&-Alcoholism|KEGG-&-1&-hsa05322-&&-Systemic lupus erythematosus-%%-hsa05034-&&-Alcoholism-%%-hsa04217-&&-Necroptosis	H2AFX	Homo sapiens (Human)-&&-9606	Gene Symbol-&-1&-H2AFX	0.5294341055829852	0.46045802	0.10873016	227	4	0.04139774292707443	false	28.20731707317073	H2AFX	H2AFX	160.27111111	40.441711321306876	0	226	0	0.76564987	false	1	H2AFX	2077040	0.0335759
200666	taxon:9606	2.13909151	3837.725721686348	0.00189439	176447	1902	cullin 5	gene	biological_process-&-1&-GO:0000082-&&-G1/S transition of mitotic cell cycle-%%-GO:0042787-&&-protein ubiquitination involved in ubiquitin-dependent protein catabolic process-%%-GO:0006974-&&-cellular response to DNA damage stimulus-%%-GO:0007050-&&-cell cycle arrest-%%-GO:0008283-&&-cell proliferation-%%-GO:0008285-&&-negative regulation of cell proliferation-%%-GO:0016032-&&-viral process-%%-GO:…	G:9606:CUL5		false	KEGG-&-1&-hsa04120-&&-Ubiquitin mediated proteolysis-%%-hsa05170-&&-Human immunodeficiency virus 1 infection|KEGG-&-1&-hsa05170-&&-Human immunodeficiency virus 1 infection-%%-hsa04120-&&-Ubiquitin mediated proteolysis	CUL5	Homo sapiens (Human)-&&-9606	Gene Symbol-&-1&-CUL5	0.5424124513618677	0.46748818	0.10543224	321	4	0.06306347995996475	false	40.7085201793722	CUL5	CUL5	138.25233645	72.17519651585137	0	321	0	0.7721817	false	0	CUL5	3198572	0.02838018
201689	taxon:9606	2.19429708	2353.9083592351844	0.00567799	178627	1902	phosphatase and tensin homolog	gene	biological_process-&-1&-GO:0000079-&&-regulation of cyclin-dependent protein serine/threonine kinase activity-%%-GO:0001525-&&-angiogenesis-%%-GO:0001933-&&-negative regulation of protein phosphorylation-%%-GO:0002902-&&-regulation of B cell apoptotic process-%%-GO:0006915-&&-apoptotic process-%%-GO:0006470-&&-protein dephosphorylation-%%-GO:0006661-&&-phosphatidylinositol biosynthetic process-%%…	G:9606:PTEN	PTEN	true	KEGG-&-1&-hsa05222-&&-Small cell lung cancer-%%-hsa04115-&&-p53 signaling pathway-%%-hsa05166-&&-Human T-cell leukemia virus 1 infection-%%-hsa04071-&&-Sphingolipid signaling pathway-%%-hsa05214-&&-Glioma-%%-hsa01521-&&-EGFR tyrosine kinase inhibitor resistance-%%-hsa05230-&&-Central carbon metabolism in cancer-%%-hsa04068-&&-FoxO signaling pathway-%%-hsa04931-&&-Insulin resistance-%%-hsa05215-&&…	PTEN	Homo sapiens (Human)-&&-9606	Gene Symbol-&-1&-PTEN	0.5193740685543964	0.45572681	0.04325272	234	4	0.02787613868713379	false	15.241935483870968	PTEN	PTEN	101.10344828	18.72471510603985	0	233	0	0.76114058	false	1	PTEN	6752390	0.02191466
199645	taxon:9606	2.22032493	1102.1025474579774	6.6948E-4	174024	1902	WD repeat domain 5	gene	biological_process-&-1&-GO:0001501-&&-skeletal system development-%%-GO:0006351-&&-transcription, DNA-templated-%%-GO:0060271-&&-cilium assembly-%%-GO:0031175-&&-neuron projection development-%%-GO:0035948-&&-positive regulation of gluconeogenesis by positive regulation of transcription from RNA polymerase II promoter-%%-GO:0043966-&&-histone H3 acetylation-%%-GO:0043981-&&-histone H4-K5 acetylat…	G:9606:WDR5		false	KEGG-&-1&-hsa04934-&&-Cushing syndrome	WDR5	Homo sapiens (Human)-&&-9606	Gene Symbol-&-1&-WDR5	0.5113719735876743	0.45038453	0.144386	149	4	0.026951666921377182	false	22.736842105263158	WDR5	WDR5	188.0	24.919920566938664	0	149	0	0.75593501	false	0	WDR5	1271122	0.04118144
201699	taxon:9606	2.23375332	1487.1197566313776	4.0194E-4	178637	1902	proteasome 26S subunit, non-ATPase 11	gene	biological_process-&-1&-GO:0000165-&&-MAPK cascade-%%-GO:0000209-&&-protein polyubiquitination-%%-GO:0002223-&&-stimulatory C-type lectin receptor signaling pathway-%%-GO:0002479-&&-antigen processing and presentation of exogenous peptide antigen via MHC class I, TAP-dependent-%%-GO:0006511-&&-ubiquitin-dependent protein catabolic process-%%-GO:0006521-&&-regulation of cellular amino acid metabol…	G:9606:PSMD11		false	KEGG-&-1&-hsa03050-&&-Proteasome-%%-hsa05169-&&-Epstein-Barr virus infection|KEGG-&-1&-hsa05169-&&-Epstein-Barr virus infection-%%-hsa03050-&&-Proteasome	PSMD11	Homo sapiens (Human)-&&-9606	Gene Symbol-&-1&-PSMD11	0.5113719735876743	0.44767701	0.20092713	118	4	0.019196223467588425	false	24.361702127659573	PSMD11	PSMD11	170.62711864	29.01695055546251	0	118	0	0.75324934	false	0	PSMD11	747094	0.03788058
201701	taxon:9606	2.1969496	1812.1761131576927	7.0906E-4	178643	1902	proteasome 26S subunit, non-ATPase 4	gene	biological_process-&-1&-GO:0000165-&&-MAPK cascade-%%-GO:0000209-&&-protein polyubiquitination-%%-GO:0002223-&&-stimulatory C-type lectin receptor signaling pathway-%%-GO:0002479-&&-antigen processing and presentation of exogenous peptide antigen via MHC class I, TAP-dependent-%%-GO:0006521-&&-regulation of cellular amino acid metabolic process-%%-GO:0010972-&&-negative regulation of G2/M transit…	G:9606:PSMD4		false	KEGG-&-1&-hsa03050-&&-Proteasome-%%-hsa05169-&&-Epstein-Barr virus infection|KEGG-&-1&-hsa05169-&&-Epstein-Barr virus infection-%%-hsa03050-&&-Proteasome	PSMD4	Homo sapiens (Human)-&&-9606	Gene Symbol-&-1&-PSMD4	0.5184083302342878	0.45517658	0.16322893	156	4	0.024431632831692696	false	26.53913043478261	PSMD4	PSMD4	167.9025974	36.28684895414595	0	155	0	0.76061008	false	1	PSMD4	1232812	0.03575924
201706	taxon:9606	2.31084218	1053.993182271982	2.7172E-4	178644	1902	proteasome 26S subunit, non-ATPase 3	gene	biological_process-&-1&-GO:0000165-&&-MAPK cascade-%%-GO:0000209-&&-protein polyubiquitination-%%-GO:0002223-&&-stimulatory C-type lectin receptor signaling pathway-%%-GO:0002479-&&-antigen processing and presentation of exogenous peptide antigen via MHC class I, TAP-dependent-%%-GO:0006511-&&-ubiquitin-dependent protein catabolic process-%%-GO:0006521-&&-regulation of cellular amino acid metabol…	G:9606:PSMD3	|PSMD3	false	KEGG-&-1&-hsa05169-&&-Epstein-Barr virus infection-%%-hsa03050-&&-Proteasome|KEGG-&-1&-hsa03050-&&-Proteasome-%%-hsa05169-&&-Epstein-Barr virus infection	PSMD3	Homo sapiens (Human)-&&-9606	Gene Symbol-&-1&-PSMD3	0.5065406976744186	0.43274266	0.21526611	120	4	0.018771883100271225	false	26.175824175824175	PSMD3	PSMD3	159.03333333	31.06826081137874	0	120	0	0.73783156	false	0	PSMD3	553154	0.03928836
201707	taxon:9606	2.17655836	3005.473079372401	0.00114191	178645	1902	proteasome 26S subunit, non-ATPase 2	gene	biological_process-&-1&-GO:0000165-&&-MAPK cascade-%%-GO:0000209-&&-protein polyubiquitination-%%-GO:0002223-&&-stimulatory C-type lectin receptor signaling pathway-%%-GO:0002479-&&-antigen processing and presentation of exogenous peptide antigen via MHC class I, TAP-dependent-%%-GO:0006521-&&-regulation of cellular amino acid metabolic process-%%-GO:0010972-&&-negative regulation of G2/M transit…	G:9606:PSMD2		false	KEGG-&-1&-hsa05169-&&-Epstein-Barr virus infection-%%-hsa03050-&&-Proteasome|KEGG-&-1&-hsa03050-&&-Proteasome-%%-hsa05169-&&-Epstein-Barr virus infection	PSMD2	Homo sapiens (Human)-&&-9606	Gene Symbol-&-1&-PSMD2	0.5232732732732732	0.45944093	0.12218242	193	4	0.02688889391720295	false	24.897058823529413	PSMD2	PSMD2	152.97382199	39.8870541890444	0	192	0	0.76468833	false	1	PSMD2	1836728	0.03198841
201704	taxon:9606	2.22894562	701.0802224448032	2.6984E-4	178646	1902	proteasome 26S subunit, non-ATPase 1	gene	biological_process-&-1&-GO:0000165-&&-MAPK cascade-%%-GO:0000209-&&-protein polyubiquitination-%%-GO:0002223-&&-stimulatory C-type lectin receptor signaling pathway-%%-GO:0002479-&&-antigen processing and presentation of exogenous peptide antigen via MHC class I, TAP-dependent-%%-GO:0006521-&&-regulation of cellular amino acid metabolic process-%%-GO:0010972-&&-negative regulation of G2/M transit…	G:9606:PSMD1		false	KEGG-&-1&-hsa05169-&&-Epstein-Barr virus infection-%%-hsa03050-&&-Proteasome|KEGG-&-1&-hsa03050-&&-Proteasome-%%-hsa05169-&&-Epstein-Barr virus infection	PSMD1	Homo sapiens (Human)-&&-9606	Gene Symbol-&-1&-PSMD1	0.5111844517785112	0.44864262	0.25089272	114	4	0.020134832710027695	false	28.314606741573034	PSMD1	PSMD1	185.18421053	32.470368254823846	0	114	0	0.75421088	false	0	PSMD1	575022	0.0407446
201705	taxon:9606	2.29194297	701.0053455642809	2.1891E-4	178647	1902	proteasome 26S subunit, ATPase 6	gene	biological_process-&-1&-GO:0000165-&&-MAPK cascade-%%-GO:0000209-&&-protein polyubiquitination-%%-GO:0002223-&&-stimulatory C-type lectin receptor signaling pathway-%%-GO:0002479-&&-antigen processing and presentation of exogenous peptide antigen via MHC class I, TAP-dependent-%%-GO:0006511-&&-ubiquitin-dependent protein catabolic process-%%-GO:0006521-&&-regulation of cellular amino acid metabol…	G:9606:PSMC6		false	KEGG-&-1&-hsa05169-&&-Epstein-Barr virus infection-%%-hsa03050-&&-Proteasome|KEGG-&-1&-hsa03050-&&-Proteasome-%%-hsa05169-&&-Epstein-Barr virus infection	PSMC6	Homo sapiens (Human)-&&-9606	Gene Symbol-&-1&-PSMC6	0.507832422586521	0.43631103	0.25586137	111	4	0.017669007182121277	false	27.878048780487806	PSMC6	PSMC6	166.33027523	31.02572479025913	0	110	0	0.74161141	false	1	PSMC6	455090	0.03988736
197608	taxon:9606	2.24834218	742.653286007684	4.2466E-4	182525	1902	actinin alpha 4	gene	biological_process-&-1&-GO:0001666-&&-response to hypoxia-%%-GO:0002576-&&-platelet degranulation-%%-GO:0051017-&&-actin filament bundle assembly-%%-GO:0015031-&&-protein transport-%%-GO:0042981-&&-regulation of apoptotic process-%%-GO:0030050-&&-vesicle transport along actin filament-%%-GO:0030335-&&-positive regulation of cell migration-%%-GO:0032417-&&-positive regulation of sodium:proton anti…	G:9606:ACTN4		false	KEGG-&-1&-hsa04810-&&-Regulation of actin cytoskeleton-%%-hsa05203-&&-Viral carcinogenesis-%%-hsa04670-&&-Leukocyte transendothelial migration-%%-hsa05322-&&-Systemic lupus erythematosus-%%-hsa04530-&&-Tight junction-%%-hsa05146-&&-Amoebiasis-%%-hsa04510-&&-Focal adhesion-%%-hsa04520-&&-Adherens junction|KEGG-&-1&-hsa04510-&&-Focal adhesion-%%-hsa04810-&&-Regulation of actin cytoskeleton-%%-hsa04…	ACTN4	Homo sapiens (Human)-&&-9606	Gene Symbol-&-1&-ACTN4	0.5056220529561117	0.44477216	0.12378769	107	4	0.017459576949477196	false	15.108108108108109	ACTN4	ACTN4	178.48598131	16.813384653895476	0	107	0	0.75033156	false	0	ACTN4	693804	0.04029517
201708	taxon:9606	2.22480106	1182.3505612925824	8.3213E-4	178651	1902	proteasome 26S subunit, ATPase 3	gene	biological_process-&-1&-GO:0000165-&&-MAPK cascade-%%-GO:0000209-&&-protein polyubiquitination-%%-GO:0001824-&&-blastocyst development-%%-GO:0002223-&&-stimulatory C-type lectin receptor signaling pathway-%%-GO:0002479-&&-antigen processing and presentation of exogenous peptide antigen via MHC class I, TAP-dependent-%%-GO:0006521-&&-regulation of cellular amino acid metabolic process-%%-GO:001603…	G:9606:PSMC3		false	KEGG-&-1&-hsa05169-&&-Epstein-Barr virus infection-%%-hsa03050-&&-Proteasome|KEGG-&-1&-hsa03050-&&-Proteasome-%%-hsa05169-&&-Epstein-Barr virus infection	PSMC3	Homo sapiens (Human)-&&-9606	Gene Symbol-&-1&-PSMC3	0.5125	0.44947839	0.15106383	143	4	0.017235230654478073	false	24.108695652173914	PSMC3	PSMC3	141.30496454	28.56215646772857	0	142	0	0.75503979	false	1	PSMC3	1122938	0.03107928
201709	taxon:9606	2.17241379	1435.3659081506235	9.719E-4	178648	1902	proteasome 26S subunit, ATPase 5	gene	biological_process-&-1&-GO:0000165-&&-MAPK cascade-%%-GO:0000209-&&-protein polyubiquitination-%%-GO:0002223-&&-stimulatory C-type lectin receptor signaling pathway-%%-GO:0002479-&&-antigen processing and presentation of exogenous peptide antigen via MHC class I, TAP-dependent-%%-GO:0006366-&&-transcription from RNA polymerase II promoter-%%-GO:0006521-&&-regulation of cellular amino acid metabol…	G:9606:PSMC5		false	KEGG-&-1&-hsa05169-&&-Epstein-Barr virus infection-%%-hsa03050-&&-Proteasome|KEGG-&-1&-hsa03050-&&-Proteasome-%%-hsa05169-&&-Epstein-Barr virus infection	PSMC5	Homo sapiens (Human)-&&-9606	Gene Symbol-&-1&-PSMC5	0.5166790214974055	0.46031746	0.16046319	158	4	0.023587143048644066	false	27.846153846153847	PSMC5	PSMC5	164.33333333	34.87422211951586	0	157	0	0.76551724	false	1	PSMC5	1420016	0.03392116
200685	taxon:9606	2.22098806	1059.0470662358105	7.3299E-4	176514	1902	ribosomal protein L14	gene	biological_process-&-1&-GO:0000184-&&-nuclear-transcribed mRNA catabolic process, nonsense-mediated decay-%%-GO:0006364-&&-rRNA processing-%%-GO:0006412-&&-translation-%%-GO:0006413-&&-translational initiation-%%-GO:0006614-&&-SRP-dependent cotranslational protein targeting to membrane-%%-GO:0019083-&&-viral transcription-%%-GO:0042273-&&-ribosomal large subunit biogenesis|cellular_component-&-1&…	G:9606:RPL14		false	KEGG-&-1&-hsa03010-&&-Ribosome	RPL14	Homo sapiens (Human)-&&-9606	Gene Symbol-&-1&-RPL14	0.5226846644169478	0.45025006	0.29156199	202	4	0.05817136541008949	false	69.86163522012579	RPL14	RPL14	185.4009901	87.84190172852394	0	202	0	0.75580239	false	0	RPL14	1350066	0.04109756
197618	taxon:9606	2.07808355	4497.344193038995	0.00278958	182542	1902	actin beta	gene	biological_process-&-1&-GO:0001895-&&-retina homeostasis-%%-GO:0006928-&&-movement of cell or subcellular component-%%-GO:0016579-&&-protein deubiquitination-%%-GO:0021762-&&-substantia nigra development-%%-GO:0034329-&&-cell junction assembly-%%-GO:0038096-&&-Fc-gamma receptor signaling pathway involved in phagocytosis-%%-GO:0043044-&&-ATP-dependent chromatin remodeling-%%-GO:0045815-&&-positive…	G:9606:ACTB		false	KEGG-&-1&-hsa05418-&&-Fluid shear stress and atherosclerosis-%%-hsa04520-&&-Adherens junction-%%-hsa04921-&&-Oxytocin signaling pathway-%%-hsa05130-&&-Pathogenic Escherichia coli infection-%%-hsa04145-&&-Phagosome-%%-hsa05100-&&-Bacterial invasion of epithelial cells-%%-hsa04919-&&-Thyroid hormone signaling pathway-%%-hsa05414-&&-Dilated cardiomyopathy (DCM)-%%-hsa05110-&&-Vibrio cholerae infecti…	ACTB	Homo sapiens (Human)-&&-9606	Gene Symbol-&-1&-ACTB	0.5320610687022901	0.4812126	0.08095798	260	4	0.04022033512592316	false	25.181286549707604	ACTB	ACTB	155.22093023	39.395709999432285	0	259	0	0.78438329	false	1	ACTB	4056474	0.02926967
201712	taxon:9606	2.24784483	1361.1994186976397	3.8635E-4	178652	1902	proteasome 26S subunit, ATPase 2	gene	biological_process-&-1&-GO:0000165-&&-MAPK cascade-%%-GO:0000209-&&-protein polyubiquitination-%%-GO:0001649-&&-osteoblast differentiation-%%-GO:0002223-&&-stimulatory C-type lectin receptor signaling pathway-%%-GO:0002479-&&-antigen processing and presentation of exogenous peptide antigen via MHC class I, TAP-dependent-%%-GO:0006511-&&-ubiquitin-dependent protein catabolic process-%%-GO:0006521-…	G:9606:PSMC2		false	KEGG-&-1&-hsa03050-&&-Proteasome-%%-hsa05169-&&-Epstein-Barr virus infection|KEGG-&-1&-hsa05169-&&-Epstein-Barr virus infection-%%-hsa03050-&&-Proteasome	PSMC2	Homo sapiens (Human)-&&-9606	Gene Symbol-&-1&-PSMC2	0.5149612116734392	0.44487057	0.20341987	141	4	0.020503247156739235	false	28.32075471698113	PSMC2	PSMC2	156.4676259	36.6741623172921	0	140	0	0.75043103	false	1	PSMC2	740186	0.03549302
197616	taxon:9606	2.20175729	1704.0203514192194	7.3509E-4	182533	1902	actin gamma 1	gene	biological_process-&-1&-GO:0001895-&&-retina homeostasis-%%-GO:0006928-&&-movement of cell or subcellular component-%%-GO:0009612-&&-response to mechanical stimulus-%%-GO:0034329-&&-cell junction assembly-%%-GO:0038096-&&-Fc-gamma receptor signaling pathway involved in phagocytosis-%%-GO:0045214-&&-sarcomere organization-%%-GO:0048010-&&-vascular endothelial growth factor receptor signaling pathw…	G:9606:ACTG1		false	KEGG-&-1&-hsa05418-&&-Fluid shear stress and atherosclerosis-%%-hsa04520-&&-Adherens junction-%%-hsa04921-&&-Oxytocin signaling pathway-%%-hsa05130-&&-Pathogenic Escherichia coli infection-%%-hsa04145-&&-Phagosome-%%-hsa05100-&&-Bacterial invasion of epithelial cells-%%-hsa04919-&&-Thyroid hormone signaling pathway-%%-hsa05414-&&-Dilated cardiomyopathy (DCM)-%%-hsa05110-&&-Vibrio cholerae infecti…	ACTG1	Homo sapiens (Human)-&&-9606	Gene Symbol-&-1&-ACTG1	0.5157232704402516	0.45418267	0.09959398	161	4	0.026449793949723244	false	17.614035087719298	ACTG1	ACTG1	170.52830189	21.84178629656057	0	160	0	0.75964854	false	1	ACTG1	1427746	0.03662796
201713	taxon:9606	2.26873342	962.5407834210047	3.813E-4	178653	1902	proteasome 26S subunit, ATPase 1	gene	biological_process-&-1&-GO:0000165-&&-MAPK cascade-%%-GO:0000209-&&-protein polyubiquitination-%%-GO:0002223-&&-stimulatory C-type lectin receptor signaling pathway-%%-GO:0002479-&&-antigen processing and presentation of exogenous peptide antigen via MHC class I, TAP-dependent-%%-GO:0006457-&&-protein folding-%%-GO:0006521-&&-regulation of cellular amino acid metabolic process-%%-GO:0010972-&&-ne…	G:9606:PSMC1		false	KEGG-&-1&-hsa05165-&&-Human papillomavirus infection-%%-hsa03050-&&-Proteasome-%%-hsa05203-&&-Viral carcinogenesis-%%-hsa05169-&&-Epstein-Barr virus infection|KEGG-&-1&-hsa05165-&&-Human papillomavirus infection-%%-hsa05203-&&-Viral carcinogenesis-%%-hsa05169-&&-Epstein-Barr virus infection-%%-hsa03050-&&-Proteasome	PSMC1	Homo sapiens (Human)-&&-9606	Gene Symbol-&-1&-PSMC1	0.5089448703906535	0.44077457	0.22487474	117	4	0.017498621717095375	false	26.719101123595507	PSMC1	PSMC1	157.8974359	31.336920977689623	0	117	0	0.74625332	false	0	PSMC1	618732	0.0367235
199668	taxon:9606	2.1183687	2742.2960688640655	0.00112281	174088	1902	RuvB like AAA ATPase 2	gene	biological_process-&-1&-GO:0006457-&&-protein folding-%%-GO:0006281-&&-DNA repair-%%-GO:0006310-&&-DNA recombination-%%-GO:0006338-&&-chromatin remodeling-%%-GO:0006351-&&-transcription, DNA-templated-%%-GO:0032508-&&-DNA duplex unwinding-%%-GO:0034644-&&-cellular response to UV-%%-GO:0035066-&&-positive regulation of histone acetylation-%%-GO:0040008-&&-regulation of growth-%%-GO:0043967-&&-hist…	G:9606:RUVBL2		false		RUVBL2	Homo sapiens (Human)-&&-9606	Gene Symbol-&-1&-RUVBL2	0.5250470809792843	0.47206136	0.10592965	202	4	0.036682337522506714	false	23.566433566433567	RUVBL2	RUVBL2	183.335	32.54749854241184	0	201	0	0.77632626	false	1	RUVBL2	2154608	0.03580762
201722	taxon:9606	2.29194297	606.7194325953326	2.199E-4	178667	1902	proteasome subunit alpha 5	gene	biological_process-&-1&-GO:0000165-&&-MAPK cascade-%%-GO:0000209-&&-protein polyubiquitination-%%-GO:0002223-&&-stimulatory C-type lectin receptor signaling pathway-%%-GO:0002479-&&-antigen processing and presentation of exogenous peptide antigen via MHC class I, TAP-dependent-%%-GO:0006521-&&-regulation of cellular amino acid metabolic process-%%-GO:0010972-&&-negative regulation of G2/M transit…	G:9606:PSMA5		false	KEGG-&-1&-hsa03050-&&-Proteasome	PSMA5	Homo sapiens (Human)-&&-9606	Gene Symbol-&-1&-PSMA5	0.5058055152394775	0.43631103	0.25178389	109	4	0.017915820702910423	false	28.71604938271605	PSMA5	PSMA5	169.39449541	32.19165355503765	0	109	0	0.74161141	false	0	PSMA5	449566	0.04059078
201721	taxon:9606	2.23557692	1008.6935469758706	3.8441E-4	178666	1902	proteasome subunit alpha 6	gene	biological_process-&-1&-GO:0000165-&&-MAPK cascade-%%-GO:0000209-&&-protein polyubiquitination-%%-GO:0002223-&&-stimulatory C-type lectin receptor signaling pathway-%%-GO:0002479-&&-antigen processing and presentation of exogenous peptide antigen via MHC class I, TAP-dependent-%%-GO:0051603-&&-proteolysis involved in cellular protein catabolic process-%%-GO:0006521-&&-regulation of cellular amino…	G:9606:PSMA6		false	KEGG-&-1&-hsa03050-&&-Proteasome	PSMA6	Homo sapiens (Human)-&&-9606	Gene Symbol-&-1&-PSMA6	0.5132547864506627	0.44731183	0.22541182	129	4	0.02173970267176628	false	29.058823529411764	PSMA6	PSMA6	172.86046512	36.52469458295976	0	129	0	0.75288462	false	0	PSMA6	713018	0.03851269
201726	taxon:9606	2.26475464	2806.3673932337674	7.5254E-4	178671	1902	proteasome subunit alpha 1	gene	biological_process-&-1&-GO:0000165-&&-MAPK cascade-%%-GO:0000209-&&-protein polyubiquitination-%%-GO:0002223-&&-stimulatory C-type lectin receptor signaling pathway-%%-GO:0002479-&&-antigen processing and presentation of exogenous peptide antigen via MHC class I, TAP-dependent-%%-GO:0006521-&&-regulation of cellular amino acid metabolic process-%%-GO:0010972-&&-negative regulation of G2/M transit…	G:9606:PSMA1		false	KEGG-&-1&-hsa03050-&&-Proteasome	PSMA1	Homo sapiens (Human)-&&-9606	Gene Symbol-&-1&-PSMA1	0.5102489019033675	0.44154893	0.13968282	154	4	0.016652880236506462	false	23.23076923076923	PSMA1	PSMA1	129.15789474	31.10992115159976	0	153	0	0.74704907	false	1	PSMA1	1094626	0.03013508
196605	taxon:9606	2.10295093	3566.2566303717394	0.00198725	180499	1902	heat shock protein family D (Hsp60) member 1	gene	biological_process-&-1&-GO:0001666-&&-response to hypoxia-%%-GO:0002236-&&-detection of misfolded protein-%%-GO:0002368-&&-B cell cytokine production-%%-GO:0002755-&&-MyD88-dependent toll-like receptor signaling pathway-%%-GO:0002842-&&-positive regulation of T cell mediated immune response to tumor cell-%%-GO:0002931-&&-response to ischemia-%%-GO:0006986-&&-response to unfolded protein-%%-GO:004…	G:9606:HSPD1		false	KEGG-&-1&-hsa05152-&&-Tuberculosis-%%-hsa05134-&&-Legionellosis-%%-hsa04940-&&-Type I diabetes mellitus-%%-hsa03018-&&-RNA degradation|KEGG-&-1&-hsa04940-&&-Type I diabetes mellitus-%%-hsa05152-&&-Tuberculosis-%%-hsa03018-&&-RNA degradation-%%-hsa05134-&&-Legionellosis	HSPD1	Homo sapiens (Human)-&&-9606	Gene Symbol-&-1&-HSPD1	0.5246518630033873	0.47552227	0.09045702	208	4	0.039238255470991135	false	23.64963503649635	HSPD1	HSPD1	189.1407767	28.699507157288963	0	207	0	0.77940981	false	1	HSPD1	3275134	0.03634759
201724	taxon:9606	2.24966844	606.1508420881469	3.2502E-4	178665	1902	proteasome subunit alpha 7	gene	biological_process-&-1&-GO:0000165-&&-MAPK cascade-%%-GO:0000209-&&-protein polyubiquitination-%%-GO:0002223-&&-stimulatory C-type lectin receptor signaling pathway-%%-GO:0002479-&&-antigen processing and presentation of exogenous peptide antigen via MHC class I, TAP-dependent-%%-GO:0006521-&&-regulation of cellular amino acid metabolic process-%%-GO:0016032-&&-viral process-%%-GO:0010972-&&-nega…	G:9606:PSMA7		false	KEGG-&-1&-hsa03050-&&-Proteasome	PSMA7	Homo sapiens (Human)-&&-9606	Gene Symbol-&-1&-PSMA7	0.5095029239766082	0.44450995	0.27069597	107	4	0.018310651183128357	false	28.404761904761905	PSMA7	PSMA7	193.6952381	32.021601783462934	0	106	0	0.75006631	false	1	PSMA7	575036	0.04371366
201725	taxon:9606	2.26773873	752.7941912440984	2.2791E-4	178670	1902	proteasome subunit alpha 2	gene	biological_process-&-1&-GO:0000165-&&-MAPK cascade-%%-GO:0000209-&&-protein polyubiquitination-%%-GO:0002223-&&-stimulatory C-type lectin receptor signaling pathway-%%-GO:0002479-&&-antigen processing and presentation of exogenous peptide antigen via MHC class I, TAP-dependent-%%-GO:0009615-&&-response to virus-%%-GO:0006521-&&-regulation of cellular amino acid metabolic process-%%-GO:0010972-&&-…	G:9606:PSMA2		false	KEGG-&-1&-hsa03050-&&-Proteasome	PSMA2	Homo sapiens (Human)-&&-9606	Gene Symbol-&-1&-PSMA2	0.5121234386480529	0.44096791	0.25965223	119	4	0.018598852679133415	false	29.956989247311828	PSMA2	PSMA2	168.36752137	35.790606003059715	0	118	0	0.74645225	false	1	PSMA2	499966	0.03909869
196611	taxon:9606	2.09499337	2257.1305170684054	0.0012708	180510	1902	heat shock protein family A (Hsp70) member 9	gene	biological_process-&-1&-GO:0006457-&&-protein folding-%%-GO:0006611-&&-protein export from nucleus-%%-GO:0043066-&&-negative regulation of apoptotic process-%%-GO:0030218-&&-erythrocyte differentiation-%%-GO:0045647-&&-negative regulation of erythrocyte differentiation-%%-GO:1902037-&&-negative regulation of hematopoietic stem cell differentiation|cellular_component-&-1&-GO:0005739-&&-mitochondri…	G:9606:HSPA9		false	KEGG-&-1&-hsa05152-&&-Tuberculosis-%%-hsa03018-&&-RNA degradation	HSPA9	Homo sapiens (Human)-&&-9606	Gene Symbol-&-1&-HSPA9	0.5280303030303031	0.47732848	0.10512157	199	4	0.03994760662317276	false	23.710526315789473	HSPA9	HSPA9	195.55276382	33.394169559218895	0	199	0	0.78100133	false	0	HSPA9	2372702	0.03716225
200706	taxon:9606	2.28000663	1010.7860199237934	3.0898E-4	176555	1902	SWI/SNF related, matrix associated, actin dependent regulator of chromatin, subfamily a, member 5	gene	biological_process-&-1&-GO:0000183-&&-chromatin silencing at rDNA-%%-GO:0006334-&&-nucleosome assembly-%%-GO:0006302-&&-double-strand break repair-%%-GO:0006338-&&-chromatin remodeling-%%-GO:0006352-&&-DNA-templated transcription, initiation-%%-GO:0006357-&&-regulation of transcription from RNA polymerase II promoter-%%-GO:0045893-&&-positive regulation of transcription, DNA-templated-%%-GO:00165…	G:9606:SMARCA5		false		SMARCA5	Homo sapiens (Human)-&&-9606	Gene Symbol-&-1&-SMARCA5	0.5108098204470503	0.43859522	0.20402498	134	4	0.03175922483205795	false	28.880733944954127	SMARCA5	SMARCA5	215.65909091	32.56112506235714	0	133	0	0.74399867	false	1	SMARCA5	738560	0.05107805
196609	taxon:9606	1.97430371	12292.810938150502	0.01445772	180501	1902	heat shock protein 90 alpha family class B member 1	gene	biological_process-&-1&-GO:0001890-&&-placenta development-%%-GO:0006457-&&-protein folding-%%-GO:0006986-&&-response to unfolded protein-%%-GO:0006805-&&-xenobiotic metabolic process-%%-GO:0007004-&&-telomere maintenance via telomerase-%%-GO:0009651-&&-response to salt stress-%%-GO:0050821-&&-protein stabilization-%%-GO:0019062-&&-virion attachment to host cell-%%-GO:0030511-&&-positive regulati…	G:9606:HSP90AB1		false	KEGG-&-1&-hsa04915-&&-Estrogen signaling pathway-%%-hsa05200-&&-Pathways in cancer-%%-hsa04659-&&-Th17 cell differentiation-%%-hsa05418-&&-Fluid shear stress and atherosclerosis-%%-hsa04141-&&-Protein processing in endoplasmic reticulum-%%-hsa04657-&&-IL-17 signaling pathway-%%-hsa04612-&&-Antigen processing and presentation-%%-hsa04217-&&-Necroptosis-%%-hsa04151-&&-PI3K-Akt signaling pathway-%%-…	HSP90AB1	Homo sapiens (Human)-&&-9606	Gene Symbol-&-1&-HSP90AB1	0.5542743538767395	0.50650768	0.04864192	516	3	0.061143241822719574	false	35.62637362637363	HSP90AB1	HSP90AB1	119.89299611	86.9930137310864	0	515	0	0.80513926	false	1	HSP90AB1	15705898	0.02117125
201728	taxon:9606	2.15069629	2911.1594886114553	0.00135118	178669	1902	proteasome subunit alpha 3	gene	biological_process-&-1&-GO:0000165-&&-MAPK cascade-%%-GO:0000209-&&-protein polyubiquitination-%%-GO:0002223-&&-stimulatory C-type lectin receptor signaling pathway-%%-GO:0002479-&&-antigen processing and presentation of exogenous peptide antigen via MHC class I, TAP-dependent-%%-GO:0006521-&&-regulation of cellular amino acid metabolic process-%%-GO:0016032-&&-viral process-%%-GO:0010972-&&-nega…	G:9606:PSMA3		false	KEGG-&-1&-hsa03050-&&-Proteasome	PSMA3	Homo sapiens (Human)-&&-9606	Gene Symbol-&-1&-PSMA3	0.5246518630033873	0.4649657	0.11593669	211	4	0.029677247628569603	false	27.741496598639454	PSMA3	PSMA3	138.5215311	44.45373866474193	0	210	0	0.76986074	false	1	PSMA3	1866944	0.02819772
196614	taxon:9606	2.05188992	4648.107273236814	0.00314482	180515	1902	heat shock protein family A (Hsp70) member 4	gene	biological_process-&-1&-GO:0006986-&&-response to unfolded protein-%%-GO:0051131-&&-chaperone-mediated protein complex assembly-%%-GO:0045040-&&-protein import into mitochondrial outer membrane|cellular_component-&-1&-GO:0005829-&&-cytosol-%%-GO:0070062-&&-extracellular exosome|molecular_function-&-1&-GO:0005515-&&-protein binding-%%-GO:0005524-&&-ATP binding	G:9606:HSPA4		false	KEGG-&-1&-hsa04612-&&-Antigen processing and presentation-%%-hsa04530-&&-Tight junction|KEGG-&-1&-hsa04530-&&-Tight junction-%%-hsa04612-&&-Antigen processing and presentation	HSPA4	Homo sapiens (Human)-&&-9606	Gene Symbol-&-1&-HSPA4	0.5324675324675324	0.48735558	0.07508958	275	3	0.03969923034310341	false	25.5	HSPA4	HSPA4	154.33454545	42.50943040816212	0	275	0	0.78962202	false	0	HSPA4	4772250	0.02835402
196613	taxon:9606	2.04078249	4129.873009274156	0.01968477	180508	1902	B (small) member 1;heat shock protein family B (small) member 1	gene	biological_process-&-1&-GO:0001895-&&-retina homeostasis-%%-GO:0001932-&&-regulation of protein phosphorylation-%%-GO:0006986-&&-response to unfolded protein-%%-GO:0009615-&&-response to virus-%%-GO:0035556-&&-intracellular signal transduction-%%-GO:0006446-&&-regulation of translational initiation-%%-GO:0006469-&&-negative regulation of protein kinase activity-%%-GO:0006928-&&-movement of cell o…	G:9606:HSPB1	HSPB1	true	KEGG-&-1&-hsa04370-&&-VEGF signaling pathway-%%-hsa04010-&&-MAPK signaling pathway-%%-hsa05146-&&-Amoebiasis|KEGG-&-1&-hsa05146-&&-Amoebiasis-%%-hsa04010-&&-MAPK signaling pathway-%%-hsa04370-&&-VEGF signaling pathway	HSPB1	Homo sapiens (Human)-&&-9606	Gene Symbol-&-1&-HSPB1	0.5284306292645944	0.49000812	0.03335762	415	4	0.03705534338951111	false	23.825	HSPB1	HSPB1	100.77239709	36.34028813693238	0	414	0	0.7918435	false	1	HSPB1	15854636	0.0189145
196612	taxon:9606	2.01061008	7051.525798606151	0.00435458	180511	1902	heat shock protein family A (Hsp70) member 8	gene	biological_process-&-1&-GO:0000398-&&-mRNA splicing, via spliceosome-%%-GO:0051726-&&-regulation of cell cycle-%%-GO:0006457-&&-protein folding-%%-GO:0006986-&&-response to unfolded protein-%%-GO:0042026-&&-protein refolding-%%-GO:0006351-&&-transcription, DNA-templated-%%-GO:0006479-&&-protein methylation-%%-GO:0007269-&&-neurotransmitter secretion-%%-GO:0009267-&&-cellular response to starvatio…	G:9606:HSPA8		false	KEGG-&-1&-hsa04915-&&-Estrogen signaling pathway-%%-hsa05162-&&-Measles-%%-hsa04144-&&-Endocytosis-%%-hsa03040-&&-Spliceosome-%%-hsa04010-&&-MAPK signaling pathway-%%-hsa04141-&&-Protein processing in endoplasmic reticulum-%%-hsa04612-&&-Antigen processing and presentation-%%-hsa05145-&&-Toxoplasmosis-%%-hsa04213-&&-Longevity regulating pathway - multiple species-%%-hsa05134-&&-Legionellosis-%%-h…	HSPA8	Homo sapiens (Human)-&&-9606	Gene Symbol-&-1&-HSPA8	0.546881129854845	0.49736148	0.08721205	353	3	0.056940726935863495	false	36.72199170124481	HSPA8	HSPA8	159.64672365	75.51815946898307	0	352	0	0.79787798	false	1	HSPA8	6872838	0.02842206
200714	taxon:9606	1.92838196	37913.312422707786	0.01832616	176567	1902	cullin 3	gene	biological_process-&-1&-GO:0000082-&&-G1/S transition of mitotic cell cycle-%%-GO:0000122-&&-negative regulation of transcription from RNA polymerase II promoter-%%-GO:0000165-&&-MAPK cascade-%%-GO:0000209-&&-protein polyubiquitination-%%-GO:0042787-&&-protein ubiquitination involved in ubiquitin-dependent protein catabolic process-%%-GO:0001831-&&-trophectodermal cellular morphogenesis-%%-GO:001…	G:9606:CUL3		false	KEGG-&-1&-hsa04340-&&-Hedgehog signaling pathway-%%-hsa04120-&&-Ubiquitin mediated proteolysis|KEGG-&-1&-hsa04120-&&-Ubiquitin mediated proteolysis-%%-hsa04340-&&-Hedgehog signaling pathway	CUL3	Homo sapiens (Human)-&&-9606	Gene Symbol-&-1&-CUL3	0.6132864056313242	0.51856946	0.04379739	898	4	0.11382890492677689	false	51.02135922330097	CUL3	CUL3	103.3515625	239.17410144349967	0	897	0	0.81432361	false	1	CUL3	23986678	0.01858012
196619	taxon:9606	2.20490716	723.2361036169079	4.9079E-4	180517	1902	heat shock protein family A (Hsp70) member 1 like	gene	biological_process-&-1&-GO:0006986-&&-response to unfolded protein-%%-GO:0042026-&&-protein refolding-%%-GO:0007339-&&-binding of sperm to zona pellucida-%%-GO:1900034-&&-regulation of cellular response to heat-%%-GO:1903955-&&-positive regulation of protein targeting to mitochondrion|cellular_component-&-1&-GO:0002199-&&-zona pellucida receptor complex-%%-GO:0005829-&&-cytosol-%%-GO:0005654-&&-n…	G:9606:HSPA1L		false	KEGG-&-1&-hsa04915-&&-Estrogen signaling pathway-%%-hsa04144-&&-Endocytosis-%%-hsa05162-&&-Measles-%%-hsa03040-&&-Spliceosome-%%-hsa04010-&&-MAPK signaling pathway-%%-hsa04141-&&-Protein processing in endoplasmic reticulum-%%-hsa04612-&&-Antigen processing and presentation-%%-hsa05145-&&-Toxoplasmosis-%%-hsa04213-&&-Longevity regulating pathway - multiple species-%%-hsa05134-&&-Legionellosis-%%-h…	HSPA1L	Homo sapiens (Human)-&&-9606	Gene Symbol-&-1&-HSPA1L	0.5125	0.45353383	0.11509677	125	4	0.023659832775592804	false	16.638297872340427	HSPA1L	HSPA1L	182.848	18.95635804507719	0	125	0	0.75901857	false	0	HSPA1L	875930	0.03913185
200715	taxon:9606	2.02984085	14400.762670572725	0.00559469	176565	1902	cullin 1	gene	biological_process-&-1&-GO:0000082-&&-G1/S transition of mitotic cell cycle-%%-GO:0000086-&&-G2/M transition of mitotic cell cycle-%%-GO:0000209-&&-protein polyubiquitination-%%-GO:0042787-&&-protein ubiquitination involved in ubiquitin-dependent protein catabolic process-%%-GO:0002223-&&-stimulatory C-type lectin receptor signaling pathway-%%-GO:0016055-&&-Wnt signaling pathway-%%-GO:0016567-&&-…	G:9606:CUL1		false	KEGG-&-1&-hsa04114-&&-Oocyte meiosis-%%-hsa05200-&&-Pathways in cancer-%%-hsa05170-&&-Human immunodeficiency virus 1 infection-%%-hsa04110-&&-Cell cycle-%%-hsa04141-&&-Protein processing in endoplasmic reticulum-%%-hsa05168-&&-Herpes simplex infection-%%-hsa04310-&&-Wnt signaling pathway-%%-hsa04340-&&-Hedgehog signaling pathway-%%-hsa04710-&&-Circadian rhythm-%%-hsa04120-&&-Ubiquitin mediated pr…	CUL1	Homo sapiens (Human)-&&-9606	Gene Symbol-&-1&-CUL1	0.5755573905862923	0.49264946	0.07584015	544	4	0.09254484623670578	false	50.94535519125683	CUL1	CUL1	126.31180812	153.742802083913	0	543	0	0.79403183	false	1	CUL1	8722154	0.02378271
196617	taxon:9606	2.08570955	2538.657632080547	0.00148906	180519	1902	heat shock protein family A (Hsp70) member 1A	gene	biological_process-&-1&-GO:0042026-&&-protein refolding-%%-GO:0010628-&&-positive regulation of gene expression-%%-GO:0010941-&&-regulation of cell death-%%-GO:0050821-&&-protein stabilization-%%-GO:0046718-&&-viral entry into host cell-%%-GO:0030512-&&-negative regulation of transforming growth factor beta receptor signaling pathway-%%-GO:0031396-&&-regulation of protein ubiquitination-%%-GO:003…	G:9606:HSPA1A	|HSPA1A	true	KEGG-&-1&-hsa04915-&&-Estrogen signaling pathway-%%-hsa04144-&&-Endocytosis-%%-hsa05162-&&-Measles-%%-hsa03040-&&-Spliceosome-%%-hsa04141-&&-Protein processing in endoplasmic reticulum-%%-hsa04010-&&-MAPK signaling pathway-%%-hsa04612-&&-Antigen processing and presentation-%%-hsa05020-&&-Prion diseases-%%-hsa05145-&&-Toxoplasmosis-%%-hsa04213-&&-Longevity regulating pathway - multiple species-%%-…	HSPA1A	Homo sapiens (Human)-&&-9606	Gene Symbol-&-1&-HSPA1A	0.5288315629742033	0.47945314	0.09490033	222	3	0.03950491175055504	false	24.47798742138365	HSPA1A	HSPA1A	177.24774775	35.97933984636451	0	222	0	0.78285809	false	0	HSPA1A	3065042	0.03349268
196616	taxon:9606	2.08570955	2538.657632080547	0.00148906	180518	1902	heat shock protein family A (Hsp70) member 1B	gene	biological_process-&-1&-GO:0042026-&&-protein refolding-%%-GO:0010628-&&-positive regulation of gene expression-%%-GO:0010941-&&-regulation of cell death-%%-GO:0050821-&&-protein stabilization-%%-GO:0046718-&&-viral entry into host cell-%%-GO:0031396-&&-regulation of protein ubiquitination-%%-GO:0031397-&&-negative regulation of protein ubiquitination-%%-GO:0032757-&&-positive regulation of inter…	G:9606:HSPA1B	|HSPA1B	true	KEGG-&-1&-hsa04915-&&-Estrogen signaling pathway-%%-hsa04144-&&-Endocytosis-%%-hsa05162-&&-Measles-%%-hsa03040-&&-Spliceosome-%%-hsa04010-&&-MAPK signaling pathway-%%-hsa04141-&&-Protein processing in endoplasmic reticulum-%%-hsa04612-&&-Antigen processing and presentation-%%-hsa04213-&&-Longevity regulating pathway - multiple species-%%-hsa05145-&&-Toxoplasmosis-%%-hsa05134-&&-Legionellosis-%%-h…	HSPA1B	Homo sapiens (Human)-&&-9606	Gene Symbol-&-1&-HSPA1B	0.5288315629742033	0.47945314	0.09490033	222	3	0.03950490802526474	false	24.47798742138365	HSPA1B	HSPA1B	177.24774775	35.97933984636451	0	222	0	0.78285809	false	0	HSPA1B	3065042	0.03349268
200713	taxon:9606	2.1155504	5365.69623186097	0.00234234	176566	1902	cullin 2	gene	biological_process-&-1&-GO:0000082-&&-G1/S transition of mitotic cell cycle-%%-GO:0042787-&&-protein ubiquitination involved in ubiquitin-dependent protein catabolic process-%%-GO:0007050-&&-cell cycle arrest-%%-GO:0008285-&&-negative regulation of cell proliferation-%%-GO:0016032-&&-viral process-%%-GO:0061418-&&-regulation of transcription from RNA polymerase II promoter in response to hypoxia-…	G:9606:CUL2		false	KEGG-&-1&-hsa05200-&&-Pathways in cancer-%%-hsa05211-&&-Renal cell carcinoma-%%-hsa04066-&&-HIF-1 signaling pathway-%%-hsa04120-&&-Ubiquitin mediated proteolysis|KEGG-&-1&-hsa05211-&&-Renal cell carcinoma-%%-hsa04120-&&-Ubiquitin mediated proteolysis-%%-hsa05200-&&-Pathways in cancer-%%-hsa04066-&&-HIF-1 signaling pathway	CUL2	Homo sapiens (Human)-&&-9606	Gene Symbol-&-1&-CUL2	0.5466666666666666	0.47269023	0.08890703	354	4	0.06673315912485123	false	38.54251012145749	CUL2	CUL2	134.24858757	76.88649710462342	0	354	0	0.77688992	false	0	CUL2	3876164	0.02696497
200718	taxon:9606	2.13345491	3332.6519657446765	0.00138838	176569	1902	4B;cullin 4B	gene	biological_process-&-1&-GO:0042787-&&-protein ubiquitination involved in ubiquitin-dependent protein catabolic process-%%-GO:0000715-&&-nucleotide-excision repair, DNA damage recognition-%%-GO:0000717-&&-nucleotide-excision repair, DNA duplex unwinding-%%-GO:0006283-&&-transcription-coupled nucleotide-excision repair-%%-GO:0006293-&&-nucleotide-excision repair, preincision complex stabilization-%…	G:9606:CUL4B		false	KEGG-&-1&-hsa04120-&&-Ubiquitin mediated proteolysis-%%-hsa05170-&&-Human immunodeficiency virus 1 infection-%%-hsa03420-&&-Nucleotide excision repair|KEGG-&-1&-hsa05170-&&-Human immunodeficiency virus 1 infection-%%-hsa03420-&&-Nucleotide excision repair-%%-hsa04120-&&-Ubiquitin mediated proteolysis	CUL4B	Homo sapiens (Human)-&&-9606	Gene Symbol-&-1&-CUL4B	0.5340996168582376	0.46872329	0.11475976	264	4	0.05189608410000801	false	35.62765957446808	CUL4B	CUL4B	146.70833333	55.627320889373856	0	264	0	0.77330902	false	0	CUL4B	2335512	0.02951726
196621	taxon:9606	2.16992706	1322.186882286951	6.9124E-4	180520	1902	DnaJ heat shock protein family (Hsp40) member A1	gene	biological_process-&-1&-GO:0006457-&&-protein folding-%%-GO:0006986-&&-response to unfolded protein-%%-GO:0007283-&&-spermatogenesis-%%-GO:0043066-&&-negative regulation of apoptotic process-%%-GO:0009408-&&-response to heat-%%-GO:0030317-&&-flagellated sperm motility-%%-GO:0030521-&&-androgen receptor signaling pathway-%%-GO:0031397-&&-negative regulation of protein ubiquitination-%%-GO:0032781-…	G:9606:DNAJA1		false	KEGG-&-1&-hsa04141-&&-Protein processing in endoplasmic reticulum	DNAJA1	Homo sapiens (Human)-&&-9606	Gene Symbol-&-1&-DNAJA1	0.5162962962962963	0.46084498	0.11228007	149	4	0.02769077569246292	false	18.747663551401867	DNAJA1	DNAJA1	190.01342282	21.31170598747482	0	149	0	0.76601459	false	0	DNAJA1	1298032	0.03909465
199692	taxon:9606	2.28514589	806.8978871232594	1.9927E-4	174179	1902	poly(U) binding splicing factor 60	gene	biological_process-&-1&-GO:0000398-&&-mRNA splicing, via spliceosome-%%-GO:0006915-&&-apoptotic process-%%-GO:0006351-&&-transcription, DNA-templated-%%-GO:0006355-&&-regulation of transcription, DNA-templated|cellular_component-&-1&-GO:0030529-&&-intracellular ribonucleoprotein complex-%%-GO:0005654-&&-nucleoplasm-%%-GO:0019907-&&-cyclin-dependent protein kinase activating kinase holoenzyme comp…	G:9606:PUF60		false	KEGG-&-1&-hsa03040-&&-Spliceosome	PUF60	Homo sapiens (Human)-&&-9606	Gene Symbol-&-1&-PUF60	0.5074626865671642	0.43760882	0.15623347	109	4	0.02245553396642208	false	18.098765432098766	PUF60	PUF60	186.71962617	19.553584209383736	0	108	0	0.74297082	false	1	PUF60	406224	0.04427783
200717	taxon:9606	2.18385279	2509.121561972164	0.00103778	176568	1902	cullin 4A	gene	biological_process-&-1&-GO:0000082-&&-G1/S transition of mitotic cell cycle-%%-GO:0042787-&&-protein ubiquitination involved in ubiquitin-dependent protein catabolic process-%%-GO:0000715-&&-nucleotide-excision repair, DNA damage recognition-%%-GO:0000717-&&-nucleotide-excision repair, DNA duplex unwinding-%%-GO:0001701-&&-in utero embryonic development-%%-GO:0006283-&&-transcription-coupled nucl…	G:9606:CUL4A		false	KEGG-&-1&-hsa04120-&&-Ubiquitin mediated proteolysis-%%-hsa05170-&&-Human immunodeficiency virus 1 infection-%%-hsa03420-&&-Nucleotide excision repair|KEGG-&-1&-hsa05170-&&-Human immunodeficiency virus 1 infection-%%-hsa03420-&&-Nucleotide excision repair-%%-hsa04120-&&-Ubiquitin mediated proteolysis	CUL4A	Homo sapiens (Human)-&&-9606	Gene Symbol-&-1&-CUL4A	0.5280303030303031	0.45790632	0.11308145	232	4	0.042853038758039474	false	28.71698113207547	CUL4A	CUL4A	151.96086957	40.88500495158738	0	231	0	0.76322944	false	1	CUL4A	1969832	0.03235871
196629	taxon:9606	2.20308355	856.6569196971411	7.0946E-4	180535	1902	protein arginine methyltransferase 1	gene	biological_process-&-1&-GO:0006479-&&-protein methylation-%%-GO:0006977-&&-DNA damage response, signal transduction by p53 class mediator resulting in cell cycle arrest-%%-GO:0007166-&&-cell surface receptor signaling pathway-%%-GO:0016571-&&-histone methylation-%%-GO:0018216-&&-peptidyl-arginine methylation-%%-GO:0019919-&&-peptidyl-arginine methylation, to asymmetrical-dimethyl arginine-%%-GO:0…	G:9606:PRMT1		false	KEGG-&-1&-hsa04068-&&-FoxO signaling pathway-%%-hsa04922-&&-Glucagon signaling pathway	PRMT1	Homo sapiens (Human)-&&-9606	Gene Symbol-&-1&-PRMT1	0.5123116501286292	0.45390925	0.13522706	150	4	0.03241804987192154	false	25.836734693877553	PRMT1	PRMT1	200.91216216	27.70396573851222	0	149	0	0.75938329	false	1	PRMT1	1313760	0.04305152
199711	taxon:9606	2.12135279	5819.985420642881	0.00165827	174214	1902	U2 small nuclear RNA auxiliary factor 2	gene	biological_process-&-1&-GO:0000398-&&-mRNA splicing, via spliceosome-%%-GO:0006369-&&-termination of RNA polymerase II transcription-%%-GO:0006397-&&-mRNA processing-%%-GO:0006405-&&-RNA export from nucleus-%%-GO:0006406-&&-mRNA export from nucleus-%%-GO:0031124-&&-mRNA 3'-end processing-%%-GO:0033120-&&-positive regulation of RNA splicing-%%-GO:0048025-&&-negative regulation of mRNA splicing, vi…	G:9606:U2AF2		false	KEGG-&-1&-hsa03040-&&-Spliceosome	U2AF2	Homo sapiens (Human)-&&-9606	Gene Symbol-&-1&-U2AF2	0.5453834115805947	0.47139731	0.10927205	319	4	0.05784253776073456	false	39.65690376569037	U2AF2	U2AF2	146.73817035	84.52562480757233	0	318	0	0.77572944	false	1	U2AF2	2849516	0.02943468
201762	taxon:9606	2.07725464	3445.4573929891008	0.0044209	178742	1902	mitogen-activated protein kinase 1	gene	biological_process-&-1&-GO:0000165-&&-MAPK cascade-%%-GO:0000187-&&-activation of MAPK activity-%%-GO:0000189-&&-MAPK import into nucleus-%%-GO:0006915-&&-apoptotic process-%%-GO:0007165-&&-signal transduction-%%-GO:0006351-&&-transcription, DNA-templated-%%-GO:0006468-&&-protein phosphorylation-%%-GO:0006935-&&-chemotaxis-%%-GO:0006950-&&-response to stress-%%-GO:0006974-&&-cellular response to …	G:9606:MAPK1	MAPK1	true	KEGG-&-1&-hsa04915-&&-Estrogen signaling pathway-%%-hsa05166-&&-Human T-cell leukemia virus 1 infection-%%-hsa04726-&&-Serotonergic synapse-%%-hsa04926-&&-Relaxin signaling pathway-%%-hsa04270-&&-Vascular smooth muscle contraction-%%-hsa04921-&&-Oxytocin signaling pathway-%%-hsa04066-&&-HIF-1 signaling pathway-%%-hsa05220-&&-Chronic myeloid leukemia-%%-hsa04917-&&-Prolactin signaling pathway-%%-h…	MAPK1	Homo sapiens (Human)-&&-9606	Gene Symbol-&-1&-MAPK1	0.5264350453172205	0.48140463	0.05708925	289	4	0.027628663927316666	false	21.71232876712329	MAPK1	MAPK1	116.45296167	34.64774704302274	0	288	0	0.78454907	false	1	MAPK1	5149736	0.02207309
200738	taxon:9606	2.1686008	1446.5262190847213	4.6751E-4	176629	1902	histone cluster 2 H4 family member a	gene	biological_process-&-1&-GO:0000183-&&-chromatin silencing at rDNA-%%-GO:0006334-&&-nucleosome assembly-%%-GO:0006303-&&-double-strand break repair via nonhomologous end joining-%%-GO:0006335-&&-DNA replication-dependent nucleosome assembly-%%-GO:0006336-&&-DNA replication-independent nucleosome assembly-%%-GO:0006352-&&-DNA-templated transcription, initiation-%%-GO:0016233-&&-telomere capping-%%-…	G:9606:HIST2H4A		false	KEGG-&-1&-hsa05322-&&-Systemic lupus erythematosus-%%-hsa05203-&&-Viral carcinogenesis-%%-hsa05034-&&-Alcoholism|KEGG-&-1&-hsa05203-&&-Viral carcinogenesis-%%-hsa05322-&&-Systemic lupus erythematosus-%%-hsa05034-&&-Alcoholism	HIST2H4A	Homo sapiens (Human)-&&-9606	Gene Symbol-&-1&-HIST2H4A	0.5296352583586627	0.46112683	0.12889166	220	4	0.04554009437561035	false	29.90532544378698	HIST2H4A	HIST2H4A	183.99545455	45.81498507986151	0	220	0	0.76627984	false	0	HIST2H4A	2210550	0.03830047
200739	taxon:9606	2.1686008	1446.5262190847213	4.6751E-4	176634	1902	histone cluster 1 H4 family member h	gene	biological_process-&-1&-GO:0000183-&&-chromatin silencing at rDNA-%%-GO:0006334-&&-nucleosome assembly-%%-GO:0006303-&&-double-strand break repair via nonhomologous end joining-%%-GO:0006335-&&-DNA replication-dependent nucleosome assembly-%%-GO:0006336-&&-DNA replication-independent nucleosome assembly-%%-GO:0006352-&&-DNA-templated transcription, initiation-%%-GO:0016233-&&-telomere capping-%%-…	G:9606:HIST1H4H		false	KEGG-&-1&-hsa05322-&&-Systemic lupus erythematosus-%%-hsa05203-&&-Viral carcinogenesis-%%-hsa05034-&&-Alcoholism|KEGG-&-1&-hsa05203-&&-Viral carcinogenesis-%%-hsa05034-&&-Alcoholism-%%-hsa05322-&&-Systemic lupus erythematosus	HIST1H4H	Homo sapiens (Human)-&&-9606	Gene Symbol-&-1&-HIST1H4H	0.5296352583586627	0.46112683	0.12889166	220	4	0.04554009437561035	false	29.90532544378698	HIST1H4H	HIST1H4H	183.99545455	45.81498507986151	0	220	0	0.76627984	false	0	HIST1H4H	2210550	0.03830047
201761	taxon:9606	2.18567639	1427.317409341432	0.00192031	178737	1902	mitogen-activated protein kinase 8	gene	biological_process-&-1&-GO:0006468-&&-protein phosphorylation-%%-GO:0006950-&&-response to stress-%%-GO:0007254-&&-JNK cascade-%%-GO:0007258-&&-JUN phosphorylation-%%-GO:0043066-&&-negative regulation of apoptotic process-%%-GO:0009411-&&-response to UV-%%-GO:0010628-&&-positive regulation of gene expression-%%-GO:0016241-&&-regulation of macroautophagy-%%-GO:0018105-&&-peptidyl-serine phosphoryl…	G:9606:MAPK8	MAPK8	true	KEGG-&-1&-hsa05166-&&-Human T-cell leukemia virus 1 infection-%%-hsa04728-&&-Dopaminergic synapse-%%-hsa05418-&&-Fluid shear stress and atherosclerosis-%%-hsa04926-&&-Relaxin signaling pathway-%%-hsa05168-&&-Herpes simplex infection-%%-hsa04722-&&-Neurotrophin signaling pathway-%%-hsa05231-&&-Choline metabolism in cancer-%%-hsa04917-&&-Prolactin signaling pathway-%%-hsa05161-&&-Hepatitis B-%%-hsa…	MAPK8	Homo sapiens (Human)-&&-9606	Gene Symbol-&-1&-MAPK8	0.5098756400877835	0.45752427	0.06741155	182	4	0.01597549393773079	false	15.1875	MAPK8	MAPK8	115.67777778	18.867768608172526	0	181	0	0.76286472	false	1	MAPK8	2127790	0.02444163
200737	taxon:9606	2.1686008	1446.5262190847213	4.6751E-4	176631	1902	histone cluster 1 H4 family member l	gene	biological_process-&-1&-GO:0000183-&&-chromatin silencing at rDNA-%%-GO:0006334-&&-nucleosome assembly-%%-GO:0006303-&&-double-strand break repair via nonhomologous end joining-%%-GO:0006335-&&-DNA replication-dependent nucleosome assembly-%%-GO:0006336-&&-DNA replication-independent nucleosome assembly-%%-GO:0006352-&&-DNA-templated transcription, initiation-%%-GO:0016233-&&-telomere capping-%%-…	G:9606:HIST1H4L		false	KEGG-&-1&-hsa05322-&&-Systemic lupus erythematosus-%%-hsa05203-&&-Viral carcinogenesis-%%-hsa05034-&&-Alcoholism|KEGG-&-1&-hsa05203-&&-Viral carcinogenesis-%%-hsa05322-&&-Systemic lupus erythematosus-%%-hsa05034-&&-Alcoholism	HIST1H4L	Homo sapiens (Human)-&&-9606	Gene Symbol-&-1&-HIST1H4L	0.5296352583586627	0.46112683	0.12889166	220	4	0.04554009437561035	false	29.90532544378698	HIST1H4L	HIST1H4L	183.99545455	45.814985079861515	0	220	0	0.76627984	false	0	HIST1H4L	2210550	0.03830047
197664	taxon:9606	2.08488064	3684.381764263425	0.00258379	182647	1902	clathrin heavy chain	gene	biological_process-&-1&-GO:0001649-&&-osteoblast differentiation-%%-GO:0006886-&&-intracellular protein transport-%%-GO:0006898-&&-receptor-mediated endocytosis-%%-GO:0006914-&&-autophagy-%%-GO:0007018-&&-microtubule-based movement-%%-GO:0007067-&&-mitotic nuclear division-%%-GO:0019886-&&-antigen processing and presentation of exogenous peptide antigen via MHC class II-%%-GO:0031623-&&-receptor …	G:9606:CLTC		false	KEGG-&-1&-hsa04721-&&-Synaptic vesicle cycle-%%-hsa05100-&&-Bacterial invasion of epithelial cells-%%-hsa05016-&&-Huntington disease-%%-hsa04142-&&-Lysosome-%%-hsa04144-&&-Endocytosis-%%-hsa04961-&&-Endocrine and other factor-regulated calcium reabsorption|KEGG-&-1&-hsa04142-&&-Lysosome-%%-hsa05016-&&-Huntington disease-%%-hsa04144-&&-Endocytosis-%%-hsa04961-&&-Endocrine and other factor-regulate…	CLTC	Homo sapiens (Human)-&&-9606	Gene Symbol-&-1&-CLTC	0.5300380228136882	0.47964377	0.08870992	260	4	0.039046626538038254	false	26.049079754601227	CLTC	CLTC	160.49612403	42.7240718875335	0	259	0	0.78302387	false	1	CLTC	3791572	0.03049876
200742	taxon:9606	2.1686008	1446.5262190847213	4.6751E-4	176633	1902	histone cluster 1 H4 family member b	gene	biological_process-&-1&-GO:0000183-&&-chromatin silencing at rDNA-%%-GO:0006334-&&-nucleosome assembly-%%-GO:0006303-&&-double-strand break repair via nonhomologous end joining-%%-GO:0006335-&&-DNA replication-dependent nucleosome assembly-%%-GO:0006336-&&-DNA replication-independent nucleosome assembly-%%-GO:0006352-&&-DNA-templated transcription, initiation-%%-GO:0016233-&&-telomere capping-%%-…	G:9606:HIST1H4B		false	KEGG-&-1&-hsa05203-&&-Viral carcinogenesis-%%-hsa05322-&&-Systemic lupus erythematosus-%%-hsa05034-&&-Alcoholism|KEGG-&-1&-hsa05322-&&-Systemic lupus erythematosus-%%-hsa05203-&&-Viral carcinogenesis-%%-hsa05034-&&-Alcoholism	HIST1H4B	Homo sapiens (Human)-&&-9606	Gene Symbol-&-1&-HIST1H4B	0.5296352583586627	0.46112683	0.12889166	220	4	0.04554009437561035	false	29.90532544378698	HIST1H4B	HIST1H4B	183.99545455	45.81498507986151	0	220	0	0.76627984	false	0	HIST1H4B	2210550	0.03830047
201764	taxon:9606	2.13179708	2402.8679477587116	0.00247526	178741	1902	mitogen-activated protein kinase 3	gene	biological_process-&-1&-GO:0000165-&&-MAPK cascade-%%-GO:0000187-&&-activation of MAPK activity-%%-GO:0000189-&&-MAPK import into nucleus-%%-GO:0001934-&&-positive regulation of protein phosphorylation-%%-GO:0006915-&&-apoptotic process-%%-GO:0006361-&&-transcription initiation from RNA polymerase I promoter-%%-GO:0006461-&&-protein complex assembly-%%-GO:0006468-&&-protein phosphorylation-%%-GO:…	G:9606:MAPK3		false	KEGG-&-1&-hsa04915-&&-Estrogen signaling pathway-%%-hsa05166-&&-Human T-cell leukemia virus 1 infection-%%-hsa04726-&&-Serotonergic synapse-%%-hsa04926-&&-Relaxin signaling pathway-%%-hsa04270-&&-Vascular smooth muscle contraction-%%-hsa04921-&&-Oxytocin signaling pathway-%%-hsa04066-&&-HIF-1 signaling pathway-%%-hsa05220-&&-Chronic myeloid leukemia-%%-hsa04917-&&-Prolactin signaling pathway-%%-h…	MAPK3	Homo sapiens (Human)-&&-9606	Gene Symbol-&-1&-MAPK3	0.5172541743970316	0.4690878	0.05055556	227	4	0.02073991484940052	false	14.953271028037383	MAPK3	MAPK3	111.62222222	19.235578268480378	0	226	0	0.77364058	false	1	MAPK3	3037230	0.02227279
200740	taxon:9606	2.1686008	1446.5262190847213	4.6751E-4	176635	1902	histone cluster 1 H4 family member c	gene	biological_process-&-1&-GO:0000183-&&-chromatin silencing at rDNA-%%-GO:0006334-&&-nucleosome assembly-%%-GO:0006303-&&-double-strand break repair via nonhomologous end joining-%%-GO:0006335-&&-DNA replication-dependent nucleosome assembly-%%-GO:0006336-&&-DNA replication-independent nucleosome assembly-%%-GO:0006352-&&-DNA-templated transcription, initiation-%%-GO:0016233-&&-telomere capping-%%-…	G:9606:HIST1H4C		false	KEGG-&-1&-hsa05322-&&-Systemic lupus erythematosus-%%-hsa05203-&&-Viral carcinogenesis-%%-hsa05034-&&-Alcoholism|KEGG-&-1&-hsa05203-&&-Viral carcinogenesis-%%-hsa05322-&&-Systemic lupus erythematosus-%%-hsa05034-&&-Alcoholism	HIST1H4C	Homo sapiens (Human)-&&-9606	Gene Symbol-&-1&-HIST1H4C	0.5296352583586627	0.46112683	0.12889166	220	4	0.04554009437561035	false	29.90532544378698	HIST1H4C	HIST1H4C	183.99545455	45.81498507986151	0	220	0	0.76627984	false	0	HIST1H4C	2210550	0.03830047
200741	taxon:9606	2.1686008	1446.5262190847213	4.6751E-4	176632	1902	histone cluster 1 H4 family member e	gene	biological_process-&-1&-GO:0000183-&&-chromatin silencing at rDNA-%%-GO:0006334-&&-nucleosome assembly-%%-GO:0006303-&&-double-strand break repair via nonhomologous end joining-%%-GO:0006335-&&-DNA replication-dependent nucleosome assembly-%%-GO:0006336-&&-DNA replication-independent nucleosome assembly-%%-GO:0006352-&&-DNA-templated transcription, initiation-%%-GO:0016233-&&-telomere capping-%%-…	G:9606:HIST1H4E		false	KEGG-&-1&-hsa05203-&&-Viral carcinogenesis-%%-hsa05034-&&-Alcoholism-%%-hsa05322-&&-Systemic lupus erythematosus|KEGG-&-1&-hsa05322-&&-Systemic lupus erythematosus-%%-hsa05203-&&-Viral carcinogenesis-%%-hsa05034-&&-Alcoholism	HIST1H4E	Homo sapiens (Human)-&&-9606	Gene Symbol-&-1&-HIST1H4E	0.5296352583586627	0.46112683	0.12889166	220	4	0.04554009437561035	false	29.90532544378698	HIST1H4E	HIST1H4E	183.99545455	45.81498507986151	0	220	0	0.76627984	false	0	HIST1H4E	2210550	0.03830047
200746	taxon:9606	2.27337533	1437.4768712850396	5.7472E-4	176644	1902	splicing factor 1	gene	biological_process-&-1&-GO:0000245-&&-spliceosomal complex assembly-%%-GO:0000389-&&-mRNA 3'-splice site recognition-%%-GO:0000398-&&-mRNA splicing, via spliceosome-%%-GO:0006351-&&-transcription, DNA-templated-%%-GO:0006355-&&-regulation of transcription, DNA-templated-%%-GO:0050810-&&-regulation of steroid biosynthetic process-%%-GO:0030238-&&-male sex determination-%%-GO:0030575-&&-nuclear bod…	G:9606:SF1		false		SF1	Homo sapiens (Human)-&&-9606	Gene Symbol-&-1&-SF1	0.5115596330275229	0.43987457	0.1033411	146	4	0.024097226560115814	false	17.270833333333332	SF1	SF1	150.72916667	20.039192093652712	0	145	0	0.74532493	false	1	SF1	926340	0.03546586
199720	taxon:9606	2.23027188	1184.6446369092346	6.8663E-4	174221	1902	prohibitin 2	gene	biological_process-&-1&-GO:0000060-&&-protein import into nucleus, translocation-%%-GO:0006351-&&-transcription, DNA-templated-%%-GO:0007005-&&-mitochondrion organization-%%-GO:0007062-&&-sister chromatid cohesion-%%-GO:0043066-&&-negative regulation of apoptotic process-%%-GO:0045892-&&-negative regulation of transcription, DNA-templated-%%-GO:0050821-&&-protein stabilization-%%-GO:0030449-&&-re…	G:9606:PHB2		false		PHB2	Homo sapiens (Human)-&&-9606	Gene Symbol-&-1&-PHB2	0.5109970674486803	0.44837583	0.09091885	137	4	0.020021967589855194	false	13.731707317073171	PHB2	PHB2	159.69343066	15.553531803666873	0	137	0	0.75394562	false	0	PHB2	1104298	0.03540712
200744	taxon:9606	1.98358753	13643.355248605174	0.00822568	176646	1902	tyrosine 3-monooxygenase/tryptophan 5-monooxygenase activation protein zeta	gene	biological_process-&-1&-GO:0007165-&&-signal transduction-%%-GO:0006605-&&-protein targeting-%%-GO:0043066-&&-negative regulation of apoptotic process-%%-GO:0030168-&&-platelet activation-%%-GO:0043488-&&-regulation of mRNA stability-%%-GO:0051683-&&-establishment of Golgi localization-%%-GO:0061024-&&-membrane organization-%%-GO:0090168-&&-Golgi reassembly-%%-GO:1900740-&&-positive regulation of…	G:9606:YWHAZ		false	KEGG-&-1&-hsa05203-&&-Viral carcinogenesis-%%-hsa04110-&&-Cell cycle-%%-hsa04114-&&-Oocyte meiosis-%%-hsa05160-&&-Hepatitis C-%%-hsa05130-&&-Pathogenic Escherichia coli infection-%%-hsa04151-&&-PI3K-Akt signaling pathway-%%-hsa04390-&&-Hippo signaling pathway-%%-hsa05161-&&-Hepatitis B|KEGG-&-1&-hsa04114-&&-Oocyte meiosis-%%-hsa05161-&&-Hepatitis B-%%-hsa04110-&&-Cell cycle-%%-hsa05203-&&-Viral c…	YWHAZ	Homo sapiens (Human)-&&-9606	Gene Symbol-&-1&-YWHAZ	0.5632323232323232	0.50413707	0.06829571	520	4	0.07369499653577805	false	44.466453674121404	YWHAZ	YWHAZ	134.6969112	115.3628804694102	0	519	0	0.80328249	false	1	YWHAZ	12186328	0.02400877
196649	taxon:9606	2.18037135	1891.3482615433181	0.00131001	180582	1902	stratifin	gene	biological_process-&-1&-GO:0000079-&&-regulation of cyclin-dependent protein serine/threonine kinase activity-%%-GO:0001836-&&-release of cytochrome c from mitochondria-%%-GO:0003334-&&-keratinocyte development-%%-GO:0007165-&&-signal transduction-%%-GO:0006469-&&-negative regulation of protein kinase activity-%%-GO:0006977-&&-DNA damage response, signal transduction by p53 class mediator resulti…	G:9606:SFN		false	KEGG-&-1&-hsa04115-&&-p53 signaling pathway-%%-hsa04110-&&-Cell cycle-%%-hsa04960-&&-Aldosterone-regulated sodium reabsorption|KEGG-&-1&-hsa04115-&&-p53 signaling pathway-%%-hsa04960-&&-Aldosterone-regulated sodium reabsorption-%%-hsa04110-&&-Cell cycle	SFN	Homo sapiens (Human)-&&-9606	Gene Symbol-&-1&-SFN	0.5164875879955539	0.45863747	0.07459085	216	4	0.03155042603611946	false	21.15	SFN	SFN	124.37383178	24.962320797048683	0	215	0	0.76392573	false	1	SFN	1851984	0.02625939
200745	taxon:9606	2.1581565	1375.9848278783838	0.00118454	176647	1902	tyrosine 3-monooxygenase/tryptophan 5-monooxygenase activation protein eta	gene	biological_process-&-1&-GO:0002028-&&-regulation of sodium ion transport-%%-GO:0006713-&&-glucocorticoid catabolic process-%%-GO:0006886-&&-intracellular protein transport-%%-GO:0045893-&&-positive regulation of transcription, DNA-templated-%%-GO:0021762-&&-substantia nigra development-%%-GO:0042921-&&-glucocorticoid receptor signaling pathway-%%-GO:0045664-&&-regulation of neuron differentiation…	G:9606:YWHAH		false	KEGG-&-1&-hsa04114-&&-Oocyte meiosis-%%-hsa04110-&&-Cell cycle-%%-hsa05203-&&-Viral carcinogenesis-%%-hsa04151-&&-PI3K-Akt signaling pathway-%%-hsa05160-&&-Hepatitis C-%%-hsa04390-&&-Hippo signaling pathway|KEGG-&-1&-hsa05203-&&-Viral carcinogenesis-%%-hsa04110-&&-Cell cycle-%%-hsa04114-&&-Oocyte meiosis-%%-hsa05160-&&-Hepatitis C-%%-hsa04151-&&-PI3K-Akt signaling pathway-%%-hsa04390-&&-Hippo sig…	YWHAH	Homo sapiens (Human)-&&-9606	Gene Symbol-&-1&-YWHAH	0.5123116501286292	0.46335843	0.08696605	168	4	0.0187663771212101	false	15.241379310344827	YWHAH	YWHAH	142.8373494	18.568757412752618	0	167	0	0.7683687	false	1	YWHAH	1721204	0.02904602
201769	taxon:9606	2.07907825	3951.3484304031213	0.00180893	178745	1902	protein kinase, DNA-activated, catalytic polypeptide	gene	biological_process-&-1&-GO:0001756-&&-somitogenesis-%%-GO:0001933-&&-negative regulation of protein phosphorylation-%%-GO:0002326-&&-B cell lineage commitment-%%-GO:0002328-&&-pro-B cell differentiation-%%-GO:0002360-&&-T cell lineage commitment-%%-GO:0002638-&&-negative regulation of immunoglobulin production-%%-GO:0002684-&&-positive regulation of immune system process-%%-GO:0016567-&&-protein …	G:9606:PRKDC		false	KEGG-&-1&-hsa03450-&&-Non-homologous end-joining-%%-hsa04110-&&-Cell cycle|KEGG-&-1&-hsa04110-&&-Cell cycle-%%-hsa03450-&&-Non-homologous end-joining	PRKDC	Homo sapiens (Human)-&&-9606	Gene Symbol-&-1&-PRKDC	0.5314525352649638	0.48098238	0.09955077	244	3	0.04487967491149902	false	27.34857142857143	PRKDC	PRKDC	185.71900826	41.786323288876964	0	243	0	0.78418435	false	1	PRKDC	3498172	0.03496719
200750	taxon:9606	2.06996021	4330.423411415963	0.00306594	176648	1902	tyrosine 3-monooxygenase/tryptophan 5-monooxygenase activation protein gamma	gene	biological_process-&-1&-GO:0000086-&&-G2/M transition of mitotic cell cycle-%%-GO:0006469-&&-negative regulation of protein kinase activity-%%-GO:0006605-&&-protein targeting-%%-GO:0009966-&&-regulation of signal transduction-%%-GO:0032869-&&-cellular response to insulin stimulus-%%-GO:0045664-&&-regulation of neuron differentiation-%%-GO:0048167-&&-regulation of synaptic plasticity-%%-GO:0061024…	G:9606:YWHAG		false	KEGG-&-1&-hsa05203-&&-Viral carcinogenesis-%%-hsa04114-&&-Oocyte meiosis-%%-hsa04110-&&-Cell cycle-%%-hsa05160-&&-Hepatitis C-%%-hsa04151-&&-PI3K-Akt signaling pathway-%%-hsa04390-&&-Hippo signaling pathway|KEGG-&-1&-hsa04114-&&-Oocyte meiosis-%%-hsa04110-&&-Cell cycle-%%-hsa04151-&&-PI3K-Akt signaling pathway-%%-hsa05203-&&-Viral carcinogenesis-%%-hsa05160-&&-Hepatitis C-%%-hsa04390-&&-Hippo sig…	YWHAG	Homo sapiens (Human)-&&-9606	Gene Symbol-&-1&-YWHAG	0.5347142309167625	0.48310107	0.07602491	331	3	0.04479316249489784	false	30.66304347826087	YWHAG	YWHAG	137.62613982	50.62778495380278	0	330	0	0.78600796	false	1	YWHAG	5015538	0.02606934
197679	taxon:9606	2.18783156	2484.6554795262036	0.00144997	182664	1902	complement C1q binding protein	gene	biological_process-&-1&-GO:0000122-&&-negative regulation of transcription from RNA polymerase II promoter-%%-GO:0006915-&&-apoptotic process-%%-GO:0006351-&&-transcription, DNA-templated-%%-GO:0006397-&&-mRNA processing-%%-GO:0006955-&&-immune response-%%-GO:0006958-&&-complement activation, classical pathway-%%-GO:0007597-&&-blood coagulation, intrinsic pathway-%%-GO:0008380-&&-RNA splicing-%%-…	G:9606:C1QBP		false	KEGG-&-1&-hsa05168-&&-Herpes simplex infection	C1QBP	Homo sapiens (Human)-&&-9606	Gene Symbol-&-1&-C1QBP	0.5157232704402516	0.45707358	0.09853372	157	4	0.026354139670729637	false	16.745098039215687	C1QBP	C1QBP	169.0	19.983741268544133	0	156	0	0.76243369	false	1	C1QBP	1824356	0.03563081
200751	taxon:9606	2.05918435	4129.501039174814	0.00378254	176649	1902	tyrosine 3-monooxygenase/tryptophan 5-monooxygenase activation protein epsilon	gene	biological_process-&-1&-GO:0000086-&&-G2/M transition of mitotic cell cycle-%%-GO:0000165-&&-MAPK cascade-%%-GO:0001764-&&-neuron migration-%%-GO:0003064-&&-regulation of heart rate by hormone-%%-GO:0035556-&&-intracellular signal transduction-%%-GO:0006605-&&-protein targeting-%%-GO:0016032-&&-viral process-%%-GO:0021762-&&-substantia nigra development-%%-GO:0021766-&&-hippocampus development-%%…	G:9606:YWHAE		false	KEGG-&-1&-hsa05203-&&-Viral carcinogenesis-%%-hsa04110-&&-Cell cycle-%%-hsa04114-&&-Oocyte meiosis-%%-hsa04722-&&-Neurotrophin signaling pathway-%%-hsa05160-&&-Hepatitis C-%%-hsa04151-&&-PI3K-Akt signaling pathway-%%-hsa04390-&&-Hippo signaling pathway|KEGG-&-1&-hsa04114-&&-Oocyte meiosis-%%-hsa04110-&&-Cell cycle-%%-hsa05203-&&-Viral carcinogenesis-%%-hsa04151-&&-PI3K-Akt signaling pathway-%%-hs…	YWHAE	Homo sapiens (Human)-&&-9606	Gene Symbol-&-1&-YWHAE	0.5343043311613646	0.48562918	0.07981947	332	3	0.0495077520608902	false	34.41304347826087	YWHAE	YWHAE	144.97878788	51.83581557462022	0	331	0	0.78816313	false	1	YWHAE	5806194	0.02713321
200748	taxon:9606	2.11090849	2754.6424908303616	0.00258079	176650	1902	tyrosine 3-monooxygenase/tryptophan 5-monooxygenase activation protein beta	gene	biological_process-&-1&-GO:0000165-&&-MAPK cascade-%%-GO:0006605-&&-protein targeting-%%-GO:0016032-&&-viral process-%%-GO:0045744-&&-negative regulation of G-protein coupled receptor protein signaling pathway-%%-GO:0045892-&&-negative regulation of transcription, DNA-templated-%%-GO:0035308-&&-negative regulation of protein dephosphorylation-%%-GO:0035329-&&-hippo signaling-%%-GO:0043085-&&-posi…	G:9606:YWHAB		false	KEGG-&-1&-hsa05203-&&-Viral carcinogenesis-%%-hsa04114-&&-Oocyte meiosis-%%-hsa04110-&&-Cell cycle-%%-hsa05160-&&-Hepatitis C-%%-hsa04151-&&-PI3K-Akt signaling pathway-%%-hsa04390-&&-Hippo signaling pathway-%%-hsa05161-&&-Hepatitis B|KEGG-&-1&-hsa04114-&&-Oocyte meiosis-%%-hsa05161-&&-Hepatitis B-%%-hsa04110-&&-Cell cycle-%%-hsa05203-&&-Viral carcinogenesis-%%-hsa04151-&&-PI3K-Akt signaling pathw…	YWHAB	Homo sapiens (Human)-&&-9606	Gene Symbol-&-1&-YWHAB	0.5240601503759399	0.47372968	0.06292118	284	4	0.030956029891967773	false	22.244604316546763	YWHAB	YWHAB	125.5070922	31.630479570858753	0	283	0	0.7778183	false	1	YWHAB	4054730	0.02466727
200749	taxon:9606	2.30354775	656.5282304871782	3.6604E-4	176651	1902	YY1 transcription factor	gene	biological_process-&-1&-GO:0000122-&&-negative regulation of transcription from RNA polymerase II promoter-%%-GO:0000724-&&-double-strand break repair via homologous recombination-%%-GO:0006351-&&-transcription, DNA-templated-%%-GO:0006357-&&-regulation of transcription from RNA polymerase II promoter-%%-GO:0006974-&&-cellular response to DNA damage stimulus-%%-GO:0007283-&&-spermatogenesis-%%-GO…	G:9606:YY1		false		YY1	Homo sapiens (Human)-&&-9606	Gene Symbol-&-1&-YY1	0.5003589375448672	0.43411299	0.12087912	107	4	0.015851732343435287	false	13.859154929577464	YY1	YY1	160.56190476	14.801472736437029	0	106	0	0.73929045	false	1	YY1	574114	0.03913538
200754	taxon:9606	2.13362069	2491.8336526736584	0.00120416	176657	1902	X-ray repair cross complementing 5	gene	biological_process-&-1&-GO:0000723-&&-telomere maintenance-%%-GO:0006302-&&-double-strand break repair-%%-GO:0006303-&&-double-strand break repair via nonhomologous end joining-%%-GO:0006310-&&-DNA recombination-%%-GO:0006351-&&-transcription, DNA-templated-%%-GO:0007420-&&-brain development-%%-GO:0008283-&&-cell proliferation-%%-GO:0042493-&&-response to drug-%%-GO:0045892-&&-negative regulation…	G:9606:XRCC5		false	KEGG-&-1&-hsa03450-&&-Non-homologous end-joining	XRCC5	Homo sapiens (Human)-&&-9606	Gene Symbol-&-1&-XRCC5	0.5254428948360347	0.46868687	0.10863522	212	4	0.03946733474731445	false	25.23489932885906	XRCC5	XRCC5	182.69047619	34.96033294492572	0	211	0	0.77327586	false	1	XRCC5	2347580	0.03641144
201778	taxon:9606	2.1410809	1775.5046850158967	0.00398275	178758	1902	protein kinase C alpha	gene	biological_process-&-1&-GO:0001525-&&-angiogenesis-%%-GO:0001938-&&-positive regulation of endothelial cell proliferation-%%-GO:0002159-&&-desmosome assembly-%%-GO:0007155-&&-cell adhesion-%%-GO:0035556-&&-intracellular signal transduction-%%-GO:0006468-&&-protein phosphorylation-%%-GO:0007077-&&-mitotic nuclear envelope disassembly-%%-GO:0007190-&&-activation of adenylate cyclase activity-%%-GO:…	G:9606:PRKCA	PRKCA	true	KEGG-&-1&-hsa04728-&&-Dopaminergic synapse-%%-hsa04726-&&-Serotonergic synapse-%%-hsa04926-&&-Relaxin signaling pathway-%%-hsa04921-&&-Oxytocin signaling pathway-%%-hsa04270-&&-Vascular smooth muscle contraction-%%-hsa05214-&&-Glioma-%%-hsa05130-&&-Pathogenic Escherichia coli infection-%%-hsa04066-&&-HIF-1 signaling pathway-%%-hsa05231-&&-Choline metabolism in cancer-%%-hsa05161-&&-Hepatitis B-%%…	PRKCA	Homo sapiens (Human)-&&-9606	Gene Symbol-&-1&-PRKCA	0.5157232704402516	0.46705381	0.04544904	225	4	0.021124431863427162	false	14.343434343434344	PRKCA	PRKCA	113.4573991	17.942330836130456	0	224	0	0.77178382	false	1	PRKCA	4130776	0.02290791
200755	taxon:9606	1.9308687	24770.834181438284	0.02462047	176662	1902	exportin 1	gene	biological_process-&-1&-GO:0000054-&&-ribosomal subunit export from nucleus-%%-GO:0000055-&&-ribosomal large subunit export from nucleus-%%-GO:0000056-&&-ribosomal small subunit export from nucleus-%%-GO:0000122-&&-negative regulation of transcription from RNA polymerase II promoter-%%-GO:0006611-&&-protein export from nucleus-%%-GO:0007062-&&-sister chromatid cohesion-%%-GO:0042493-&&-response t…	G:9606:XPO1		false	KEGG-&-1&-hsa03013-&&-RNA transport-%%-hsa05166-&&-Human T-cell leukemia virus 1 infection-%%-hsa03008-&&-Ribosome biogenesis in eukaryotes-%%-hsa05164-&&-Influenza A|KEGG-&-1&-hsa03013-&&-RNA transport-%%-hsa05166-&&-Human T-cell leukemia virus 1 infection-%%-hsa05164-&&-Influenza A-%%-hsa03008-&&-Ribosome biogenesis in eukaryotes	XPO1	Homo sapiens (Human)-&&-9606	Gene Symbol-&-1&-XPO1	0.5668971126474176	0.51790161	0.02648117	811	4	0.06437300145626068	false	30.337349397590362	XPO1	XPO1	85.54758962	101.5361720542421	0	810	0	0.81382626	false	1	XPO1	25150500	0.01518263
197695	taxon:9606	2.03100133	13795.299546343975	0.00964862	182690	1902	BRCA1, DNA repair associated	gene	biological_process-&-1&-GO:0006260-&&-DNA replication-%%-GO:0007059-&&-chromosome segregation-%%-GO:0000724-&&-double-strand break repair via homologous recombination-%%-GO:0000729-&&-DNA double-strand break processing-%%-GO:0000731-&&-DNA synthesis involved in DNA repair-%%-GO:0000732-&&-strand displacement-%%-GO:0006915-&&-apoptotic process-%%-GO:0016567-&&-protein ubiquitination-%%-GO:0006301-…	G:9606:BRCA1	|BRCA1	true	KEGG-&-1&-hsa01524-&&-Platinum drug resistance-%%-hsa03440-&&-Homologous recombination-%%-hsa05224-&&-Breast cancer-%%-hsa03460-&&-Fanconi anemia pathway-%%-hsa04151-&&-PI3K-Akt signaling pathway-%%-hsa05206-&&-MicroRNAs in cancer-%%-hsa04120-&&-Ubiquitin mediated proteolysis|KEGG-&-1&-hsa03440-&&-Homologous recombination-%%-hsa05224-&&-Breast cancer-%%-hsa03460-&&-Fanconi anemia pathway-%%-hsa04…	BRCA1	Homo sapiens (Human)-&&-9606	Gene Symbol-&-1&-BRCA1	0.5542743538767395	0.49236797	0.04952697	468	3	0.05074557289481163	false	29.333333333333332	BRCA1	BRCA1	110.90772532	82.38803696866252	0	467	0	0.79379973	false	1	BRCA1	11151426	0.02067031
200776	taxon:9606	2.09781167	3404.5569532098134	0.00185184	176729	1902	vimentin	gene	biological_process-&-1&-GO:0006928-&&-movement of cell or subcellular component-%%-GO:0016032-&&-viral process-%%-GO:0010628-&&-positive regulation of gene expression-%%-GO:0010977-&&-negative regulation of neuron projection development-%%-GO:0014002-&&-astrocyte development-%%-GO:0030049-&&-muscle filament sliding-%%-GO:0045109-&&-intermediate filament organization-%%-GO:0060020-&&-Bergmann glia…	G:9606:VIM		false	KEGG-&-1&-hsa05169-&&-Epstein-Barr virus infection-%%-hsa05206-&&-MicroRNAs in cancer|KEGG-&-1&-hsa05206-&&-MicroRNAs in cancer-%%-hsa05169-&&-Epstein-Barr virus infection	VIM	Homo sapiens (Human)-&&-9606	Gene Symbol-&-1&-VIM	0.5248493975903614	0.47668721	0.06300532	221	4	0.031183041632175446	false	16.608695652173914	VIM	VIM	154.37899543	23.822083073238783	0	220	0	0.78043767	false	1	VIM	2946784	0.02953229
200777	taxon:9606	2.10145889	8932.862625992999	0.00435549	176732	1902	Hippel-Lindau tumor suppressor;von Hippel-Lindau tumor suppressor	gene	biological_process-&-1&-GO:0000122-&&-negative regulation of transcription from RNA polymerase II promoter-%%-GO:0000902-&&-cell morphogenesis-%%-GO:0016567-&&-protein ubiquitination-%%-GO:0006355-&&-regulation of transcription, DNA-templated-%%-GO:0006508-&&-proteolysis-%%-GO:0043066-&&-negative regulation of apoptotic process-%%-GO:0008285-&&-negative regulation of cell proliferation-%%-GO:0045…	G:9606:VHL		false	KEGG-&-1&-hsa05200-&&-Pathways in cancer-%%-hsa05211-&&-Renal cell carcinoma-%%-hsa04066-&&-HIF-1 signaling pathway-%%-hsa04120-&&-Ubiquitin mediated proteolysis|KEGG-&-1&-hsa05211-&&-Renal cell carcinoma-%%-hsa04120-&&-Ubiquitin mediated proteolysis-%%-hsa05200-&&-Pathways in cancer-%%-hsa04066-&&-HIF-1 signaling pathway	VHL	Homo sapiens (Human)-&&-9606	Gene Symbol-&-1&-VHL	0.54453125	0.47585989	0.05068006	379	4	0.052512988448143005	false	24.96969696969697	VHL	VHL	115.64986737	50.76281273611088	0	378	0	0.77970822	false	1	VHL	6050450	0.02296445
200781	taxon:9606	1.98176393	11307.457388090967	0.00852803	176743	1902	valosin containing protein	gene	biological_process-&-1&-GO:0006457-&&-protein folding-%%-GO:0016567-&&-protein ubiquitination-%%-GO:0006281-&&-DNA repair-%%-GO:0006302-&&-double-strand break repair-%%-GO:0006479-&&-protein methylation-%%-GO:0006734-&&-NADH metabolic process-%%-GO:0006888-&&-ER to Golgi vesicle-mediated transport-%%-GO:0006914-&&-autophagy-%%-GO:0006919-&&-activation of cysteine-type endopeptidase activity invol…	G:9606:VCP		false	KEGG-&-1&-hsa05134-&&-Legionellosis-%%-hsa04141-&&-Protein processing in endoplasmic reticulum|KEGG-&-1&-hsa04141-&&-Protein processing in endoplasmic reticulum-%%-hsa05134-&&-Legionellosis	VCP	Homo sapiens (Human)-&&-9606	Gene Symbol-&-1&-VCP	0.552955176517255	0.50460097	0.05476221	488	4	0.060181956738233566	false	35.417910447761194	VCP	VCP	125.40534979	83.71419766022304	0	487	0	0.80364721	false	1	VCP	10939344	0.02217528
200786	taxon:9606	2.09217507	9690.105988545738	0.00286715	176745	1902	vascular cell adhesion molecule 1	gene	biological_process-&-1&-GO:0007157-&&-heterophilic cell-cell adhesion via plasma membrane cell adhesion molecules-%%-GO:0001666-&&-response to hypoxia-%%-GO:0002526-&&-acute inflammatory response-%%-GO:0002544-&&-chronic inflammatory response-%%-GO:0007155-&&-cell adhesion-%%-GO:0055114-&&-oxidation-reduction process-%%-GO:0007159-&&-leukocyte cell-cell adhesion-%%-GO:0007160-&&-cell-matrix adhes…	G:9606:VCAM1	|VCAM1	false	KEGG-&-1&-hsa04933-&&-AGE-RAGE signaling pathway in diabetic complications-%%-hsa04670-&&-Leukocyte transendothelial migration-%%-hsa04514-&&-Cell adhesion molecules (CAMs)-%%-hsa05144-&&-Malaria-%%-hsa04668-&&-TNF signaling pathway-%%-hsa05418-&&-Fluid shear stress and atherosclerosis-%%-hsa05143-&&-African trypanosomiasis-%%-hsa04064-&&-NF-kappa B signaling pathway|KEGG-&-1&-hsa04064-&&-NF-kapp…	VCAM1	Homo sapiens (Human)-&&-9606	Gene Symbol-&-1&-VCAM1	0.563915857605178	0.47797147	0.06790051	436	4	0.07773926109075546	false	35.295597484276726	VCAM1	VCAM1	126.41013825	94.70948961216007	0	435	0	0.78156499	false	1	VCAM1	5544274	0.02507051
197713	taxon:9606	2.17506631	3101.0146569375474	0.00163018	182714	1902	BMI1 proto-oncogene, polycomb ring finger	gene	biological_process-&-1&-GO:0000122-&&-negative regulation of transcription from RNA polymerase II promoter-%%-GO:0006351-&&-transcription, DNA-templated-%%-GO:0007379-&&-segment specification-%%-GO:0010468-&&-regulation of gene expression-%%-GO:0016569-&&-covalent chromatin modification-%%-GO:0030097-&&-hemopoiesis-%%-GO:0045814-&&-negative regulation of gene expression, epigenetic-%%-GO:0048146-…	G:9606:BMI1		false	KEGG-&-1&-hsa04550-&&-Signaling pathways regulating pluripotency of stem cells-%%-hsa05202-&&-Transcriptional misregulation in cancer-%%-hsa05206-&&-MicroRNAs in cancer	BMI1	Homo sapiens (Human)-&&-9606	Gene Symbol-&-1&-BMI1	0.5288315629742033	0.4597561	0.05836504	297	4	0.03448592498898506	false	20.71604938271605	BMI1	BMI1	111.65762712	32.40831881404246	0	296	0	0.76498674	false	1	BMI1	3012952	0.02381267
200785	taxon:9606	2.23060345	1051.061830829822	9.5157E-4	176744	1902	vinculin	gene	biological_process-&-1&-GO:0002009-&&-morphogenesis of an epithelium-%%-GO:0002576-&&-platelet degranulation-%%-GO:0006936-&&-muscle contraction-%%-GO:0007155-&&-cell adhesion-%%-GO:0006928-&&-movement of cell or subcellular component-%%-GO:0007160-&&-cell-matrix adhesion-%%-GO:0030032-&&-lamellipodium assembly-%%-GO:0030336-&&-negative regulation of cell migration-%%-GO:0034333-&&-adherens junct…	G:9606:VCL		false	KEGG-&-1&-hsa04810-&&-Regulation of actin cytoskeleton-%%-hsa04670-&&-Leukocyte transendothelial migration-%%-hsa05100-&&-Bacterial invasion of epithelial cells-%%-hsa04510-&&-Focal adhesion-%%-hsa05146-&&-Amoebiasis-%%-hsa05131-&&-Shigellosis-%%-hsa04520-&&-Adherens junction|KEGG-&-1&-hsa04510-&&-Focal adhesion-%%-hsa04810-&&-Regulation of actin cytoskeleton-%%-hsa04520-&&-Adherens junction-%%-h…	VCL	Homo sapiens (Human)-&&-9606	Gene Symbol-&-1&-VCL	0.5130658814869341	0.44830918	0.08703907	168	4	0.023307574912905693	false	16.804123711340207	VCL	VCL	135.03012048	19.72188039908883	0	167	0	0.75387931	false	1	VCL	1291702	0.0301973
199761	taxon:9606	2.20175729	720.2527210338104	2.9844E-4	174337	1902	chaperonin containing TCP1 subunit 8	gene	biological_process-&-1&-GO:0006457-&&-protein folding-%%-GO:0006458-&&-'de novo' protein folding-%%-GO:0007339-&&-binding of sperm to zona pellucida-%%-GO:0046931-&&-pore complex assembly-%%-GO:0050821-&&-protein stabilization-%%-GO:0032212-&&-positive regulation of telomere maintenance via telomerase-%%-GO:0043312-&&-neutrophil degranulation-%%-GO:0061077-&&-chaperone-mediated protein folding-%%…	G:9606:CCT8		false		CCT8	Homo sapiens (Human)-&&-9606	Gene Symbol-&-1&-CCT8	0.5138223368964246	0.45418267	0.18436926	124	4	0.02715880237519741	false	24.041666666666668	CCT8	CCT8	216.25806452	26.897880971647005	0	124	0	0.75964854	false	0	CCT8	821920	0.04603194
199772	taxon:9606	2.2073939	1456.6765789141805	9.0324E-4	174367	1902	KH RNA binding domain containing, signal transduction associated 1	gene	biological_process-&-1&-GO:0000086-&&-G2/M transition of mitotic cell cycle-%%-GO:0007165-&&-signal transduction-%%-GO:0006351-&&-transcription, DNA-templated-%%-GO:0006397-&&-mRNA processing-%%-GO:0007050-&&-cell cycle arrest-%%-GO:0007166-&&-cell surface receptor signaling pathway-%%-GO:0008283-&&-cell proliferation-%%-GO:0009967-&&-positive regulation of signal transduction-%%-GO:0045892-&&-ne…	G:9606:KHDRBS1		false		KHDRBS1	Homo sapiens (Human)-&&-9606	Gene Symbol-&-1&-KHDRBS1	0.5155325443786982	0.45302291	0.10033085	158	4	0.026670772582292557	false	18.64761904761905	KHDRBS1	KHDRBS1	177.76282051	22.487604601527377	0	157	0	0.75852122	false	1	KHDRBS1	1557360	0.03844213
200815	taxon:9606	2.23474801	1398.7881775177498	9.4639E-4	176800	1902	small ubiquitin-like modifier 1	gene	biological_process-&-1&-GO:0000122-&&-negative regulation of transcription from RNA polymerase II promoter-%%-GO:0006281-&&-DNA repair-%%-GO:0006303-&&-double-strand break repair via nonhomologous end joining-%%-GO:0016032-&&-viral process-%%-GO:0045892-&&-negative regulation of transcription, DNA-templated-%%-GO:0016925-&&-protein sumoylation-%%-GO:0050821-&&-protein stabilization-%%-GO:0030578-…	G:9606:SUMO1		false	KEGG-&-1&-hsa03013-&&-RNA transport-%%-hsa05418-&&-Fluid shear stress and atherosclerosis	SUMO1	Homo sapiens (Human)-&&-9606	Gene Symbol-&-1&-SUMO1	0.5121234386480529	0.44747774	0.0759911	164	4	0.017169231548905373	false	13.45054945054945	SUMO1	SUMO1	122.72839506	16.255315460910076	0	163	0	0.7530504	false	1	SUMO1	1305096	0.02749493
196723	taxon:9606	2.08189655	2429.290579463346	0.00205389	180754	1902	glyceraldehyde-3-phosphate dehydrogenase	gene	biological_process-&-1&-GO:0000226-&&-microtubule cytoskeleton organization-%%-GO:0006094-&&-gluconeogenesis-%%-GO:0016241-&&-regulation of macroautophagy-%%-GO:0050821-&&-protein stabilization-%%-GO:0017148-&&-negative regulation of translation-%%-GO:0035606-&&-peptidyl-cysteine S-trans-nitrosylation-%%-GO:0051402-&&-neuron apoptotic process-%%-GO:0061621-&&-canonical glycolysis-%%-GO:0071346-&&…	G:9606:GAPDH		false	KEGG-&-1&-hsa01230-&&-Biosynthesis of amino acids-%%-hsa00010-&&-Glycolysis / Gluconeogenesis-%%-hsa01100-&&-Metabolic pathways-%%-hsa05010-&&-Alzheimer disease-%%-hsa01200-&&-Carbon metabolism-%%-hsa04066-&&-HIF-1 signaling pathway|KEGG-&-1&-hsa01100-&&-Metabolic pathways-%%-hsa00010-&&-Glycolysis / Gluconeogenesis-%%-hsa01230-&&-Biosynthesis of amino acids-%%-hsa01200-&&-Carbon metabolism-%%-hs…	GAPDH	Homo sapiens (Human)-&&-9606	Gene Symbol-&-1&-GAPDH	0.5252449133383572	0.48033126	0.1045911	207	4	0.037478405982255936	false	26.127659574468087	GAPDH	GAPDH	185.10731707	35.62808080692037	0	206	0	0.78362069	false	1	GAPDH	2937362	0.03470146
200822	taxon:9606	2.05089523	10030.714271693543	0.00588657	176809	1902	ubiquitin conjugating enzyme E2 I	gene	biological_process-&-1&-GO:0007059-&&-chromosome segregation-%%-GO:0000122-&&-negative regulation of transcription from RNA polymerase II promoter-%%-GO:0006464-&&-cellular protein modification process-%%-GO:0006511-&&-ubiquitin-dependent protein catabolic process-%%-GO:0007067-&&-mitotic nuclear division-%%-GO:0016032-&&-viral process-%%-GO:0045892-&&-negative regulation of transcription, DNA-te…	G:9606:UBE2I		false	KEGG-&-1&-hsa03013-&&-RNA transport-%%-hsa04064-&&-NF-kappa B signaling pathway-%%-hsa05206-&&-MicroRNAs in cancer-%%-hsa04120-&&-Ubiquitin mediated proteolysis|KEGG-&-1&-hsa03013-&&-RNA transport-%%-hsa04120-&&-Ubiquitin mediated proteolysis-%%-hsa05206-&&-MicroRNAs in cancer-%%-hsa04064-&&-NF-kappa B signaling pathway	UBE2I	Homo sapiens (Human)-&&-9606	Gene Symbol-&-1&-UBE2I	0.5417800233190828	0.48759195	0.05070963	398	4	0.04111376777291298	false	23.381818181818183	UBE2I	UBE2I	109.05808081	53.10576580334429	0	397	0	0.78982095	false	1	UBE2I	7329774	0.02046696
199799	taxon:9606	2.24502653	910.9733600964751	3.9012E-4	174423	1902	actor 8;pre-mRNA processing factor 8	gene	biological_process-&-1&-GO:0000244-&&-spliceosomal tri-snRNP complex assembly-%%-GO:0000375-&&-RNA splicing, via transesterification reactions-%%-GO:0000398-&&-mRNA splicing, via spliceosome-%%-GO:0006397-&&-mRNA processing-%%-GO:0008380-&&-RNA splicing-%%-GO:0071222-&&-cellular response to lipopolysaccharide-%%-GO:0071356-&&-cellular response to tumor necrosis factor|cellular_component-&-1&-GO:0…	G:9606:PRPF8		false	KEGG-&-1&-hsa03040-&&-Spliceosome	PRPF8	Homo sapiens (Human)-&&-9606	Gene Symbol-&-1&-PRPF8	0.5145810262089332	0.44542904	0.21256606	133	4	0.03184260055422783	false	29.60747663551402	PRPF8	PRPF8	202.67175573	33.89886977866344	0	132	0	0.75099469	false	1	PRPF8	690306	0.04572574
201847	taxon:9606	2.24303714	598.7533592908277	1.6575E-4	162465	1902	heterogeneous nuclear ribonucleoprotein A3	gene	biological_process-&-1&-GO:0000398-&&-mRNA splicing, via spliceosome-%%-GO:0010467-&&-gene expression-%%-GO:0051028-&&-mRNA transport|cellular_component-&-1&-GO:0030529-&&-intracellular ribonucleoprotein complex-%%-GO:0005634-&&-nucleus-%%-GO:0005737-&&-cytoplasm-%%-GO:0005654-&&-nucleoplasm-%%-GO:0043005-&&-neuron projection-%%-GO:0035770-&&-ribonucleoprotein granule-%%-GO:0071013-&&-catalytic s…	G:9606:HNRNPA3		false	KEGG-&-1&-hsa03040-&&-Spliceosome	HNRNPA3	Homo sapiens (Human)-&&-9606	Gene Symbol-&-1&-HNRNPA3	0.5125	0.44582409	0.24974516	109	4	0.03263932466506958	false	29.270833333333332	HNRNPA3	HNRNPA3	249.88990826	31.434952841984632	0	109	0	0.75139257	false	0	HNRNPA3	435890	0.05594133
198779	taxon:9606	2.23375332	1870.8437678182163	0.00168341	170619	1902	WW domain containing oxidoreductase;containing oxidoreductase	gene	biological_process-&-1&-GO:0000122-&&-negative regulation of transcription from RNA polymerase II promoter-%%-GO:0001649-&&-osteoblast differentiation-%%-GO:0016055-&&-Wnt signaling pathway-%%-GO:0055114-&&-oxidation-reduction process-%%-GO:0008202-&&-steroid metabolic process-%%-GO:0030178-&&-negative regulation of Wnt signaling pathway-%%-GO:0045944-&&-positive regulation of transcription from …	G:9606:WWOX	|WWOX	true		WWOX	Homo sapiens (Human)-&&-9606	Gene Symbol-&-1&-WWOX	0.5162962962962963	0.44767701	0.05471944	208	4	0.025916412472724915	false	14.826446280991735	WWOX	WWOX	109.09134615	19.148152291351888	0	208	0	0.75324934	false	0	WWOX	2067450	0.02466267
199800	taxon:9606	2.27586207	1420.5316058196277	5.6095E-4	174420	1902	activator of HSP90 ATPase activity 1	gene	biological_process-&-1&-GO:0006950-&&-response to stress-%%-GO:0032781-&&-positive regulation of ATPase activity|cellular_component-&-1&-GO:0005829-&&-cytosol-%%-GO:0005783-&&-endoplasmic reticulum-%%-GO:0070062-&&-extracellular exosome|molecular_function-&-1&-GO:0005515-&&-protein binding-%%-GO:0001671-&&-ATPase activator activity-%%-GO:0051087-&&-chaperone binding-%%-GO:0045296-&&-cadherin bind…	G:9606:AHSA1	AHSA1	true		AHSA1	Homo sapiens (Human)-&&-9606	Gene Symbol-&-1&-AHSA1	0.5149612116734392	0.43939394	0.10682899	158	4	0.029960667714476585	false	19.150442477876105	AHSA1	AHSA1	145.57594937	22.405013386934968	0	158	0	0.74482759	false	0	AHSA1	856506	0.0345249
200831	taxon:9606	2.15683024	1658.0398365009644	7.433E-4	176820	1902	ubiquitin B	gene	biological_process-&-1&-GO:0000086-&&-G2/M transition of mitotic cell cycle-%%-GO:0000122-&&-negative regulation of transcription from RNA polymerase II promoter-%%-GO:0000165-&&-MAPK cascade-%%-GO:0000187-&&-activation of MAPK activity-%%-GO:0000209-&&-protein polyubiquitination-%%-GO:0042787-&&-protein ubiquitination involved in ubiquitin-dependent protein catabolic process-%%-GO:0000715-&&-nuc…	G:9606:UBB		false	KEGG-&-1&-hsa05012-&&-Parkinson disease-%%-hsa05167-&&-Kaposi sarcoma-associated herpesvirus infection-%%-hsa04137-&&-Mitophagy - animal-%%-hsa04144-&&-Endocytosis|KEGG-&-1&-hsa04137-&&-Mitophagy - animal-%%-hsa04144-&&-Endocytosis-%%-hsa05167-&&-Kaposi sarcoma-associated herpesvirus infection-%%-hsa05012-&&-Parkinson disease	UBB	Homo sapiens (Human)-&&-9606	Gene Symbol-&-1&-UBB	0.5151515151515151	0.46364335	0.09070881	145	4	0.022538919001817703	false	14.685185185185185	UBB	UBB	172.73103448	18.658222436776796	0	145	0	0.76863395	false	0	UBB	1289372	0.03499574
199810	taxon:9606	2.28481432	1555.6177437228127	3.1474E-4	174462	1902	splicing factor 3a subunit 1	gene	biological_process-&-1&-GO:0000381-&&-regulation of alternative mRNA splicing, via spliceosome-%%-GO:0000389-&&-mRNA 3'-splice site recognition-%%-GO:0000398-&&-mRNA splicing, via spliceosome-%%-GO:0006397-&&-mRNA processing|cellular_component-&-1&-GO:0005654-&&-nucleoplasm-%%-GO:0005681-&&-spliceosomal complex-%%-GO:0005684-&&-U2-type spliceosomal complex-%%-GO:0005686-&&-U2 snRNP-%%-GO:0016607-…	G:9606:SF3A1		false	KEGG-&-1&-hsa03040-&&-Spliceosome	SF3A1	Homo sapiens (Human)-&&-9606	Gene Symbol-&-1&-SF3A1	0.5180230397621702	0.43767233	0.18818792	150	4	0.03316148370504379	false	30.672	SF3A1	SF3A1	187.28666667	38.90997062006498	0	150	0	0.74303714	false	0	SF3A1	729970	0.0448376
196737	taxon:9606	2.22463528	699.2757735050104	3.9978E-4	180801	1902	general transcription factor IIi	gene	biological_process-&-1&-GO:0006366-&&-transcription from RNA polymerase II promoter-%%-GO:0007165-&&-signal transduction-%%-GO:0006357-&&-regulation of transcription from RNA polymerase II promoter-%%-GO:0006367-&&-transcription initiation from RNA polymerase II promoter-%%-GO:0014886-&&-transition between slow and fast fiber-%%-GO:0016525-&&-negative regulation of angiogenesis-%%-GO:0051481-&&-n…	G:9606:GTF2I		false	KEGG-&-1&-hsa05168-&&-Herpes simplex infection-%%-hsa03022-&&-Basal transcription factors-%%-hsa04022-&&-cGMP-PKG signaling pathway|KEGG-&-1&-hsa03022-&&-Basal transcription factors-%%-hsa04022-&&-cGMP-PKG signaling pathway-%%-hsa05168-&&-Herpes simplex infection	GTF2I	Homo sapiens (Human)-&&-9606	Gene Symbol-&-1&-GTF2I	0.5089448703906535	0.44951189	0.12326007	107	4	0.022747216746211052	false	15.480519480519481	GTF2I	GTF2I	222.93333333	16.19822570863544	0	106	0	0.75507294	false	1	GTF2I	776888	0.04869898
201857	taxon:9606	2.15865385	1999.5211746974453	0.00189063	178862	1902	RNA polymerase II subunit A	gene	biological_process-&-1&-GO:0000398-&&-mRNA splicing, via spliceosome-%%-GO:0001172-&&-transcription, RNA-templated-%%-GO:0006366-&&-transcription from RNA polymerase II promoter-%%-GO:0006353-&&-DNA-templated transcription, termination-%%-GO:0006283-&&-transcription-coupled nucleotide-excision repair-%%-GO:0006355-&&-regulation of transcription, DNA-templated-%%-GO:0006367-&&-transcription initia…	G:9606:POLR2A		false	KEGG-&-1&-hsa05016-&&-Huntington disease-%%-hsa05168-&&-Herpes simplex infection-%%-hsa03020-&&-RNA polymerase|KEGG-&-1&-hsa03020-&&-RNA polymerase-%%-hsa05016-&&-Huntington disease-%%-hsa05168-&&-Herpes simplex infection	POLR2A	Homo sapiens (Human)-&&-9606	Gene Symbol-&-1&-POLR2A	0.5187941942687011	0.46325167	0.0871731	222	4	0.028647322207689285	false	19.89830508474576	POLR2A	POLR2A	139.15	27.012023337801246	0	221	0	0.76826923	false	1	POLR2A	2673346	0.02861029
199818	taxon:9606	2.29409814	807.6023294358442	2.4868E-4	174480	1902	splicing factor 3b subunit 2	gene	biological_process-&-1&-GO:0000398-&&-mRNA splicing, via spliceosome-%%-GO:0006397-&&-mRNA processing-%%-GO:0008380-&&-RNA splicing-%%-GO:0016032-&&-viral process|cellular_component-&-1&-GO:0005654-&&-nucleoplasm-%%-GO:0005681-&&-spliceosomal complex-%%-GO:0005684-&&-U2-type spliceosomal complex-%%-GO:0005686-&&-U2 snRNP-%%-GO:0005689-&&-U12-type spliceosomal complex-%%-GO:0071011-&&-precatalytic…	G:9606:SF3B2		false	KEGG-&-1&-hsa03040-&&-Spliceosome	SF3B2	Homo sapiens (Human)-&&-9606	Gene Symbol-&-1&-SF3B2	0.505989110707804	0.43590114	0.16239714	114	4	0.026272304356098175	false	20.087912087912088	SF3B2	SF3B2	207.72807018	21.73470178022896	0	114	0	0.74118037	false	0	SF3B2	591940	0.04996856
200842	taxon:9606	2.14091512	2207.309769086107	0.00113747	176847	1902	tubulin gamma 1	gene	biological_process-&-1&-GO:0000086-&&-G2/M transition of mitotic cell cycle-%%-GO:0000212-&&-meiotic spindle organization-%%-GO:0000226-&&-microtubule cytoskeleton organization-%%-GO:0007020-&&-microtubule nucleation-%%-GO:0031122-&&-cytoplasmic microtubule organization-%%-GO:0097711-&&-ciliary basal body docking|cellular_component-&-1&-GO:0000794-&&-condensed nuclear chromosome-%%-GO:0000242-&&-…	G:9606:TUBG1		false	KEGG-&-1&-hsa05165-&&-Human papillomavirus infection	TUBG1	Homo sapiens (Human)-&&-9606	Gene Symbol-&-1&-TUBG1	0.5258393059222934	0.46708998	0.11527872	213	4	0.0425235889852047	false	29.92	TUBG1	TUBG1	161.13270142	38.842451422190464	0	212	0	0.77181698	false	1	TUBG1	1891616	0.03240421
200843	taxon:9606	2.18053714	1162.5965187322377	8.1714E-4	176850	1902	tubulin alpha 4a	gene	biological_process-&-1&-GO:0007017-&&-microtubule-based process-%%-GO:0000086-&&-G2/M transition of mitotic cell cycle-%%-GO:0002576-&&-platelet degranulation-%%-GO:0007010-&&-cytoskeleton organization-%%-GO:0097711-&&-ciliary basal body docking|cellular_component-&-1&-GO:0005576-&&-extracellular region-%%-GO:0005829-&&-cytosol-%%-GO:0005874-&&-microtubule-%%-GO:0015630-&&-microtubule cytoskeleto…	G:9606:TUBA4A		false	KEGG-&-1&-hsa04210-&&-Apoptosis-%%-hsa04540-&&-Gap junction-%%-hsa04530-&&-Tight junction-%%-hsa05130-&&-Pathogenic Escherichia coli infection-%%-hsa04145-&&-Phagosome	TUBA4A	Homo sapiens (Human)-&&-9606	Gene Symbol-&-1&-TUBA4A	0.5153419593345656	0.4586026	0.11479959	140	4	0.02689252980053425	false	18.85148514851485	TUBA4A	TUBA4A	184.45	21.309871967216587	0	140	0	0.76389257	false	0	TUBA4A	1272322	0.03839063
200841	taxon:9606	2.23889257	840.4442974823937	6.5504E-4	176846	1902	Tu translation elongation factor, mitochondrial	gene	biological_process-&-1&-GO:0006414-&&-translational elongation-%%-GO:0045471-&&-response to ethanol|cellular_component-&-1&-GO:0016020-&&-membrane-%%-GO:0005739-&&-mitochondrion-%%-GO:0005743-&&-mitochondrial inner membrane-%%-GO:0042645-&&-mitochondrial nucleoid-%%-GO:0043209-&&-myelin sheath-%%-GO:0070062-&&-extracellular exosome|molecular_function-&-1&-GO:0005515-&&-protein binding-%%-GO:00039…	G:9606:TUFM		false		TUFM	Homo sapiens (Human)-&&-9606	Gene Symbol-&-1&-TUFM	0.5098756400877835	0.44664939	0.16145489	146	4	0.034809838980436325	false	29.009708737864077	TUFM	TUFM	190.79452055	31.145937687187494	0	146	0	0.75222149	false	0	TUFM	1059846	0.04284014
197774	taxon:9606	2.19280504	976.8659060316359	4.5875E-4	182806	1902	solute carrier family 25 member 5	gene	biological_process-&-1&-GO:0007059-&&-chromosome segregation-%%-GO:0006810-&&-transport-%%-GO:0050796-&&-regulation of insulin secretion-%%-GO:0008284-&&-positive regulation of cell proliferation-%%-GO:0016032-&&-viral process-%%-GO:0015853-&&-adenine transport-%%-GO:0015866-&&-ADP transport-%%-GO:0015867-&&-ATP transport-%%-GO:0055085-&&-transmembrane transport-%%-GO:1901029-&&-negative regulati…	G:9606:SLC25A5	SLC25A5	true	KEGG-&-1&-hsa05012-&&-Parkinson disease-%%-hsa05016-&&-Huntington disease-%%-hsa04020-&&-Calcium signaling pathway-%%-hsa04022-&&-cGMP-PKG signaling pathway-%%-hsa04218-&&-Cellular senescence-%%-hsa04217-&&-Necroptosis-%%-hsa05166-&&-Human T-cell leukemia virus 1 infection|KEGG-&-1&-hsa05166-&&-Human T-cell leukemia virus 1 infection-%%-hsa05016-&&-Huntington disease-%%-hsa04218-&&-Cellular senes…	SLC25A5	Homo sapiens (Human)-&&-9606	Gene Symbol-&-1&-SLC25A5	0.5157232704402516	0.45603689	0.21258385	132	4	0.03802702575922012	false	30.928571428571427	SLC25A5	SLC25A5	220.42424242	32.69923532890381	0	132	0	0.76143899	false	0	SLC25A5	919120	0.0464704
197773	taxon:9606	2.17340849	978.4751440858366	4.7607E-4	182803	1902	annexin A2	gene	biological_process-&-1&-GO:0001525-&&-angiogenesis-%%-GO:0001765-&&-membrane raft assembly-%%-GO:0001921-&&-positive regulation of receptor recycling-%%-GO:0001934-&&-positive regulation of protein phosphorylation-%%-GO:0006900-&&-membrane budding-%%-GO:0007589-&&-body fluid secretion-%%-GO:0030199-&&-collagen fibril organization-%%-GO:0031340-&&-positive regulation of vesicle fusion-%%-GO:003280…	G:9606:ANXA2		false		ANXA2	Homo sapiens (Human)-&&-9606	Gene Symbol-&-1&-ANXA2	0.5130658814869341	0.46010679	0.12492997	120	4	0.026020854711532593	false	16.88421052631579	ANXA2	ANXA2	223.475	18.942671339229232	0	120	0	0.7653183	false	0	ANXA2	999692	0.04593956
199821	taxon:9606	1.99701592	15808.908978619918	0.00891774	174485	1902	COP9 signalosome subunit 5	gene	biological_process-&-1&-GO:0000338-&&-protein deneddylation-%%-GO:0000715-&&-nucleotide-excision repair, DNA damage recognition-%%-GO:0006366-&&-transcription from RNA polymerase II promoter-%%-GO:0051726-&&-regulation of cell cycle-%%-GO:0006283-&&-transcription-coupled nucleotide-excision repair-%%-GO:0006412-&&-translation-%%-GO:0006413-&&-translational initiation-%%-GO:0016579-&&-protein deub…	G:9606:COPS5		false		COPS5	Homo sapiens (Human)-&&-9606	Gene Symbol-&-1&-COPS5	0.5767480347538271	0.50074714	0.06171936	603	4	0.09278617799282074	false	48.88409703504043	COPS5	COPS5	115.65391015	150.77922577596922	0	602	0	0.80059682	false	1	COPS5	11770748	0.02124605
199827	taxon:9606	2.04807692	6882.080782477723	0.00436007	174499	1902	tyrosine 3-monooxygenase/tryptophan 5-monooxygenase activation protein theta	gene	biological_process-&-1&-GO:0006605-&&-protein targeting-%%-GO:0007264-&&-small GTPase mediated signal transduction-%%-GO:0045892-&&-negative regulation of transcription, DNA-templated-%%-GO:0021762-&&-substantia nigra development-%%-GO:0034766-&&-negative regulation of ion transmembrane transport-%%-GO:0061024-&&-membrane organization-%%-GO:1900740-&&-positive regulation of protein insertion into…	G:9606:YWHAQ		false	KEGG-&-1&-hsa05203-&&-Viral carcinogenesis-%%-hsa04114-&&-Oocyte meiosis-%%-hsa04110-&&-Cell cycle-%%-hsa05160-&&-Hepatitis C-%%-hsa05130-&&-Pathogenic Escherichia coli infection-%%-hsa04151-&&-PI3K-Akt signaling pathway-%%-hsa04390-&&-Hippo signaling pathway-%%-hsa05161-&&-Hepatitis B|KEGG-&-1&-hsa04114-&&-Oocyte meiosis-%%-hsa05161-&&-Hepatitis B-%%-hsa04110-&&-Cell cycle-%%-hsa05203-&&-Viral c…	YWHAQ	Homo sapiens (Human)-&&-9606	Gene Symbol-&-1&-YWHAQ	0.5434697855750488	0.48826291	0.06426396	380	4	0.05185528099536896	false	30.419642857142858	YWHAQ	YWHAQ	129.47619048	58.80331890732716	0	379	0	0.79038462	false	1	YWHAQ	6443182	0.02413651
199824	taxon:9606	2.18037135	1450.0998620502653	0.00185963	174492	1902	COP9 signalosome subunit 6	gene	biological_process-&-1&-GO:0000338-&&-protein deneddylation-%%-GO:0000715-&&-nucleotide-excision repair, DNA damage recognition-%%-GO:0006283-&&-transcription-coupled nucleotide-excision repair-%%-GO:0016032-&&-viral process|cellular_component-&-1&-GO:0005829-&&-cytosol-%%-GO:0005654-&&-nucleoplasm-%%-GO:0008180-&&-COP9 signalosome-%%-GO:0070062-&&-extracellular exosome|molecular_function-&-1&-GO…	G:9606:COPS6		false		COPS6	Homo sapiens (Human)-&&-9606	Gene Symbol-&-1&-COPS6	0.5195676481550503	0.45863747	0.0916978	222	4	0.03413323312997818	false	27.008	COPS6	COPS6	130.89545455	33.36046487095148	0	221	0	0.76392573	false	1	COPS6	2355024	0.02769898
199831	taxon:9606	2.21667772	1389.3360135693379	8.2744E-4	174505	1902	stress induced phosphoprotein 1	gene	biological_process-&-1&-GO:0006950-&&-response to stress|cellular_component-&-1&-GO:0005634-&&-nucleus-%%-GO:0005794-&&-Golgi apparatus-%%-GO:0043209-&&-myelin sheath-%%-GO:0043234-&&-protein complex|molecular_function-&-1&-GO:0005515-&&-protein binding-%%-GO:0003723-&&-RNA binding-%%-GO:0051087-&&-chaperone binding-%%-GO:0008022-&&-protein C-terminus binding-%%-GO:0030544-&&-Hsp70 protein binding	G:9606:STIP1		false	KEGG-&-1&-hsa05020-&&-Prion diseases	STIP1	Homo sapiens (Human)-&&-9606	Gene Symbol-&-1&-STIP1	0.5106227106227106	0.45112557	0.10552669	146	4	0.019008440896868706	false	16.25263157894737	STIP1	STIP1	143.36986301	20.77184937515536	0	146	0	0.75666446	false	0	STIP1	1237400	0.03129364
201877	taxon:9606	2.12450265	2802.7430832400514	0.00173857	178894	1902	promyelocytic leukemia	gene	biological_process-&-1&-GO:0001666-&&-response to hypoxia-%%-GO:0001932-&&-regulation of protein phosphorylation-%%-GO:0006351-&&-transcription, DNA-templated-%%-GO:0006355-&&-regulation of transcription, DNA-templated-%%-GO:0006461-&&-protein complex assembly-%%-GO:0006919-&&-activation of cysteine-type endopeptidase activity involved in apoptotic process-%%-GO:0006977-&&-DNA damage response, si…	G:9606:PML		false	KEGG-&-1&-hsa04120-&&-Ubiquitin mediated proteolysis-%%-hsa05168-&&-Herpes simplex infection-%%-hsa05200-&&-Pathways in cancer-%%-hsa05202-&&-Transcriptional misregulation in cancer-%%-hsa05221-&&-Acute myeloid leukemia-%%-hsa04144-&&-Endocytosis-%%-hsa05164-&&-Influenza A|KEGG-&-1&-hsa05200-&&-Pathways in cancer-%%-hsa04144-&&-Endocytosis-%%-hsa05221-&&-Acute myeloid leukemia-%%-hsa05168-&&-Herp…	PML	Homo sapiens (Human)-&&-9606	Gene Symbol-&-1&-PML	0.5226846644169478	0.4706984	0.08625519	206	4	0.024429718032479286	false	19.348837209302324	PML	PML	143.27941176	27.82118622059282	0	205	0	0.77509947	false	1	PML	2491528	0.02817688
200856	taxon:9606	2.13378647	3038.8715822056697	0.00231737	176903	1902	ubiquitin specific peptidase 7	gene	biological_process-&-1&-GO:0016567-&&-protein ubiquitination-%%-GO:0006283-&&-transcription-coupled nucleotide-excision repair-%%-GO:0006511-&&-ubiquitin-dependent protein catabolic process-%%-GO:0007275-&&-multicellular organism development-%%-GO:0016032-&&-viral process-%%-GO:0010216-&&-maintenance of DNA methylation-%%-GO:0016579-&&-protein deubiquitination-%%-GO:0050821-&&-protein stabilizati…	G:9606:USP7		false	KEGG-&-1&-hsa05168-&&-Herpes simplex infection-%%-hsa04068-&&-FoxO signaling pathway-%%-hsa05203-&&-Viral carcinogenesis-%%-hsa05169-&&-Epstein-Barr virus infection|KEGG-&-1&-hsa05203-&&-Viral carcinogenesis-%%-hsa05169-&&-Epstein-Barr virus infection-%%-hsa04068-&&-FoxO signaling pathway-%%-hsa05168-&&-Herpes simplex infection	USP7	Homo sapiens (Human)-&&-9606	Gene Symbol-&-1&-USP7	0.5234697709350357	0.46865045	0.05771294	239	4	0.028267690911889076	false	16.81203007518797	USP7	USP7	132.51898734	23.632215157730364	0	238	0	0.77324271	false	1	USP7	3103320	0.02653057
198808	taxon:9606	2.29227454	926.8458698400382	5.8967E-4	170679	1902	LUC7 like 2, pre-mRNA splicing factor	gene	biological_process-&-1&-GO:0006376-&&-mRNA splice site selection|cellular_component-&-1&-GO:0005685-&&-U1 snRNP-%%-GO:0016607-&&-nuclear speck-%%-GO:0071004-&&-U2-type prespliceosome|molecular_function-&-1&-GO:0005515-&&-protein binding-%%-GO:0003723-&&-RNA binding-%%-GO:0003729-&&-mRNA binding-%%-GO:0019899-&&-enzyme binding	G:9606:LUC7L2		false		LUC7L2	Homo sapiens (Human)-&&-9606	Gene Symbol-&-1&-LUC7L2	0.5069090909090909	0.43624792	0.1183065	132	4	0.020750567317008972	false	17.530864197530864	LUC7L2	LUC7L2	144.15384615	18.836283906332508	0	131	0	0.74154509	false	1	LUC7L2	790164	0.03468017
196764	taxon:9606	2.11952918	3473.8898468732045	0.00439757	180835	1902	glycogen synthase kinase 3 beta	gene	biological_process-&-1&-GO:0000320-&&-re-entry into mitotic cell cycle-%%-GO:0001837-&&-epithelial to mesenchymal transition-%%-GO:0001954-&&-positive regulation of cell-matrix adhesion-%%-GO:0016055-&&-Wnt signaling pathway-%%-GO:0035556-&&-intracellular signal transduction-%%-GO:0005977-&&-glycogen metabolic process-%%-GO:0006349-&&-regulation of gene expression by genetic imprinting-%%-GO:0006…	G:9606:GSK3B	GSK3B	true	KEGG-&-1&-hsa04728-&&-Dopaminergic synapse-%%-hsa05162-&&-Measles-%%-hsa01521-&&-EGFR tyrosine kinase inhibitor resistance-%%-hsa04934-&&-Cushing syndrome-%%-hsa04722-&&-Neurotrophin signaling pathway-%%-hsa05217-&&-Basal cell carcinoma-%%-hsa04910-&&-Insulin signaling pathway-%%-hsa05163-&&-Human cytomegalovirus infection-%%-hsa04917-&&-Prolactin signaling pathway-%%-hsa04550-&&-Signaling pathwa…	GSK3B	Homo sapiens (Human)-&&-9606	Gene Symbol-&-1&-GSK3B	0.5220973782771535	0.47180289	0.03996569	267	4	0.022168487310409546	false	13.938461538461539	GSK3B	GSK3B	100.30188679	21.114771711478987	0	266	0	0.77609416	false	1	GSK3B	4359518	0.01989613
200865	taxon:9606	2.11737401	1941.076893149018	0.00183271	176918	1902	tubulin alpha 1a	gene	biological_process-&-1&-GO:0007017-&&-microtubule-based process-%%-GO:0000086-&&-G2/M transition of mitotic cell cycle-%%-GO:0007010-&&-cytoskeleton organization-%%-GO:0030705-&&-cytoskeleton-dependent intracellular transport-%%-GO:0051301-&&-cell division-%%-GO:0097711-&&-ciliary basal body docking|cellular_component-&-1&-GO:0005829-&&-cytosol-%%-GO:0005634-&&-nucleus-%%-GO:0005874-&&-microtubul…	G:9606:TUBA1A		false	KEGG-&-1&-hsa04210-&&-Apoptosis-%%-hsa04540-&&-Gap junction-%%-hsa04530-&&-Tight junction-%%-hsa05130-&&-Pathogenic Escherichia coli infection-%%-hsa04145-&&-Phagosome|KEGG-&-1&-hsa04210-&&-Apoptosis-%%-hsa04530-&&-Tight junction-%%-hsa04540-&&-Gap junction-%%-hsa05130-&&-Pathogenic Escherichia coli infection-%%-hsa04145-&&-Phagosome	TUBA1A	Homo sapiens (Human)-&&-9606	Gene Symbol-&-1&-TUBA1A	0.5209267563527653	0.47228312	0.08398064	189	4	0.027206163853406906	false	18.975206611570247	TUBA1A	TUBA1A	158.47619048	23.970371427988688	0	189	0	0.7765252	false	0	TUBA1A	2529852	0.0308539
196772	taxon:9606	2.16694297	2557.725663430612	0.00246053	180855	1902	nuclear receptor subfamily 3 group C member 1	gene	biological_process-&-1&-GO:0007059-&&-chromosome segregation-%%-GO:0006366-&&-transcription from RNA polymerase II promoter-%%-GO:0006915-&&-apoptotic process-%%-GO:0007165-&&-signal transduction-%%-GO:0006351-&&-transcription, DNA-templated-%%-GO:0006355-&&-regulation of transcription, DNA-templated-%%-GO:0006367-&&-transcription initiation from RNA polymerase II promoter-%%-GO:0007067-&&-mitoti…	G:9606:NR3C1	NR3C1	true	KEGG-&-1&-hsa04080-&&-Neuroactive ligand-receptor interaction	NR3C1	Homo sapiens (Human)-&&-9606	Gene Symbol-&-1&-NR3C1	0.5176383215744523	0.46147961	0.06183706	213	4	0.021112194284796715	false	16.80327868852459	NR3C1	NR3C1	111.68246445	24.599369436871815	0	212	0	0.76661141	false	1	NR3C1	2690178	0.02317818
201893	taxon:9606	2.1647878	2444.591240039231	0.00158655	178916	1902	polo like kinase 1	gene	biological_process-&-1&-GO:0000070-&&-mitotic sister chromatid segregation-%%-GO:0000086-&&-G2/M transition of mitotic cell cycle-%%-GO:0000122-&&-negative regulation of transcription from RNA polymerase II promoter-%%-GO:0042787-&&-protein ubiquitination involved in ubiquitin-dependent protein catabolic process-%%-GO:0000281-&&-mitotic cytokinesis-%%-GO:0000910-&&-cytokinesis-%%-GO:0001578-&&-mi…	G:9606:PLK1		false	KEGG-&-1&-hsa04114-&&-Oocyte meiosis-%%-hsa04110-&&-Cell cycle-%%-hsa04068-&&-FoxO signaling pathway-%%-hsa04914-&&-Progesterone-mediated oocyte maturation|KEGG-&-1&-hsa04068-&&-FoxO signaling pathway-%%-hsa04110-&&-Cell cycle-%%-hsa04114-&&-Oocyte meiosis-%%-hsa04914-&&-Progesterone-mediated oocyte maturation	PLK1	Homo sapiens (Human)-&&-9606	Gene Symbol-&-1&-PLK1	0.5168705969595847	0.46193904	0.06135662	186	4	0.01978137157857418	false	14.704761904761904	PLK1	PLK1	131.3423913	20.31026361909077	0	185	0	0.76704244	false	1	PLK1	2073830	0.02704742
201906	taxon:9606	2.14903846	1627.4890876662512	7.1052E-4	178946	1902	pyruvate kinase, muscle	gene	biological_process-&-1&-GO:0012501-&&-programmed cell death-%%-GO:0032869-&&-cellular response to insulin stimulus-%%-GO:0043312-&&-neutrophil degranulation-%%-GO:0061621-&&-canonical glycolysis|cellular_component-&-1&-GO:0005739-&&-mitochondrion-%%-GO:0005576-&&-extracellular region-%%-GO:0005829-&&-cytosol-%%-GO:0005634-&&-nucleus-%%-GO:0005737-&&-cytoplasm-%%-GO:0005929-&&-cilium-%%-GO:0031012…	G:9606:PKM		false	KEGG-&-1&-hsa05165-&&-Human papillomavirus infection-%%-hsa01230-&&-Biosynthesis of amino acids-%%-hsa00620-&&-Pyruvate metabolism-%%-hsa00010-&&-Glycolysis / Gluconeogenesis-%%-hsa05230-&&-Central carbon metabolism in cancer-%%-hsa00230-&&-Purine metabolism-%%-hsa05203-&&-Viral carcinogenesis-%%-hsa04922-&&-Glucagon signaling pathway-%%-hsa01100-&&-Metabolic pathways-%%-hsa04930-&&-Type II diabe…	PKM	Homo sapiens (Human)-&&-9606	Gene Symbol-&-1&-PKM	0.5172541743970316	0.46532438	0.12851442	151	4	0.031056532636284828	false	21.76991150442478	PKM	PKM	199.33557047	26.72624900938105	0	150	0	0.77019231	false	1	PKM	1298978	0.03997104
198835	taxon:9606	2.07808355	11687.888222574795	0.00557413	170724	1902	sirtuin 7	gene	biological_process-&-1&-GO:0000122-&&-negative regulation of transcription from RNA polymerase II promoter-%%-GO:0007072-&&-positive regulation of transcription involved in exit from mitosis-%%-GO:0009303-&&-rRNA transcription-%%-GO:0070932-&&-histone H3 deacetylation-%%-GO:0070933-&&-histone H4 deacetylation|cellular_component-&-1&-GO:0005737-&&-cytoplasm-%%-GO:0005730-&&-nucleolus-%%-GO:0005731…	G:9606:SIRT7		false		SIRT7	Homo sapiens (Human)-&&-9606	Gene Symbol-&-1&-SIRT7	0.5616438356164384	0.4812126	0.04342723	568	4	0.07037216424942017	false	32.758842443729904	SIRT7	SIRT7	101.55105634	91.09658323834907	0	568	0	0.78438329	false	0	SIRT7	8595294	0.0203488
196786	taxon:9606	2.00812334	10638.339858002259	0.01313955	180878	1902	growth factor receptor bound protein 2	gene	biological_process-&-1&-GO:0000165-&&-MAPK cascade-%%-GO:0007267-&&-cell-cell signaling-%%-GO:0007173-&&-epidermal growth factor receptor signaling pathway-%%-GO:0007265-&&-Ras protein signal transduction-%%-GO:0007411-&&-axon guidance-%%-GO:0007568-&&-aging-%%-GO:0008286-&&-insulin receptor signaling pathway-%%-GO:0008543-&&-fibroblast growth factor receptor signaling pathway-%%-GO:0016032-&&-vi…	G:9606:GRB2		false	KEGG-&-1&-hsa04915-&&-Estrogen signaling pathway-%%-hsa04540-&&-Gap junction-%%-hsa04926-&&-Relaxin signaling pathway-%%-hsa05214-&&-Glioma-%%-hsa01521-&&-EGFR tyrosine kinase inhibitor resistance-%%-hsa04722-&&-Neurotrophin signaling pathway-%%-hsa05223-&&-Non-small cell lung cancer-%%-hsa05231-&&-Choline metabolism in cancer-%%-hsa04910-&&-Insulin signaling pathway-%%-hsa05220-&&-Chronic myeloi…	GRB2	Homo sapiens (Human)-&&-9606	Gene Symbol-&-1&-GRB2	0.5470957613814756	0.49797738	0.04448268	534	4	0.050009336322546005	false	31.48148148148148	GRB2	GRB2	102.77255639	76.09886178315227	0	533	0	0.79837533	false	1	GRB2	15094774	0.01886255
197819	taxon:9606	2.06415782	4585.442396682336	0.00888993	182878	1902	AKT serine/threonine kinase 1	gene	biological_process-&-1&-GO:0000060-&&-protein import into nucleus, translocation-%%-GO:0000082-&&-G1/S transition of mitotic cell cycle-%%-GO:0001649-&&-osteoblast differentiation-%%-GO:0001893-&&-maternal placenta development-%%-GO:0001934-&&-positive regulation of protein phosphorylation-%%-GO:0001938-&&-positive regulation of endothelial cell proliferation-%%-GO:0007165-&&-signal transduction-…	G:9606:AKT1	AKT1	true	KEGG-&-1&-hsa04915-&&-Estrogen signaling pathway-%%-hsa04728-&&-Dopaminergic synapse-%%-hsa05166-&&-Human T-cell leukemia virus 1 infection-%%-hsa04926-&&-Relaxin signaling pathway-%%-hsa05418-&&-Fluid shear stress and atherosclerosis-%%-hsa05214-&&-Glioma-%%-hsa04722-&&-Neurotrophin signaling pathway-%%-hsa04066-&&-HIF-1 signaling pathway-%%-hsa05231-&&-Choline metabolism in cancer-%%-hsa05220-&…	AKT1	Homo sapiens (Human)-&&-9606	Gene Symbol-&-1&-AKT1	0.5294341055829852	0.48445908	0.0430244	337	4	0.027857273817062378	false	19.391304347826086	AKT1	AKT1	101.14626866	33.14643387875941	0	336	0	0.78716844	false	1	AKT1	8136382	0.01909343
201919	taxon:9606	2.15964854	2501.431758345888	0.00243324	178964	1902	phosphoinositide-3-kinase regulatory subunit 1	gene	biological_process-&-1&-GO:0001678-&&-cellular glucose homeostasis-%%-GO:0001953-&&-negative regulation of cell-matrix adhesion-%%-GO:0006468-&&-protein phosphorylation-%%-GO:0006661-&&-phosphatidylinositol biosynthetic process-%%-GO:0007173-&&-epidermal growth factor receptor signaling pathway-%%-GO:0007411-&&-axon guidance-%%-GO:0043066-&&-negative regulation of apoptotic process-%%-GO:0008286-…	G:9606:PIK3R1		false	KEGG-&-1&-hsa04915-&&-Estrogen signaling pathway-%%-hsa05166-&&-Human T-cell leukemia virus 1 infection-%%-hsa05418-&&-Fluid shear stress and atherosclerosis-%%-hsa04926-&&-Relaxin signaling pathway-%%-hsa05214-&&-Glioma-%%-hsa04722-&&-Neurotrophin signaling pathway-%%-hsa04066-&&-HIF-1 signaling pathway-%%-hsa05100-&&-Bacterial invasion of epithelial cells-%%-hsa05231-&&-Choline metabolism in ca…	PIK3R1	Homo sapiens (Human)-&&-9606	Gene Symbol-&-1&-PIK3R1	0.5151515151515151	0.46303831	0.08287473	224	4	0.01673598773777485	false	19.09433962264151	PIK3R1	PIK3R1	106.75675676	30.08094512615568	0	223	0	0.76807029	false	1	PIK3R1	2882328	0.02202254
199879	taxon:9606	2.10858753	3154.177830015348	0.00262775	174615	1902	STIP1 homology and U-box containing protein 1	gene	biological_process-&-1&-GO:0000209-&&-protein polyubiquitination-%%-GO:0042787-&&-protein ubiquitination involved in ubiquitin-dependent protein catabolic process-%%-GO:0016567-&&-protein ubiquitination-%%-GO:0006281-&&-DNA repair-%%-GO:0006511-&&-ubiquitin-dependent protein catabolic process-%%-GO:0006515-&&-misfolded or incompletely synthesized protein catabolic process-%%-GO:0030512-&&-negativ…	G:9606:STUB1		false	KEGG-&-1&-hsa04120-&&-Ubiquitin mediated proteolysis-%%-hsa04141-&&-Protein processing in endoplasmic reticulum|KEGG-&-1&-hsa04141-&&-Protein processing in endoplasmic reticulum-%%-hsa04120-&&-Ubiquitin mediated proteolysis	STUB1	Homo sapiens (Human)-&&-9606	Gene Symbol-&-1&-STUB1	0.5224887556221889	0.47425112	0.06831858	228	4	0.02273368462920189	false	19.57894736842105	STUB1	STUB1	123.36725664	29.148967053583306	0	227	0	0.77828249	false	1	STUB1	3157062	0.02396447
198852	taxon:9606	2.2178382	1182.071815628344	7.5865E-4	170766	1902	LIM domain and actin binding 1	gene	biological_process-&-1&-GO:0051017-&&-actin filament bundle assembly-%%-GO:0030835-&&-negative regulation of actin filament depolymerization-%%-GO:0031529-&&-ruffle organization|cellular_component-&-1&-GO:0001725-&&-stress fiber-%%-GO:0005737-&&-cytoplasm-%%-GO:0005903-&&-brush border-%%-GO:0005925-&&-focal adhesion-%%-GO:0015629-&&-actin cytoskeleton-%%-GO:0032154-&&-cleavage furrow|molecular_fu…	G:9606:LIMA1		false		LIMA1	Homo sapiens (Human)-&&-9606	Gene Symbol-&-1&-LIMA1	0.5132547864506627	0.45088952	0.1565064	162	4	0.025214962661266327	false	25.403846153846153	LIMA1	LIMA1	167.33950617	32.32626897100491	0	162	0	0.75643236	false	0	LIMA1	1462498	0.0367026
196815	taxon:9606	1.98143236	21294.60211964688	0.01726196	181025	1902	fibronectin 1	gene	biological_process-&-1&-GO:0001525-&&-angiogenesis-%%-GO:0001932-&&-regulation of protein phosphorylation-%%-GO:0002576-&&-platelet degranulation-%%-GO:0006953-&&-acute-phase response-%%-GO:0007155-&&-cell adhesion-%%-GO:0007044-&&-cell-substrate junction assembly-%%-GO:0007161-&&-calcium-independent cell-matrix adhesion-%%-GO:0008284-&&-positive regulation of cell proliferation-%%-GO:0008360-&&-…	G:9606:FN1	|FN1	true	KEGG-&-1&-hsa05222-&&-Small cell lung cancer-%%-hsa05200-&&-Pathways in cancer-%%-hsa04510-&&-Focal adhesion-%%-hsa05165-&&-Human papillomavirus infection-%%-hsa04810-&&-Regulation of actin cytoskeleton-%%-hsa05146-&&-Amoebiasis-%%-hsa04512-&&-ECM-receptor interaction-%%-hsa04151-&&-PI3K-Akt signaling pathway-%%-hsa05205-&&-Proteoglycans in cancer-%%-hsa04933-&&-AGE-RAGE signaling pathway in diab…	FN1	Homo sapiens (Human)-&&-9606	Gene Symbol-&-1&-FN1	0.5889311364596536	0.50468541	0.04593483	711	4	0.09747066348791122	false	43.42042755344418	FN1	FN1	105.95909732	161.82872812914775	0	710	0	0.80371353	false	1	FN1	21205790	0.0194985
199887	taxon:9606	2.29708223	786.5549047127787	2.4063E-4	174634	1902	serine and arginine repetitive matrix 1	gene	biological_process-&-1&-GO:0000375-&&-RNA splicing, via transesterification reactions-%%-GO:0000398-&&-mRNA splicing, via spliceosome-%%-GO:0006369-&&-termination of RNA polymerase II transcription-%%-GO:0006405-&&-RNA export from nucleus-%%-GO:0006406-&&-mRNA export from nucleus-%%-GO:0008380-&&-RNA splicing-%%-GO:0031124-&&-mRNA 3'-end processing|cellular_component-&-1&-GO:0005829-&&-cytosol-%%…	G:9606:SRRM1		false	KEGG-&-1&-hsa03013-&&-RNA transport-%%-hsa03015-&&-mRNA surveillance pathway	SRRM1	Homo sapiens (Human)-&&-9606	Gene Symbol-&-1&-SRRM1	0.5100622027076472	0.43533487	0.16521318	129	4	0.024246802553534508	false	23.387755102040817	SRRM1	SRRM1	157.6124031	26.43644091813834	0	129	0	0.74058355	false	0	SRRM1	464014	0.03825544
200915	taxon:9606	2.16412467	1575.8147213863829	6.17E-4	177105	1902	chaperonin containing TCP1 subunit 3;nit 3	gene	biological_process-&-1&-GO:0006457-&&-protein folding-%%-GO:0006458-&&-'de novo' protein folding-%%-GO:0007339-&&-binding of sperm to zona pellucida-%%-GO:0046931-&&-pore complex assembly-%%-GO:0050821-&&-protein stabilization-%%-GO:0032212-&&-positive regulation of telomere maintenance via telomerase-%%-GO:0061077-&&-chaperone-mediated protein folding-%%-GO:1901998-&&-toxin transport-%%-GO:19048…	G:9606:CCT3		false		CCT3	Homo sapiens (Human)-&&-9606	Gene Symbol-&-1&-CCT3	0.520537714712472	0.46208059	0.13990507	166	4	0.03148919343948364	false	24.829268292682926	CCT3	CCT3	188.38554217	32.43102521346177	0	166	0	0.76717507	false	0	CCT3	1442914	0.03857198
199894	taxon:9606	2.17954244	1329.8913218658927	4.4171E-4	174648	1902	heterogeneous nuclear ribonucleoprotein R	gene	biological_process-&-1&-GO:0000398-&&-mRNA splicing, via spliceosome-%%-GO:0006397-&&-mRNA processing-%%-GO:0007623-&&-circadian rhythm-%%-GO:0010467-&&-gene expression-%%-GO:0043086-&&-negative regulation of catalytic activity-%%-GO:0061014-&&-positive regulation of mRNA catabolic process-%%-GO:0061157-&&-mRNA destabilization|cellular_component-&-1&-GO:0030529-&&-intracellular ribonucleoprotein …	G:9606:HNRNPR		false		HNRNPR	Homo sapiens (Human)-&&-9606	Gene Symbol-&-1&-HNRNPR	0.5220973782771535	0.4588119	0.20313261	170	4	0.043093305081129074	false	38.13138686131387	HNRNPR	HNRNPR	205.26470588	46.51118248479544	0	170	0	0.76409151	false	0	HNRNPR	950502	0.04286943
200918	taxon:9606	2.05470822	13286.740467589383	0.00654263	177116	1902	TNF receptor associated factor 6	gene	biological_process-&-1&-GO:0000122-&&-negative regulation of transcription from RNA polymerase II promoter-%%-GO:0000187-&&-activation of MAPK activity-%%-GO:0000209-&&-protein polyubiquitination-%%-GO:0001503-&&-ossification-%%-GO:0001843-&&-neural tube closure-%%-GO:0002223-&&-stimulatory C-type lectin receptor signaling pathway-%%-GO:0002224-&&-toll-like receptor signaling pathway-%%-GO:000272…	G:9606:TRAF6		false	KEGG-&-1&-hsa05222-&&-Small cell lung cancer-%%-hsa05162-&&-Measles-%%-hsa04140-&&-Autophagy - animal-%%-hsa04657-&&-IL-17 signaling pathway-%%-hsa04010-&&-MAPK signaling pathway-%%-hsa05168-&&-Herpes simplex infection-%%-hsa04722-&&-Neurotrophin signaling pathway-%%-hsa05169-&&-Epstein-Barr virus infection-%%-hsa04120-&&-Ubiquitin mediated proteolysis-%%-hsa04621-&&-NOD-like receptor signaling p…	TRAF6	Homo sapiens (Human)-&&-9606	Gene Symbol-&-1&-TRAF6	0.5501183898973955	0.48668711	0.04005099	440	3	0.041791800409555435	false	21.192156862745097	TRAF6	TRAF6	99.30821918	62.565938428882234	0	439	0	0.78905836	false	1	TRAF6	7960410	0.01889078
200917	taxon:9606	2.17440318	2081.1506861107296	0.00270525	177119	1902	TNF receptor associated factor 2	gene	biological_process-&-1&-GO:0002726-&&-positive regulation of T cell cytokine production-%%-GO:0007165-&&-signal transduction-%%-GO:0006461-&&-protein complex assembly-%%-GO:0006919-&&-activation of cysteine-type endopeptidase activity involved in apoptotic process-%%-GO:0007249-&&-I-kappaB kinase/NF-kappaB signaling-%%-GO:0007250-&&-activation of NF-kappaB-inducing kinase activity-%%-GO:0010803-&…	G:9606:TRAF2		false	KEGG-&-1&-hsa05222-&&-Small cell lung cancer-%%-hsa04210-&&-Apoptosis-%%-hsa04920-&&-Adipocytokine signaling pathway-%%-hsa04071-&&-Sphingolipid signaling pathway-%%-hsa04657-&&-IL-17 signaling pathway-%%-hsa05168-&&-Herpes simplex infection-%%-hsa04010-&&-MAPK signaling pathway-%%-hsa04141-&&-Protein processing in endoplasmic reticulum-%%-hsa04217-&&-Necroptosis-%%-hsa05169-&&-Epstein-Barr virus…	TRAF2	Homo sapiens (Human)-&&-9606	Gene Symbol-&-1&-TRAF2	0.5178306092124815	0.45989631	0.06194981	223	4	0.01895059458911419	false	17.486238532110093	TRAF2	TRAF2	102.30316742	24.464783732770805	0	222	0	0.76511936	false	1	TRAF2	2900570	0.02149654
200922	taxon:9606	2.17473475	1138.423160491035	8.5965E-4	177121	1902	heat shock protein 90 beta family member 1	gene	biological_process-&-1&-GO:0001666-&&-response to hypoxia-%%-GO:0002224-&&-toll-like receptor signaling pathway-%%-GO:0051208-&&-sequestering of calcium ion-%%-GO:0006898-&&-receptor-mediated endocytosis-%%-GO:0043066-&&-negative regulation of apoptotic process-%%-GO:0015031-&&-protein transport-%%-GO:0030433-&&-ER-associated ubiquitin-dependent protein catabolic process-%%-GO:0030970-&&-retrogra…	G:9606:HSP90B1		false	KEGG-&-1&-hsa04915-&&-Estrogen signaling pathway-%%-hsa04918-&&-Thyroid hormone synthesis-%%-hsa05418-&&-Fluid shear stress and atherosclerosis-%%-hsa05200-&&-Pathways in cancer-%%-hsa04141-&&-Protein processing in endoplasmic reticulum-%%-hsa04151-&&-PI3K-Akt signaling pathway-%%-hsa04657-&&-IL-17 signaling pathway-%%-hsa05215-&&-Prostate cancer|KEGG-&-1&-hsa04915-&&-Estrogen signaling pathway-%…	HSP90B1	Homo sapiens (Human)-&&-9606	Gene Symbol-&-1&-HSP90B1	0.5125	0.45982619	0.1116639	137	4	0.024509044364094734	false	17.775280898876403	HSP90B1	HSP90B1	190.77777778	20.589857058753186	0	136	0	0.76505305	false	1	HSP90B1	1344816	0.03937316
196825	taxon:9606	2.08289125	3749.785405184065	0.00314242	181041	1902	filamin A	gene	biological_process-&-1&-GO:0002576-&&-platelet degranulation-%%-GO:0007195-&&-adenylate cyclase-inhibiting dopamine receptor signaling pathway-%%-GO:0043066-&&-negative regulation of apoptotic process-%%-GO:0060271-&&-cilium assembly-%%-GO:0016479-&&-negative regulation of transcription from RNA polymerase I promoter-%%-GO:0050821-&&-protein stabilization-%%-GO:0021943-&&-formation of radial glia…	G:9606:FLNA		false	KEGG-&-1&-hsa05132-&&-Salmonella infection-%%-hsa05205-&&-Proteoglycans in cancer-%%-hsa04510-&&-Focal adhesion-%%-hsa04010-&&-MAPK signaling pathway|KEGG-&-1&-hsa05132-&&-Salmonella infection-%%-hsa04510-&&-Focal adhesion-%%-hsa04010-&&-MAPK signaling pathway-%%-hsa05205-&&-Proteoglycans in cancer	FLNA	Homo sapiens (Human)-&&-9606	Gene Symbol-&-1&-FLNA	0.5288315629742033	0.48010188	0.09578544	263	4	0.038933444768190384	false	28.829268292682926	FLNA	FLNA	156.3256705	48.97272405743509	0	262	0	0.78342175	false	1	FLNA	4429538	0.02967657
201944	taxon:9606	1.77702255	80342.59566202575	0.08158568	179011	1902	neurotrophic receptor tyrosine kinase 1	gene	biological_process-&-1&-GO:0000186-&&-activation of MAPKK activity-%%-GO:0001934-&&-positive regulation of protein phosphorylation-%%-GO:0006468-&&-protein phosphorylation-%%-GO:0007018-&&-microtubule-based movement-%%-GO:0007411-&&-axon guidance-%%-GO:0007568-&&-aging-%%-GO:0007611-&&-learning or memory-%%-GO:0007623-&&-circadian rhythm-%%-GO:0008285-&&-negative regulation of cell proliferation-…	G:9606:NTRK1	|NTRK1	true	KEGG-&-1&-hsa04210-&&-Apoptosis-%%-hsa05200-&&-Pathways in cancer-%%-hsa04014-&&-Ras signaling pathway-%%-hsa05230-&&-Central carbon metabolism in cancer-%%-hsa04010-&&-MAPK signaling pathway-%%-hsa04750-&&-Inflammatory mediator regulation of TRP channels-%%-hsa04151-&&-PI3K-Akt signaling pathway-%%-hsa05202-&&-Transcriptional misregulation in cancer-%%-hsa04722-&&-Neurotrophin signaling pathway-…	NTRK1	Homo sapiens (Human)-&&-9606	Gene Symbol-&-1&-NTRK1	0.6520112254443405	0.56273906	0.02102736	1619	4	0.1221480667591095	false	48.49846153846154	NTRK1	NTRK1	78.21026592	326.86965840072173	0	1618	0	0.84459549	false	1	NTRK1	81546614	0.01360738
201949	taxon:9606	2.13179708	1542.3267552132318	8.0048E-4	179020	1902	Y-box binding protein 1	gene	biological_process-&-1&-GO:0000122-&&-negative regulation of transcription from RNA polymerase II promoter-%%-GO:0000398-&&-mRNA splicing, via spliceosome-%%-GO:0001701-&&-in utero embryonic development-%%-GO:0006366-&&-transcription from RNA polymerase II promoter-%%-GO:0006355-&&-regulation of transcription, DNA-templated-%%-GO:0045944-&&-positive regulation of transcription from RNA polymerase…	G:9606:YBX1		false		YBX1	Homo sapiens (Human)-&&-9606	Gene Symbol-&-1&-YBX1	0.5217065868263473	0.4690878	0.14376623	178	4	0.03897678107023239	false	28.553846153846155	YBX1	YBX1	201.52840909	34.08976648944584	0	177	0	0.77364058	false	1	YBX1	1445996	0.03979405
197857	taxon:9606	2.12052387	3462.170060952179	0.00220289	182933	1902	poly(ADP-ribose) polymerase 1	gene	biological_process-&-1&-GO:0000122-&&-negative regulation of transcription from RNA polymerase II promoter-%%-GO:0000715-&&-nucleotide-excision repair, DNA damage recognition-%%-GO:0000717-&&-nucleotide-excision repair, DNA duplex unwinding-%%-GO:0000724-&&-double-strand break repair via homologous recombination-%%-GO:0006366-&&-transcription from RNA polymerase II promoter-%%-GO:0006273-&&-laggi…	G:9606:PARP1	|PARP1	false	KEGG-&-1&-hsa04210-&&-Apoptosis-%%-hsa03410-&&-Base excision repair-%%-hsa04217-&&-Necroptosis-%%-hsa04064-&&-NF-kappa B signaling pathway|KEGG-&-1&-hsa04210-&&-Apoptosis-%%-hsa04064-&&-NF-kappa B signaling pathway-%%-hsa04217-&&-Necroptosis-%%-hsa03410-&&-Base excision repair	PARP1	Homo sapiens (Human)-&&-9606	Gene Symbol-&-1&-PARP1	0.5318580694391454	0.47158158	0.1121347	256	4	0.0459912046790123	false	34.369942196531795	PARP1	PARP1	170.44094488	50.32573975245752	0	255	0	0.77589523	false	1	PARP1	3575980	0.03372085
200935	taxon:9606	1.89605438	38902.69570725024	0.03960206	177146	1902	tumor protein p53	gene	biological_process-&-1&-GO:0000122-&&-negative regulation of transcription from RNA polymerase II promoter-%%-GO:0000733-&&-DNA strand renaturation-%%-GO:0006366-&&-transcription from RNA polymerase II promoter-%%-GO:0008104-&&-protein localization-%%-GO:0031497-&&-chromatin assembly-%%-GO:0006284-&&-base-excision repair-%%-GO:0006289-&&-nucleotide-excision repair-%%-GO:0006355-&&-regulation of t…	G:9606:TP53	TP53	true	KEGG-&-1&-hsa05165-&&-Human papillomavirus infection-%%-hsa04115-&&-p53 signaling pathway-%%-hsa05162-&&-Measles-%%-hsa05016-&&-Huntington disease-%%-hsa05205-&&-Proteoglycans in cancer-%%-hsa05226-&&-Gastric cancer-%%-hsa04722-&&-Neurotrophin signaling pathway-%%-hsa05168-&&-Herpes simplex infection-%%-hsa05161-&&-Hepatitis B-%%-hsa04919-&&-Thyroid hormone signaling pathway-%%-hsa05224-&&-Breast…	TP53	Homo sapiens (Human)-&&-9606	Gene Symbol-&-1&-TP53	0.5980265980265981	0.52741103	0.03383969	945	3	0.09445016831159592	false	46.2582056892779	TP53	TP53	96.39342524	196.7152170852892	0	944	0	0.82078912	false	1	TP53	40461552	0.01689704
201957	taxon:9606	1.99370027	13357.669818209739	0.00605494	179048	1902	nucleophosmin	gene	biological_process-&-1&-GO:0006334-&&-nucleosome assembly-%%-GO:0007165-&&-signal transduction-%%-GO:0008104-&&-protein localization-%%-GO:0006281-&&-DNA repair-%%-GO:0006357-&&-regulation of transcription from RNA polymerase II promoter-%%-GO:0006886-&&-intracellular protein transport-%%-GO:0006913-&&-nucleocytoplasmic transport-%%-GO:0006950-&&-response to stress-%%-GO:0006977-&&-DNA damage res…	G:9606:NPM1		false		NPM1	Homo sapiens (Human)-&&-9606	Gene Symbol-&-1&-NPM1	0.5701431492842536	0.50157991	0.0947759	509	4	0.09431735426187515	false	59.994169096209916	NPM1	NPM1	147.94871795	157.38429166312264	0	508	0	0.80125995	false	1	NPM1	9526400	0.02659478
198891	taxon:9606	2.24021883	1312.9238406264067	5.5297E-4	170894	1902	defective in cullin neddylation 1 domain containing 1	gene	biological_process-&-1&-GO:0008150-&&-biological_process-%%-GO:0045116-&&-protein neddylation-%%-GO:0051443-&&-positive regulation of ubiquitin-protein transferase activity|cellular_component-&-1&-GO:0000151-&&-ubiquitin ligase complex-%%-GO:0005829-&&-cytosol-%%-GO:0005634-&&-nucleus|molecular_function-&-1&-GO:0005515-&&-protein binding-%%-GO:0031624-&&-ubiquitin conjugating enzyme binding-%%-GO…	G:9606:DCUN1D1		false		DCUN1D1	Homo sapiens (Human)-&&-9606	Gene Symbol-&-1&-DCUN1D1	0.5168705969595847	0.44638496	0.13234811	175	4	0.03323647752404213	false	27.10169491525424	DCUN1D1	DCUN1D1	146.4	32.23367455483117	0	175	0	0.75195623	false	0	DCUN1D1	983904	0.03313717
200937	taxon:9606	2.26840186	1475.707412241135	4.6742E-4	177145	1902	tumor protein p53 binding protein 1	gene	biological_process-&-1&-GO:0000077-&&-DNA damage checkpoint-%%-GO:0006303-&&-double-strand break repair via nonhomologous end joining-%%-GO:0006351-&&-transcription, DNA-templated-%%-GO:0006974-&&-cellular response to DNA damage stimulus-%%-GO:0045893-&&-positive regulation of transcription, DNA-templated-%%-GO:0016925-&&-protein sumoylation-%%-GO:0045944-&&-positive regulation of transcription f…	G:9606:TP53BP1		false	KEGG-&-1&-hsa04621-&&-NOD-like receptor signaling pathway	TP53BP1	Homo sapiens (Human)-&&-9606	Gene Symbol-&-1&-TP53BP1	0.5128771155261221	0.440839	0.13394124	141	4	0.025885244831442833	false	20.962962962962962	TP53BP1	TP53BP1	175.14893617	24.776532933328443	0	141	0	0.74631963	false	0	TP53BP1	873678	0.04098305
200940	taxon:9606	2.20755968	1157.9721991912413	6.1001E-4	177153	1902	topoisomerase (DNA) I	gene	biological_process-&-1&-GO:0006260-&&-DNA replication-%%-GO:0007059-&&-chromosome segregation-%%-GO:0006265-&&-DNA topological change-%%-GO:0006338-&&-chromatin remodeling-%%-GO:0012501-&&-programmed cell death-%%-GO:0007623-&&-circadian rhythm-%%-GO:0042493-&&-response to drug-%%-GO:0016032-&&-viral process-%%-GO:0016310-&&-phosphorylation-%%-GO:0016925-&&-protein sumoylation-%%-GO:0032922-&&-ci…	G:9606:TOP1	TOP1	true		TOP1	Homo sapiens (Human)-&&-9606	Gene Symbol-&-1&-TOP1	0.5162962962962963	0.45298889	0.16424752	156	4	0.03572021797299385	false	28.666666666666668	TOP1	TOP1	203.8961039	33.436552678953085	0	155	0	0.75848806	false	1	TOP1	1111662	0.04401341
199922	taxon:9606	2.11870027	3220.771597578846	0.00136322	174720	1902	tripartite motif containing 28	gene	biological_process-&-1&-GO:0000122-&&-negative regulation of transcription from RNA polymerase II promoter-%%-GO:0001837-&&-epithelial to mesenchymal transition-%%-GO:0016567-&&-protein ubiquitination-%%-GO:0006281-&&-DNA repair-%%-GO:0006367-&&-transcription initiation from RNA polymerase II promoter-%%-GO:0007265-&&-Ras protein signal transduction-%%-GO:0007566-&&-embryo implantation-%%-GO:0045…	G:9606:TRIM28		false		TRIM28	Homo sapiens (Human)-&&-9606	Gene Symbol-&-1&-TRIM28	0.5276305828917487	0.47198748	0.10333068	215	4	0.04258187487721443	false	24.556962025316455	TRIM28	TRIM28	197.27230047	34.4388622023753	0	214	0	0.77625995	false	1	TRIM28	2579870	0.03863355
201970	taxon:9606	2.31349469	1293.141623173057	0.00110714	179068	1902	nitric oxide synthase 2	gene	biological_process-&-1&-GO:0001666-&&-response to hypoxia-%%-GO:0001912-&&-positive regulation of leukocyte mediated cytotoxicity-%%-GO:0002227-&&-innate immune response in mucosa-%%-GO:0042742-&&-defense response to bacterium-%%-GO:0055114-&&-oxidation-reduction process-%%-GO:0045454-&&-cell redox homeostasis-%%-GO:0006527-&&-arginine catabolic process-%%-GO:0006801-&&-superoxide metabolic proce…	G:9606:NOS2	NOS2	true	KEGG-&-1&-hsa05132-&&-Salmonella infection-%%-hsa05222-&&-Small cell lung cancer-%%-hsa04926-&&-Relaxin signaling pathway-%%-hsa04371-&&-Apelin signaling pathway-%%-hsa05146-&&-Amoebiasis-%%-hsa04146-&&-Peroxisome-%%-hsa04066-&&-HIF-1 signaling pathway-%%-hsa05200-&&-Pathways in cancer-%%-hsa05140-&&-Leishmaniasis-%%-hsa05152-&&-Tuberculosis-%%-hsa00220-&&-Arginine biosynthesis-%%-hsa05133-&&-Per…	NOS2	Homo sapiens (Human)-&&-9606	Gene Symbol-&-1&-NOS2	0.5130658814869341	0.43224651	0.09753915	152	4	0.02509215846657753	false	17.530434782608694	NOS2	NOS2	131.76	21.98309748375237	0	151	0	0.73730106	false	1	NOS2	1692010	0.03301245
201968	taxon:9606	2.19612069	977.0743641809355	5.3224E-4	179070	1902	non-POU domain containing, octamer-binding	gene	biological_process-&-1&-GO:0000398-&&-mRNA splicing, via spliceosome-%%-GO:0006281-&&-DNA repair-%%-GO:0006310-&&-DNA recombination-%%-GO:0006351-&&-transcription, DNA-templated-%%-GO:0006355-&&-regulation of transcription, DNA-templated-%%-GO:0006397-&&-mRNA processing-%%-GO:0007623-&&-circadian rhythm-%%-GO:0008380-&&-RNA splicing-%%-GO:0045892-&&-negative regulation of transcription, DNA-templ…	G:9606:NONO		false		NONO	Homo sapiens (Human)-&&-9606	Gene Symbol-&-1&-NONO	0.5155325443786982	0.45534838	0.12017349	140	4	0.029247663915157318	false	19.91919191919192	NONO	NONO	201.47826087	22.050873906340552	0	139	0	0.76077586	false	1	NONO	1010748	0.04266799
201969	taxon:9606	2.3030504	624.8005681795472	1.2216E-4	179071	1902	NOP2 nucleolar protein	gene	biological_process-&-1&-GO:0000470-&&-maturation of LSU-rRNA-%%-GO:0006357-&&-regulation of transcription from RNA polymerase II promoter-%%-GO:0008284-&&-positive regulation of cell proliferation-%%-GO:0070475-&&-rRNA base methylation|cellular_component-&-1&-GO:0005654-&&-nucleoplasm-%%-GO:0005730-&&-nucleolus|molecular_function-&-1&-GO:0005515-&&-protein binding-%%-GO:0003723-&&-RNA binding-%%-…	G:9606:NOP2		false		NOP2	Homo sapiens (Human)-&&-9606	Gene Symbol-&-1&-NOP2	0.505072463768116	0.43420674	0.30029977	107	4	0.030643992125988007	false	32.13333333333333	NOP2	NOP2	216.13084112	35.50179998589392	0	107	0	0.73938992	false	0	NOP2	314416	0.05252041
200951	taxon:9606	2.24386605	2031.3801065808243	0.00125228	177168	1902	TNF receptor superfamily member 1A	gene	biological_process-&-1&-GO:0042742-&&-defense response to bacterium-%%-GO:0006693-&&-prostaglandin metabolic process-%%-GO:0006954-&&-inflammatory response-%%-GO:0006955-&&-immune response-%%-GO:0007249-&&-I-kappaB kinase/NF-kappaB signaling-%%-GO:0008625-&&-extrinsic apoptotic signaling pathway via death domain receptors-%%-GO:0008630-&&-intrinsic apoptotic signaling pathway in response to DNA d…	G:9606:TNFRSF1A	TNFRSF1A	true	KEGG-&-1&-hsa05166-&&-Human T-cell leukemia virus 1 infection-%%-hsa05418-&&-Fluid shear stress and atherosclerosis-%%-hsa04071-&&-Sphingolipid signaling pathway-%%-hsa05168-&&-Herpes simplex infection-%%-hsa04217-&&-Necroptosis-%%-hsa05163-&&-Human cytomegalovirus infection-%%-hsa04064-&&-NF-kappa B signaling pathway-%%-hsa04932-&&-Non-alcoholic fatty liver disease (NAFLD)-%%-hsa05152-&&-Tubercu…	TNFRSF1A	Homo sapiens (Human)-&&-9606	Gene Symbol-&-1&-TNFRSF1A	0.5125	0.4456594	0.07783377	184	4	0.022251073271036148	false	15.966101694915254	TNFRSF1A	TNFRSF1A	122.73076923	23.698663666928407	0	183	0	0.75122679	false	1	TNFRSF1A	1689742	0.0280285
197880	taxon:9606	2.0890252	3487.947691127617	0.00292159	182975	1902	ABL proto-oncogene 1, non-receptor tyrosine kinase	gene	biological_process-&-1&-GO:0001843-&&-neural tube closure-%%-GO:0001922-&&-B-1 B cell homeostasis-%%-GO:0001934-&&-positive regulation of protein phosphorylation-%%-GO:0002322-&&-B cell proliferation involved in immune response-%%-GO:0002333-&&-transitional one stage B cell differentiation-%%-GO:0030036-&&-actin cytoskeleton organization-%%-GO:0006298-&&-mismatch repair-%%-GO:0006355-&&-regulatio…	G:9606:ABL1		false	KEGG-&-1&-hsa04014-&&-Ras signaling pathway-%%-hsa04012-&&-ErbB signaling pathway-%%-hsa05220-&&-Chronic myeloid leukemia-%%-hsa05416-&&-Viral myocarditis-%%-hsa04110-&&-Cell cycle-%%-hsa04360-&&-Axon guidance-%%-hsa04722-&&-Neurotrophin signaling pathway-%%-hsa05200-&&-Pathways in cancer-%%-hsa05131-&&-Shigellosis-%%-hsa05130-&&-Pathogenic Escherichia coli infection-%%-hsa05206-&&-MicroRNAs in c…	ABL1	Homo sapiens (Human)-&&-9606	Gene Symbol-&-1&-ABL1	0.5252449133383572	0.47869217	0.07388664	250	4	0.026782533153891563	false	20.6	ABL1	ABL1	131.40322581	33.162384626407615	0	249	0	0.78219496	false	1	ABL1	3731776	0.02503796
201988	taxon:9606	2.17954244	1911.3681539313536	0.00112138	179114	1902	nuclear factor kappa B subunit 1	gene	biological_process-&-1&-GO:0000122-&&-negative regulation of transcription from RNA polymerase II promoter-%%-GO:0002223-&&-stimulatory C-type lectin receptor signaling pathway-%%-GO:0006366-&&-transcription from RNA polymerase II promoter-%%-GO:0006915-&&-apoptotic process-%%-GO:0006954-&&-inflammatory response-%%-GO:0007249-&&-I-kappaB kinase/NF-kappaB signaling-%%-GO:0043066-&&-negative regula…	G:9606:NFKB1		false	KEGG-&-1&-hsa04014-&&-Ras signaling pathway-%%-hsa05165-&&-Human papillomavirus infection-%%-hsa04659-&&-Th17 cell differentiation-%%-hsa04024-&&-cAMP signaling pathway-%%-hsa04722-&&-Neurotrophin signaling pathway-%%-hsa05030-&&-Cocaine addiction-%%-hsa05131-&&-Shigellosis-%%-hsa05221-&&-Acute myeloid leukemia-%%-hsa04622-&&-RIG-I-like receptor signaling pathway-%%-hsa05140-&&-Leishmaniasis-%%-h…	NFKB1	Homo sapiens (Human)-&&-9606	Gene Symbol-&-1&-NFKB1	0.5201492537313432	0.4588119	0.09139515	192	3	0.026068340986967087	false	20.903225806451612	NFKB1	NFKB1	138.11578947	27.86788082763401	0	191	0	0.76409151	false	1	NFKB1	1664886	0.02904701
200965	taxon:9606	2.26807029	676.9281836337206	6.2358E-4	177212	1902	transketolase	gene	biological_process-&-1&-GO:0005999-&&-xylulose biosynthetic process-%%-GO:0006098-&&-pentose-phosphate shunt-%%-GO:0009052-&&-pentose-phosphate shunt, non-oxidative branch-%%-GO:0040008-&&-regulation of growth-%%-GO:0046166-&&-glyceraldehyde-3-phosphate biosynthetic process|cellular_component-&-1&-GO:0005829-&&-cytosol-%%-GO:0005777-&&-peroxisome-%%-GO:0005654-&&-nucleoplasm-%%-GO:0016604-&&-nucl…	G:9606:TKT		false	KEGG-&-1&-hsa01230-&&-Biosynthesis of amino acids-%%-hsa01100-&&-Metabolic pathways-%%-hsa00030-&&-Pentose phosphate pathway-%%-hsa01200-&&-Carbon metabolism|KEGG-&-1&-hsa00030-&&-Pentose phosphate pathway-%%-hsa01100-&&-Metabolic pathways-%%-hsa01230-&&-Biosynthesis of amino acids-%%-hsa01200-&&-Carbon metabolism	TKT	Homo sapiens (Human)-&&-9606	Gene Symbol-&-1&-TKT	0.5030674846625767	0.44090344	0.14647259	126	4	0.01619856059551239	false	17.6	TKT	TKT	148.30645161	20.461975448666532	0	125	0	0.74638594	false	1	TKT	904692	0.03443382
201989	taxon:9606	2.18766578	1517.67135512591	0.00167365	179112	1902	NFKB inhibitor alpha	gene	biological_process-&-1&-GO:0000060-&&-protein import into nucleus, translocation-%%-GO:0002223-&&-stimulatory C-type lectin receptor signaling pathway-%%-GO:0042994-&&-cytoplasmic sequestering of transcription factor-%%-GO:0006915-&&-apoptotic process-%%-GO:0007253-&&-cytoplasmic sequestering of NF-kappaB-%%-GO:0043066-&&-negative regulation of apoptotic process-%%-GO:0016032-&&-viral process-%%-…	G:9606:NFKBIA	|NFKBIA	false	KEGG-&-1&-hsa04659-&&-Th17 cell differentiation-%%-hsa05162-&&-Measles-%%-hsa04024-&&-cAMP signaling pathway-%%-hsa04380-&&-Osteoclast differentiation-%%-hsa04658-&&-Th1 and Th2 cell differentiation-%%-hsa05168-&&-Herpes simplex infection-%%-hsa04722-&&-Neurotrophin signaling pathway-%%-hsa04931-&&-Insulin resistance-%%-hsa05131-&&-Shigellosis-%%-hsa05142-&&-Chagas disease (American trypanosomias…	NFKBIA	Homo sapiens (Human)-&&-9606	Gene Symbol-&-1&-NFKBIA	0.5180230397621702	0.45710821	0.08420612	157	4	0.02126581035554409	false	16.114285714285714	NFKBIA	NFKBIA	143.04516129	20.028773734570528	0	156	0	0.76246684	false	1	NFKBIA	1774304	0.03017879
197903	taxon:9606	2.16412467	1263.584421485016	5.8786E-4	166657	1902	tubulin alpha 1c	gene	biological_process-&-1&-GO:0007017-&&-microtubule-based process-%%-GO:0007010-&&-cytoskeleton organization-%%-GO:0030705-&&-cytoskeleton-dependent intracellular transport-%%-GO:0051301-&&-cell division|cellular_component-&-1&-GO:0005634-&&-nucleus-%%-GO:0005737-&&-cytoplasm-%%-GO:0005874-&&-microtubule-%%-GO:0015630-&&-microtubule cytoskeleton-%%-GO:0031982-&&-vesicle|molecular_function-&-1&-GO:0…	G:9606:TUBA1C		false	KEGG-&-1&-hsa04210-&&-Apoptosis-%%-hsa04530-&&-Tight junction-%%-hsa04540-&&-Gap junction-%%-hsa05130-&&-Pathogenic Escherichia coli infection-%%-hsa04145-&&-Phagosome|KEGG-&-1&-hsa04210-&&-Apoptosis-%%-hsa04540-&&-Gap junction-%%-hsa04530-&&-Tight junction-%%-hsa04145-&&-Phagosome-%%-hsa05130-&&-Pathogenic Escherichia coli infection	TUBA1C	Homo sapiens (Human)-&&-9606	Gene Symbol-&-1&-TUBA1C	0.5182156133828997	0.46208059	0.1439526	152	4	0.03143840283155441	false	24.564102564102566	TUBA1C	TUBA1C	189.50657895	29.53520301150376	0	152	0	0.76717507	false	0	TUBA1C	1078734	0.03873537
202006	taxon:9606	2.20540451	2455.98058982155	8.2107E-4	179146	1902	neural precursor cell expressed, developmentally down-regulated 8	gene	biological_process-&-1&-GO:0008104-&&-protein localization-%%-GO:0006357-&&-regulation of transcription from RNA polymerase II promoter-%%-GO:0006464-&&-cellular protein modification process-%%-GO:0006508-&&-proteolysis-%%-GO:0006511-&&-ubiquitin-dependent protein catabolic process-%%-GO:0007179-&&-transforming growth factor beta receptor signaling pathway-%%-GO:0009653-&&-anatomical structure mo…	G:9606:NEDD8		false		NEDD8	Homo sapiens (Human)-&&-9606	Gene Symbol-&-1&-NEDD8	0.5278303672851192	0.45343156	0.12139037	223	4	0.0433322936296463	false	30.77777777777778	NEDD8	NEDD8	145.95927602	43.31114564968106	0	222	0	0.7589191	false	1	NEDD8	1456854	0.03188177
196891	taxon:9606	2.09648541	3498.117014337172	0.00250049	181163	1902	X-ray repair cross complementing 6	gene	biological_process-&-1&-GO:0000723-&&-telomere maintenance-%%-GO:0006266-&&-DNA ligation-%%-GO:0006303-&&-double-strand break repair via nonhomologous end joining-%%-GO:0006310-&&-DNA recombination-%%-GO:0006351-&&-transcription, DNA-templated-%%-GO:0007420-&&-brain development-%%-GO:0045893-&&-positive regulation of transcription, DNA-templated-%%-GO:0045892-&&-negative regulation of transcripti…	G:9606:XRCC6		false	KEGG-&-1&-hsa03450-&&-Non-homologous end-joining	XRCC6	Homo sapiens (Human)-&&-9606	Gene Symbol-&-1&-XRCC6	0.5292331055429005	0.47698877	0.08768102	254	4	0.04293227940797806	false	27.35757575757576	XRCC6	XRCC6	163.72222222	40.968068315881254	0	253	0	0.78070292	false	1	XRCC6	3803330	0.03148199
196898	taxon:9606	2.09151194	4832.937183544405	0.00214483	181184	1902	FUS RNA binding protein	gene	biological_process-&-1&-GO:0000398-&&-mRNA splicing, via spliceosome-%%-GO:0071277-&&-cellular response to calcium ion-%%-GO:1903506-&&-regulation of nucleic acid-templated transcription|cellular_component-&-1&-GO:0005634-&&-nucleus-%%-GO:0005654-&&-nucleoplasm-%%-GO:0005844-&&-polysome-%%-GO:0043204-&&-perikaryon-%%-GO:0044327-&&-dendritic spine head-%%-GO:0048471-&&-perinuclear region of cytopl…	G:9606:FUS		false	KEGG-&-1&-hsa05202-&&-Transcriptional misregulation in cancer	FUS	Homo sapiens (Human)-&&-9606	Gene Symbol-&-1&-FUS	0.5419906687402799	0.47812302	0.11086346	296	4	0.05958539620041847	false	39.08256880733945	FUS	FUS	167.31292517	66.59556672213807	0	295	0	0.78169761	false	1	FUS	3444508	0.03225489
199968	taxon:9606	2.1515252	1289.2633070036077	5.8786E-4	174823	1902	chaperonin containing TCP1 subunit 2	gene	biological_process-&-1&-GO:0006457-&&-protein folding-%%-GO:0051131-&&-chaperone-mediated protein complex assembly-%%-GO:0007339-&&-binding of sperm to zona pellucida-%%-GO:0050821-&&-protein stabilization-%%-GO:0032212-&&-positive regulation of telomere maintenance via telomerase-%%-GO:0043312-&&-neutrophil degranulation-%%-GO:0051086-&&-chaperone mediated protein folding independent of cofactor…	G:9606:CCT2		false		CCT2	Homo sapiens (Human)-&&-9606	Gene Symbol-&-1&-CCT2	0.5186011904761905	0.46478656	0.16052568	158	4	0.03333599865436554	false	27.610169491525422	CCT2	CCT2	205.74050633	33.38201740773224	0	158	0	0.76969496	false	0	CCT2	1390922	0.04142855
200993	taxon:9606	1.94048408	26308.274063729576	0.01728029	177275	1902	ubiquitin C	gene	biological_process-&-1&-GO:0000086-&&-G2/M transition of mitotic cell cycle-%%-GO:0000122-&&-negative regulation of transcription from RNA polymerase II promoter-%%-GO:0000165-&&-MAPK cascade-%%-GO:0000187-&&-activation of MAPK activity-%%-GO:0000209-&&-protein polyubiquitination-%%-GO:0042787-&&-protein ubiquitination involved in ubiquitin-dependent protein catabolic process-%%-GO:0000715-&&-nuc…	G:9606:UBC		false	KEGG-&-1&-hsa03320-&&-PPAR signaling pathway	UBC	Homo sapiens (Human)-&&-9606	Gene Symbol-&-1&-UBC	0.5772256728778468	0.51533533	0.04464843	689	3	0.07247713208198547	false	39.27613941018767	UBC	UBC	109.48762737	146.6658598716267	0	688	0	0.81190318	false	1	UBC	20201098	0.01921045
199972	taxon:9606	2.18716844	988.6630533885585	3.6632E-4	174824	1902	chaperonin containing TCP1 subunit 4	gene	biological_process-&-1&-GO:0006457-&&-protein folding-%%-GO:0006458-&&-'de novo' protein folding-%%-GO:0007339-&&-binding of sperm to zona pellucida-%%-GO:0050821-&&-protein stabilization-%%-GO:0032212-&&-positive regulation of telomere maintenance via telomerase-%%-GO:0051973-&&-positive regulation of telomerase activity-%%-GO:0061077-&&-chaperone-mediated protein folding-%%-GO:0090666-&&-scaRNA…	G:9606:CCT4		false		CCT4	Homo sapiens (Human)-&&-9606	Gene Symbol-&-1&-CCT4	0.5166790214974055	0.45721216	0.16860144	135	4	0.028974227607250214	false	23.58490566037736	CCT4	CCT4	207.43703704	27.610227813510644	0	135	0	0.76256631	false	0	CCT4	993334	0.04342412
199973	taxon:9606	2.19893899	879.8912824499207	5.4306E-4	174825	1902	chaperonin containing TCP1 subunit 7	gene	biological_process-&-1&-GO:0006457-&&-protein folding-%%-GO:0006458-&&-'de novo' protein folding-%%-GO:0007339-&&-binding of sperm to zona pellucida-%%-GO:0050821-&&-protein stabilization-%%-GO:0032212-&&-positive regulation of telomere maintenance via telomerase-%%-GO:0061077-&&-chaperone-mediated protein folding-%%-GO:1901998-&&-toxin transport-%%-GO:1904851-&&-positive regulation of establishm…	G:9606:CCT7		false		CCT7	Homo sapiens (Human)-&&-9606	Gene Symbol-&-1&-CCT7	0.5128771155261221	0.45476478	0.15268209	128	4	0.023671194911003113	false	21.22222222222222	CCT7	CCT7	188.3046875	23.817520347738444	0	128	0	0.7602122	false	0	CCT7	1028836	0.04002578
196908	taxon:9606	2.16312997	4110.493629085768	0.00153651	181215	1902	enhancer of zeste 2 polycomb repressive complex 2 subunit	gene	biological_process-&-1&-GO:0000122-&&-negative regulation of transcription from RNA polymerase II promoter-%%-GO:0006306-&&-DNA methylation-%%-GO:0006325-&&-chromatin organization-%%-GO:0006351-&&-transcription, DNA-templated-%%-GO:0006355-&&-regulation of transcription, DNA-templated-%%-GO:0010718-&&-positive regulation of epithelial to mesenchymal transition-%%-GO:0014013-&&-regulation of gliog…	G:9606:EZH2		false	KEGG-&-1&-hsa00310-&&-Lysine degradation-%%-hsa05206-&&-MicroRNAs in cancer	EZH2	Homo sapiens (Human)-&&-9606	Gene Symbol-&-1&-EZH2	0.5316552250190694	0.46229307	0.08850575	263	4	0.04114745929837227	false	27.785310734463277	EZH2	EZH2	138.30651341	43.35383280983555	0	262	0	0.76737401	false	1	EZH2	2644402	0.02885434
196912	taxon:9606	2.03614058	10376.0560842911	0.00769949	181227	1902	EWS RNA binding protein 1	gene	biological_process-&-1&-GO:0006351-&&-transcription, DNA-templated-%%-GO:0006355-&&-regulation of transcription, DNA-templated|cellular_component-&-1&-GO:0005886-&&-plasma membrane-%%-GO:0005634-&&-nucleus-%%-GO:0005737-&&-cytoplasm-%%-GO:0005730-&&-nucleolus|molecular_function-&-1&-GO:0000166-&&-nucleotide binding-%%-GO:0005515-&&-protein binding-%%-GO:0003723-&&-RNA binding-%%-GO:0005516-&&-cal…	G:9606:EWSR1		false	KEGG-&-1&-hsa05202-&&-Transcriptional misregulation in cancer	EWSR1	Homo sapiens (Human)-&&-9606	Gene Symbol-&-1&-EWSR1	0.5458104933437745	0.49112522	0.04996826	430	4	0.052208058536052704	false	28.305084745762713	EWSR1	EWSR1	119.98598131	63.2685912930598	0	429	0	0.79277188	false	1	EWSR1	9190350	0.02230661
199989	taxon:9606	2.30653183	1262.1425470235645	5.1701E-4	174857	1902	NOP56 ribonucleoprotein	gene	biological_process-&-1&-GO:0000154-&&-rRNA modification-%%-GO:0006364-&&-rRNA processing|cellular_component-&-1&-GO:0001650-&&-fibrillar center-%%-GO:0016020-&&-membrane-%%-GO:0005737-&&-cytoplasm-%%-GO:0005654-&&-nucleoplasm-%%-GO:0005730-&&-nucleolus-%%-GO:0005732-&&-small nucleolar ribonucleoprotein complex-%%-GO:0031428-&&-box C/D snoRNP complex-%%-GO:0032040-&&-small-subunit processome-%%-GO…	G:9606:NOP56		false	KEGG-&-1&-hsa03008-&&-Ribosome biogenesis in eukaryotes	NOP56	Homo sapiens (Human)-&&-9606	Gene Symbol-&-1&-NOP56	0.5155325443786982	0.43355135	0.19479055	198	4	0.04361032322049141	false	46.91970802919708	NOP56	NOP56	140.84848485	57.096313843640054	0	198	0	0.73869363	false	0	NOP56	841386	0.03523729
202043	taxon:9606	2.12814987	1976.146404084857	0.00197121	179218	1902	protein phosphatase 2 scaffold subunit Aalpha	gene	biological_process-&-1&-GO:0007059-&&-chromosome segregation-%%-GO:0000086-&&-G2/M transition of mitotic cell cycle-%%-GO:0000184-&&-nuclear-transcribed mRNA catabolic process, nonsense-mediated decay-%%-GO:0000188-&&-inactivation of MAPK activity-%%-GO:0006915-&&-apoptotic process-%%-GO:0006275-&&-regulation of DNA replication-%%-GO:0006355-&&-regulation of transcription, DNA-templated-%%-GO:000…	G:9606:PPP2R1A		false	KEGG-&-1&-hsa04114-&&-Oocyte meiosis-%%-hsa05165-&&-Human papillomavirus infection-%%-hsa04728-&&-Dopaminergic synapse-%%-hsa04071-&&-Sphingolipid signaling pathway-%%-hsa04152-&&-AMPK signaling pathway-%%-hsa04390-&&-Hippo signaling pathway-%%-hsa03015-&&-mRNA surveillance pathway-%%-hsa04730-&&-Long-term depression-%%-hsa04151-&&-PI3K-Akt signaling pathway-%%-hsa04261-&&-Adrenergic signaling in…	PPP2R1A	Homo sapiens (Human)-&&-9606	Gene Symbol-&-1&-PPP2R1A	0.5193740685543964	0.46989172	0.07669173	210	4	0.028539972379803658	false	19.182608695652174	PPP2R1A	PPP2R1A	147.2952381	24.627876348859434	0	210	0	0.77437003	false	0	PPP2R1A	2723674	0.02917221
199995	taxon:9606	2.14555703	1110.310200669444	4.6119E-4	174864	1902	DEAD-box helicase 17	gene	biological_process-&-1&-GO:0000381-&&-regulation of alternative mRNA splicing, via spliceosome-%%-GO:0006351-&&-transcription, DNA-templated-%%-GO:0006396-&&-RNA processing-%%-GO:0010501-&&-RNA secondary structure unwinding-%%-GO:0033148-&&-positive regulation of intracellular estrogen receptor signaling pathway-%%-GO:0045944-&&-positive regulation of transcription from RNA polymerase II promoter…	G:9606:DDX17		false		DDX17	Homo sapiens (Human)-&&-9606	Gene Symbol-&-1&-DDX17	0.5211214953271028	0.46607943	0.1751241	150	4	0.03786691650748253	false	28.55	DDX17	DDX17	231.91891892	32.04753107920381	0	149	0	0.77088859	false	1	DDX17	1051450	0.0462912
199993	taxon:9606	2.16876658	2896.675640994166	0.00174478	174861	1902	lysine acetyltransferase 5	gene	biological_process-&-1&-GO:0006260-&&-DNA replication-%%-GO:0000122-&&-negative regulation of transcription from RNA polymerase II promoter-%%-GO:0000729-&&-DNA double-strand break processing-%%-GO:0000731-&&-DNA synthesis involved in DNA repair-%%-GO:0000732-&&-strand displacement-%%-GO:0006302-&&-double-strand break repair-%%-GO:0006303-&&-double-strand break repair via nonhomologous end joinin…	G:9606:KAT5		false	KEGG-&-1&-hsa05166-&&-Human T-cell leukemia virus 1 infection	KAT5	Homo sapiens (Human)-&&-9606	Gene Symbol-&-1&-KAT5	0.5207321628688831	0.46109158	0.09599811	208	4	0.030059553682804108	false	24.842105263157894	KAT5	KAT5	150.00970874	32.19136118781104	0	207	0	0.76624668	false	1	KAT5	2604026	0.03123092
196926	taxon:9606	1.92672414	28240.25443823454	0.02330186	181251	1902	estrogen receptor 1	gene	biological_process-&-1&-GO:0000122-&&-negative regulation of transcription from RNA polymerase II promoter-%%-GO:0001547-&&-antral ovarian follicle growth-%%-GO:0002064-&&-epithelial cell development-%%-GO:0006366-&&-transcription from RNA polymerase II promoter-%%-GO:0007165-&&-signal transduction-%%-GO:0006338-&&-chromatin remodeling-%%-GO:0006351-&&-transcription, DNA-templated-%%-GO:0006355-&…	G:9606:ESR1	ESR1	true	KEGG-&-1&-hsa04915-&&-Estrogen signaling pathway-%%-hsa05200-&&-Pathways in cancer-%%-hsa04917-&&-Prolactin signaling pathway-%%-hsa04919-&&-Thyroid hormone signaling pathway-%%-hsa04961-&&-Endocrine and other factor-regulated calcium reabsorption-%%-hsa05224-&&-Breast cancer-%%-hsa05205-&&-Proteoglycans in cancer-%%-hsa01522-&&-Endocrine resistance|KEGG-&-1&-hsa05224-&&-Breast cancer-%%-hsa04919…	ESR1	Homo sapiens (Human)-&&-9606	Gene Symbol-&-1&-ESR1	0.5852225020990764	0.51901566	0.04179225	761	3	0.08836252987384796	false	42.754901960784316	ESR1	ESR1	104.9486166	159.52742215248318	0	760	0	0.81465517	false	1	ESR1	25213304	0.01840258
202044	taxon:9606	2.05901857	3770.1699264302474	0.00163672	162832	1902	tubulin beta class I	gene	biological_process-&-1&-GO:0007017-&&-microtubule-based process-%%-GO:0000086-&&-G2/M transition of mitotic cell cycle-%%-GO:0006928-&&-movement of cell or subcellular component-%%-GO:0042267-&&-natural killer cell mediated cytotoxicity-%%-GO:0009987-&&-cellular process-%%-GO:0030705-&&-cytoskeleton-dependent intracellular transport-%%-GO:0043312-&&-neutrophil degranulation-%%-GO:0051225-&&-spind…	G:9606:TUBB		false	KEGG-&-1&-hsa04540-&&-Gap junction-%%-hsa04145-&&-Phagosome-%%-hsa05130-&&-Pathogenic Escherichia coli infection|KEGG-&-1&-hsa04540-&&-Gap junction-%%-hsa05130-&&-Pathogenic Escherichia coli infection-%%-hsa04145-&&-Phagosome	TUBB	Homo sapiens (Human)-&&-9606	Gene Symbol-&-1&-TUBB	0.5336906584992342	0.48566828	0.10853128	245	4	0.04591631516814232	false	30.064864864864866	TUBB	TUBB	184.73877551	47.80298761899725	0	245	0	0.78819629	false	0	TUBB	3236352	0.0340086
196930	taxon:9606	2.19496021	1459.6250908508118	8.4105E-4	181255	1902	fibrillarin	gene	biological_process-&-1&-GO:0000494-&&-box C/D snoRNA 3'-end processing-%%-GO:0001649-&&-osteoblast differentiation-%%-GO:0006364-&&-rRNA processing-%%-GO:0008033-&&-tRNA processing-%%-GO:0031167-&&-rRNA methylation-%%-GO:0048254-&&-snoRNA localization-%%-GO:1990258-&&-histone glutamine methylation|cellular_component-&-1&-GO:0001650-&&-fibrillar center-%%-GO:0001651-&&-dense fibrillar component-%%…	G:9606:FBL		false	KEGG-&-1&-hsa03008-&&-Ribosome biogenesis in eukaryotes	FBL	Homo sapiens (Human)-&&-9606	Gene Symbol-&-1&-FBL	0.5211214953271028	0.45558912	0.16079087	190	4	0.042400091886520386	false	36.90769230769231	FBL	FBL	176.91578947	44.59226164622292	0	190	0	0.76100796	false	0	FBL	1427342	0.03790444
201024	taxon:9606	2.18202918	894.9931729995833	4.4219E-4	177348	1902	t-complex 1	gene	biological_process-&-1&-GO:0006457-&&-protein folding-%%-GO:0006458-&&-'de novo' protein folding-%%-GO:0007021-&&-tubulin complex assembly-%%-GO:0007339-&&-binding of sperm to zona pellucida-%%-GO:0050821-&&-protein stabilization-%%-GO:0032212-&&-positive regulation of telomere maintenance via telomerase-%%-GO:0044053-&&-translocation of peptides or proteins into host cell cytoplasm-%%-GO:0051973…	G:9606:TCP1		false		TCP1	Homo sapiens (Human)-&&-9606	Gene Symbol-&-1&-TCP1	0.5145810262089332	0.45828901	0.16143023	138	4	0.028709776699543	false	23.686274509803923	TCP1	TCP1	203.31884058	27.19813566888782	0	138	0	0.76359416	false	0	TCP1	1092728	0.04233163
202049	taxon:9606	2.11637931	2283.40991796815	0.00215636	179221	1902	protein phosphatase 2 catalytic subunit alpha	gene	biological_process-&-1&-GO:0000184-&&-nuclear-transcribed mRNA catabolic process, nonsense-mediated decay-%%-GO:0000188-&&-inactivation of MAPK activity-%%-GO:0006915-&&-apoptotic process-%%-GO:0006275-&&-regulation of DNA replication-%%-GO:0006355-&&-regulation of transcription, DNA-templated-%%-GO:0006470-&&-protein dephosphorylation-%%-GO:0006672-&&-ceramide metabolic process-%%-GO:0007084-&&-…	G:9606:PPP2CA		false	KEGG-&-1&-hsa04114-&&-Oocyte meiosis-%%-hsa05165-&&-Human papillomavirus infection-%%-hsa04728-&&-Dopaminergic synapse-%%-hsa04140-&&-Autophagy - animal-%%-hsa04071-&&-Sphingolipid signaling pathway-%%-hsa04152-&&-AMPK signaling pathway-%%-hsa04390-&&-Hippo signaling pathway-%%-hsa03015-&&-mRNA surveillance pathway-%%-hsa04136-&&-Autophagy - other-%%-hsa04730-&&-Long-term depression-%%-hsa04151-&…	PPP2CA	Homo sapiens (Human)-&&-9606	Gene Symbol-&-1&-PPP2CA	0.5193740685543964	0.47250509	0.07983193	204	4	0.025576500222086906	false	18.45378151260504	PPP2CA	PPP2CA	142.49019608	24.733017625246067	0	204	0	0.77672414	false	0	PPP2CA	2719900	0.02780456
200001	taxon:9606	2.16694297	1983.0768483929387	0.00133891	174884	1902	synaptotagmin binding cytoplasmic RNA interacting protein	gene	biological_process-&-1&-GO:0000398-&&-mRNA splicing, via spliceosome-%%-GO:0001649-&&-osteoblast differentiation-%%-GO:0006396-&&-RNA processing-%%-GO:0008380-&&-RNA splicing-%%-GO:0016032-&&-viral process-%%-GO:0017148-&&-negative regulation of translation-%%-GO:0070934-&&-CRD-mediated mRNA stabilization-%%-GO:0071346-&&-cellular response to interferon-gamma|cellular_component-&-1&-GO:0030529-&&…	G:9606:SYNCRIP		false		SYNCRIP	Homo sapiens (Human)-&&-9606	Gene Symbol-&-1&-SYNCRIP	0.5244544770504138	0.46147961	0.12025518	210	4	0.04226120561361313	false	32.25352112676056	SYNCRIP	SYNCRIP	169.36666667	41.02050316410749	0	210	0	0.76661141	false	0	SYNCRIP	2067414	0.03515624
202054	taxon:9606	2.22281167	1146.1050817042028	8.8415E-4	179232	1902	protein phosphatase 1 catalytic subunit beta	gene	biological_process-&-1&-GO:0000086-&&-G2/M transition of mitotic cell cycle-%%-GO:0005977-&&-glycogen metabolic process-%%-GO:0005979-&&-regulation of glycogen biosynthetic process-%%-GO:0005981-&&-regulation of glycogen catabolic process-%%-GO:0006470-&&-protein dephosphorylation-%%-GO:0030155-&&-regulation of cell adhesion-%%-GO:0032922-&&-circadian regulation of gene expression-%%-GO:0042752-&…	G:9606:PPP1CB		false	KEGG-&-1&-hsa04728-&&-Dopaminergic synapse-%%-hsa04024-&&-cAMP signaling pathway-%%-hsa04270-&&-Vascular smooth muscle contraction-%%-hsa05034-&&-Alcoholism-%%-hsa04022-&&-cGMP-PKG signaling pathway-%%-hsa05205-&&-Proteoglycans in cancer-%%-hsa04931-&&-Insulin resistance-%%-hsa05168-&&-Herpes simplex infection-%%-hsa04218-&&-Cellular senescence-%%-hsa04390-&&-Hippo signaling pathway-%%-hsa05031-&…	PPP1CB	Homo sapiens (Human)-&&-9606	Gene Symbol-&-1&-PPP1CB	0.5117474302496329	0.44988067	0.10415584	176	4	0.019269544631242752	false	20.22680412371134	PPP1CB	PPP1CB	120.60227273	26.671088822222583	0	176	0	0.75543767	false	0	PPP1CB	1318938	0.02667602
202055	taxon:9606	2.07907825	3041.7516502736307	0.00383524	179233	1902	protein phosphatase 1 catalytic subunit alpha	gene	biological_process-&-1&-GO:0005977-&&-glycogen metabolic process-%%-GO:0005979-&&-regulation of glycogen biosynthetic process-%%-GO:0005981-&&-regulation of glycogen catabolic process-%%-GO:0006470-&&-protein dephosphorylation-%%-GO:0007049-&&-cell cycle-%%-GO:0016311-&&-dephosphorylation-%%-GO:0030324-&&-lung development-%%-GO:0032091-&&-negative regulation of protein binding-%%-GO:0032922-&&-ci…	G:9606:PPP1CA		false	KEGG-&-1&-hsa04728-&&-Dopaminergic synapse-%%-hsa04024-&&-cAMP signaling pathway-%%-hsa04270-&&-Vascular smooth muscle contraction-%%-hsa05034-&&-Alcoholism-%%-hsa04022-&&-cGMP-PKG signaling pathway-%%-hsa05205-&&-Proteoglycans in cancer-%%-hsa05168-&&-Herpes simplex infection-%%-hsa04931-&&-Insulin resistance-%%-hsa04218-&&-Cellular senescence-%%-hsa04390-&&-Hippo signaling pathway-%%-hsa05031-&…	PPP1CA	Homo sapiens (Human)-&&-9606	Gene Symbol-&-1&-PPP1CA	0.5244544770504138	0.48098238	0.06700368	258	4	0.03195168450474739	false	21.957142857142856	PPP1CA	PPP1CA	141.1484375	30.95809533369931	0	257	0	0.78418435	false	1	PPP1CA	4721848	0.02664894
202052	taxon:9606	2.15600133	1403.603749159636	0.00310941	179231	1902	protein phosphatase 1 catalytic subunit gamma	gene	biological_process-&-1&-GO:0005977-&&-glycogen metabolic process-%%-GO:0006470-&&-protein dephosphorylation-%%-GO:0007062-&&-sister chromatid cohesion-%%-GO:0030182-&&-neuron differentiation-%%-GO:0032922-&&-circadian regulation of gene expression-%%-GO:0042752-&&-regulation of circadian rhythm-%%-GO:0043153-&&-entrainment of circadian clock by photoperiod-%%-GO:0046822-&&-regulation of nucleocyt…	G:9606:PPP1CC	|PPP1CC	true	KEGG-&-1&-hsa04114-&&-Oocyte meiosis-%%-hsa04510-&&-Focal adhesion-%%-hsa04728-&&-Dopaminergic synapse-%%-hsa04810-&&-Regulation of actin cytoskeleton-%%-hsa04218-&&-Cellular senescence-%%-hsa05168-&&-Herpes simplex infection-%%-hsa04750-&&-Inflammatory mediator regulation of TRP channels-%%-hsa04921-&&-Oxytocin signaling pathway-%%-hsa04024-&&-cAMP signaling pathway-%%-hsa04270-&&-Vascular smoot…	PPP1CC	Homo sapiens (Human)-&&-9606	Gene Symbol-&-1&-PPP1CC	0.5159141376757957	0.46382161	0.0624808	214	4	0.023732073605060577	false	18.705882352941178	PPP1CC	PPP1CC	121.13084112	22.064853558161108	0	214	0	0.76879973	false	0	PPP1CC	3406492	0.02483141
202057	taxon:9606	2.2311008	1047.5316084670883	7.4049E-4	179256	1902	mutS homolog 2	gene	biological_process-&-1&-GO:0001701-&&-in utero embryonic development-%%-GO:0006119-&&-oxidative phosphorylation-%%-GO:0006281-&&-DNA repair-%%-GO:0006298-&&-mismatch repair-%%-GO:0006301-&&-postreplication repair-%%-GO:0006302-&&-double-strand break repair-%%-GO:0007050-&&-cell cycle arrest-%%-GO:0007281-&&-germ cell development-%%-GO:0008340-&&-determination of adult lifespan-%%-GO:0008584-&&-ma…	G:9606:MSH2		false	KEGG-&-1&-hsa05200-&&-Pathways in cancer-%%-hsa01524-&&-Platinum drug resistance-%%-hsa05210-&&-Colorectal cancer-%%-hsa03430-&&-Mismatch repair|KEGG-&-1&-hsa05210-&&-Colorectal cancer-%%-hsa03430-&&-Mismatch repair-%%-hsa01524-&&-Platinum drug resistance-%%-hsa05200-&&-Pathways in cancer	MSH2	Homo sapiens (Human)-&&-9606	Gene Symbol-&-1&-MSH2	0.5074626865671642	0.44820924	0.09500881	133	4	0.01805047132074833	false	14.073170731707316	MSH2	MSH2	147.80152672	16.25891585522156	0	132	0	0.75377984	false	1	MSH2	1027190	0.03274341
202066	taxon:9606	2.30470822	884.0824026159551	2.6788E-4	179298	1902	MRE11 homolog, double strand break repair nuclease	gene	biological_process-&-1&-GO:0000019-&&-regulation of mitotic recombination-%%-GO:0006260-&&-DNA replication-%%-GO:0000724-&&-double-strand break repair via homologous recombination-%%-GO:0000729-&&-DNA double-strand break processing-%%-GO:0000731-&&-DNA synthesis involved in DNA repair-%%-GO:0000732-&&-strand displacement-%%-GO:0006281-&&-DNA repair-%%-GO:0006302-&&-double-strand break repair-%%-G…	G:9606:MRE11		false	KEGG-&-1&-hsa03440-&&-Homologous recombination-%%-hsa03450-&&-Non-homologous end-joining-%%-hsa04218-&&-Cellular senescence|KEGG-&-1&-hsa04218-&&-Cellular senescence-%%-hsa03450-&&-Non-homologous end-joining-%%-hsa03440-&&-Homologous recombination	MRE11	Homo sapiens (Human)-&&-9606	Gene Symbol-&-1&-MRE11	0.5047067342505431	0.4338944	0.18691589	110	4	0.0227315966039896	false	20.894117647058824	MRE11	MRE11	201.31481481	23.577528401599984	0	109	0	0.73905836	false	1	MRE11	554910	0.04908694
196944	taxon:9606	2.23358753	1185.8522695924057	5.7984E-4	181275	1902	epidermal growth factor receptor pathway substrate 15	gene	biological_process-&-1&-GO:0001921-&&-positive regulation of receptor recycling-%%-GO:0006895-&&-Golgi to endosome transport-%%-GO:0007173-&&-epidermal growth factor receptor signaling pathway-%%-GO:0008283-&&-cell proliferation-%%-GO:0015031-&&-protein transport-%%-GO:0016050-&&-vesicle organization-%%-GO:0046718-&&-viral entry into host cell-%%-GO:0019065-&&-receptor-mediated endocytosis of vir…	G:9606:EPS15		false	KEGG-&-1&-hsa04144-&&-Endocytosis	EPS15	Homo sapiens (Human)-&&-9606	Gene Symbol-&-1&-EPS15	0.5069090909090909	0.44771024	0.11724806	131	4	0.019209329038858414	false	15.418604651162791	EPS15	EPS15	164.21705426	18.141797093493285	0	130	0	0.75328249	false	1	EPS15	982782	0.03651702
196963	taxon:9606	2.03348806	9959.18011197568	0.00670914	181302	1902	E1A binding protein p300	gene	biological_process-&-1&-GO:0000122-&&-negative regulation of transcription from RNA polymerase II promoter-%%-GO:0001666-&&-response to hypoxia-%%-GO:0001756-&&-somitogenesis-%%-GO:0002223-&&-stimulatory C-type lectin receptor signaling pathway-%%-GO:0006366-&&-transcription from RNA polymerase II promoter-%%-GO:0051726-&&-regulation of cell cycle-%%-GO:0006915-&&-apoptotic process-%%-GO:0006283-…	G:9606:EP300		false	KEGG-&-1&-hsa05016-&&-Huntington disease-%%-hsa05166-&&-Human T-cell leukemia virus 1 infection-%%-hsa04520-&&-Adherens junction-%%-hsa05168-&&-Herpes simplex infection-%%-hsa04066-&&-HIF-1 signaling pathway-%%-hsa05161-&&-Hepatitis B-%%-hsa04919-&&-Thyroid hormone signaling pathway-%%-hsa04110-&&-Cell cycle-%%-hsa04720-&&-Long-term potentiation-%%-hsa05152-&&-Tuberculosis-%%-hsa04068-&&-FoxO sig…	EP300	Homo sapiens (Human)-&&-9606	Gene Symbol-&-1&-EP300	0.5505529225908373	0.49176586	0.0717584	443	3	0.051965054124593735	false	38.49420849420849	EP300	EP300	122.22902494	95.54072920388992	0	442	0	0.79330239	false	1	EP300	9148632	0.022685
200035	taxon:9606	2.22546419	1719.1858951902616	5.5792E-4	174950	1902	protein arginine methyltransferase 5	gene	biological_process-&-1&-GO:0000387-&&-spliceosomal snRNP assembly-%%-GO:0006353-&&-DNA-templated transcription, termination-%%-GO:0006355-&&-regulation of transcription, DNA-templated-%%-GO:0007088-&&-regulation of mitotic nuclear division-%%-GO:0008283-&&-cell proliferation-%%-GO:0018216-&&-peptidyl-arginine methylation-%%-GO:0019918-&&-peptidyl-arginine methylation, to symmetrical-dimethyl argi…	G:9606:PRMT5		false	KEGG-&-1&-hsa03013-&&-RNA transport	PRMT5	Homo sapiens (Human)-&&-9606	Gene Symbol-&-1&-PRMT5	0.5153419593345656	0.44934446	0.12902172	159	4	0.03109329380095005	false	23.135593220338983	PRMT5	PRMT5	180.50318471	27.88955251579488	0	158	0	0.75490716	false	1	PRMT5	1153580	0.03996688
196966	taxon:9606	2.18302387	1400.6747868469972	0.00192918	181311	1902	enolase 1	gene	biological_process-&-1&-GO:0009615-&&-response to virus-%%-GO:0006094-&&-gluconeogenesis-%%-GO:0006351-&&-transcription, DNA-templated-%%-GO:0045892-&&-negative regulation of transcription, DNA-templated-%%-GO:0030308-&&-negative regulation of cell growth-%%-GO:0061621-&&-canonical glycolysis|cellular_component-&-1&-GO:0000015-&&-phosphopyruvate hydratase complex-%%-GO:0005886-&&-plasma membrane-…	G:9606:ENO1	|ENO1	true	KEGG-&-1&-hsa01230-&&-Biosynthesis of amino acids-%%-hsa00010-&&-Glycolysis / Gluconeogenesis-%%-hsa03018-&&-RNA degradation-%%-hsa01100-&&-Metabolic pathways-%%-hsa01200-&&-Carbon metabolism-%%-hsa04066-&&-HIF-1 signaling pathway|KEGG-&-1&-hsa01100-&&-Metabolic pathways-%%-hsa00010-&&-Glycolysis / Gluconeogenesis-%%-hsa01230-&&-Biosynthesis of amino acids-%%-hsa01200-&&-Carbon metabolism-%%-hsa0…	ENO1	Homo sapiens (Human)-&&-9606	Gene Symbol-&-1&-ENO1	0.5125	0.45808019	0.1120571	153	4	0.02593219093978405	false	19.608247422680414	ENO1	ENO1	171.20915033	24.616896770224557	0	153	0	0.76339523	false	0	ENO1	2356800	0.03585735
200039	taxon:9606	2.13146552	3330.979727720882	0.00160373	174967	1902	receptor for activated C kinase 1	gene	biological_process-&-1&-GO:0001649-&&-osteoblast differentiation-%%-GO:0001934-&&-positive regulation of protein phosphorylation-%%-GO:0051726-&&-regulation of cell cycle-%%-GO:0006915-&&-apoptotic process-%%-GO:0006412-&&-translation-%%-GO:0006919-&&-activation of cysteine-type endopeptidase activity involved in apoptotic process-%%-GO:0007049-&&-cell cycle-%%-GO:0007369-&&-gastrulation-%%-GO:00…	G:9606:RACK1		false	KEGG-&-1&-hsa05162-&&-Measles	RACK1	Homo sapiens (Human)-&&-9606	Gene Symbol-&-1&-RACK1	0.5292331055429005	0.46916077	0.12806144	222	4	0.05025586858391762	false	33.975903614457835	RACK1	RACK1	188.15454545	44.03248932107446	0	221	0	0.7737069	false	1	RACK1	2818182	0.03750068
196975	taxon:9606	2.18733422	2215.1055342139493	8.0328E-4	181324	1902	emerin	gene	biological_process-&-1&-GO:0006936-&&-muscle contraction-%%-GO:0007077-&&-mitotic nuclear envelope disassembly-%%-GO:0007084-&&-mitotic nuclear envelope reassembly-%%-GO:0007517-&&-muscle organ development-%%-GO:0035414-&&-negative regulation of catenin import into nucleus-%%-GO:0035914-&&-skeletal muscle cell differentiation-%%-GO:0046827-&&-positive regulation of protein export from nucleus-%%-…	G:9606:EMD		false	KEGG-&-1&-hsa05412-&&-Arrhythmogenic right ventricular cardiomyopathy (ARVC)-%%-hsa05414-&&-Dilated cardiomyopathy (DCM)-%%-hsa05410-&&-Hypertrophic cardiomyopathy (HCM)|KEGG-&-1&-hsa05414-&&-Dilated cardiomyopathy (DCM)-%%-hsa05410-&&-Hypertrophic cardiomyopathy (HCM)-%%-hsa05412-&&-Arrhythmogenic right ventricular cardiomyopathy (ARVC)	EMD	Homo sapiens (Human)-&&-9606	Gene Symbol-&-1&-EMD	0.5147710487444609	0.4571775	0.09362944	141	4	0.02412872202694416	false	15.081632653061224	EMD	EMD	178.36690647	17.70741289902848	0	140	0	0.76253316	false	1	EMD	1344932	0.03735914
200049	taxon:9606	2.16976127	959.6139402948869	3.6842E-4	174982	1902	tubulin beta 4B class IVb	gene	biological_process-&-1&-GO:0007017-&&-microtubule-based process-%%-GO:0000086-&&-G2/M transition of mitotic cell cycle-%%-GO:0007010-&&-cytoskeleton organization-%%-GO:0006928-&&-movement of cell or subcellular component-%%-GO:0042267-&&-natural killer cell mediated cytotoxicity-%%-GO:0043312-&&-neutrophil degranulation-%%-GO:0097711-&&-ciliary basal body docking|cellular_component-&-1&-GO:000557…	G:9606:TUBB4B		false	KEGG-&-1&-hsa04540-&&-Gap junction-%%-hsa05130-&&-Pathogenic Escherichia coli infection-%%-hsa04145-&&-Phagosome	TUBB4B	Homo sapiens (Human)-&&-9606	Gene Symbol-&-1&-TUBB4B	0.5174461766889383	0.4608802	0.14961832	131	4	0.03262629732489586	false	20.666666666666668	TUBB4B	TUBB4B	235.4351145	23.56660422819725	0	131	0	0.76604775	false	0	TUBB4B	946102	0.04820539
200059	taxon:9606	2.1117374	7164.190882221966	0.00202128	175023	1902	histone deacetylase 5	gene	biological_process-&-1&-GO:0000122-&&-negative regulation of transcription from RNA polymerase II promoter-%%-GO:0006325-&&-chromatin organization-%%-GO:0006338-&&-chromatin remodeling-%%-GO:0006342-&&-chromatin silencing-%%-GO:0006351-&&-transcription, DNA-templated-%%-GO:0006476-&&-protein deacetylation-%%-GO:0006954-&&-inflammatory response-%%-GO:0042493-&&-response to drug-%%-GO:0010830-&&-re…	G:9606:HDAC5		false	KEGG-&-1&-hsa04371-&&-Apelin signaling pathway-%%-hsa05203-&&-Viral carcinogenesis-%%-hsa05034-&&-Alcoholism|KEGG-&-1&-hsa05203-&&-Viral carcinogenesis-%%-hsa05034-&&-Alcoholism-%%-hsa04371-&&-Apelin signaling pathway	HDAC5	Homo sapiens (Human)-&&-9606	Gene Symbol-&-1&-HDAC5	0.5518606492478226	0.47354373	0.08063002	354	4	0.06475220620632172	false	32.92883895131086	HDAC5	HDAC5	145.13636364	72.21055817937335	0	353	0	0.77765252	false	1	HDAC5	3882194	0.02899135
200062	taxon:9606	2.11057692	3175.047920765704	0.00259518	175024	1902	histone deacetylase 6	gene	biological_process-&-1&-GO:0000209-&&-protein polyubiquitination-%%-GO:0006351-&&-transcription, DNA-templated-%%-GO:0006476-&&-protein deacetylation-%%-GO:0006515-&&-misfolded or incompletely synthesized protein catabolic process-%%-GO:0006886-&&-intracellular protein transport-%%-GO:0006914-&&-autophagy-%%-GO:0007026-&&-negative regulation of microtubule depolymerization-%%-GO:0060271-&&-cilium…	G:9606:HDAC6	|HDAC6	true	KEGG-&-1&-hsa05203-&&-Viral carcinogenesis-%%-hsa05034-&&-Alcoholism	HDAC6	Homo sapiens (Human)-&&-9606	Gene Symbol-&-1&-HDAC6	0.5276305828917487	0.4738041	0.06862604	238	4	0.03392506390810013	false	20.36842105263158	HDAC6	HDAC6	146.74576271	28.580622734470058	0	237	0	0.77788462	false	1	HDAC6	3441830	0.02861471
201094	taxon:9606	2.18882626	962.4295559630019	4.4336E-4	177472	1902	spectrin beta, non-erythrocytic 1	gene	biological_process-&-1&-GO:0000165-&&-MAPK cascade-%%-GO:0000281-&&-mitotic cytokinesis-%%-GO:0007010-&&-cytoskeleton organization-%%-GO:0006888-&&-ER to Golgi vesicle-mediated transport-%%-GO:0007009-&&-plasma membrane organization-%%-GO:0007182-&&-common-partner SMAD protein phosphorylation-%%-GO:0007184-&&-SMAD protein import into nucleus-%%-GO:0007411-&&-axon guidance-%%-GO:0043547-&&-positiv…	G:9606:SPTBN1		false		SPTBN1	Homo sapiens (Human)-&&-9606	Gene Symbol-&-1&-SPTBN1	0.5111844517785112	0.45686586	0.12982611	117	4	0.0252093318849802	false	17.630434782608695	SPTBN1	SPTBN1	223.55555556	19.89658445612678	0	117	0	0.76223475	false	0	SPTBN1	970902	0.04677337
201092	taxon:9606	2.04940318	5551.527693127151	0.00564369	177469	1902	SRC proto-oncogene, non-receptor tyrosine kinase	gene	biological_process-&-1&-GO:0002223-&&-stimulatory C-type lectin receptor signaling pathway-%%-GO:0051726-&&-regulation of cell cycle-%%-GO:0009615-&&-response to virus-%%-GO:0007165-&&-signal transduction-%%-GO:0035556-&&-intracellular signal transduction-%%-GO:0009612-&&-response to mechanical stimulus-%%-GO:0007049-&&-cell cycle-%%-GO:0007172-&&-signal complex assembly-%%-GO:0007173-&&-epiderma…	G:9606:SRC		false	KEGG-&-1&-hsa04915-&&-Estrogen signaling pathway-%%-hsa04540-&&-Gap junction-%%-hsa04926-&&-Relaxin signaling pathway-%%-hsa05418-&&-Fluid shear stress and atherosclerosis-%%-hsa04520-&&-Adherens junction-%%-hsa04921-&&-Oxytocin signaling pathway-%%-hsa01521-&&-EGFR tyrosine kinase inhibitor resistance-%%-hsa05100-&&-Bacterial invasion of epithelial cells-%%-hsa05163-&&-Human cytomegalovirus infe…	SRC	Homo sapiens (Human)-&&-9606	Gene Symbol-&-1&-SRC	0.5308453922315308	0.48794693	0.05677459	345	4	0.025230009108781815	false	22.3855421686747	SRC	SRC	102.20116618	47.13454759586764	0	344	0	0.79011936	false	1	SRC	6389342	0.01896613
201093	taxon:9606	2.20043103	1491.9361501157866	7.7108E-4	177474	1902	spectrin alpha, non-erythrocytic 1	gene	biological_process-&-1&-GO:0000165-&&-MAPK cascade-%%-GO:0007010-&&-cytoskeleton organization-%%-GO:0006888-&&-ER to Golgi vesicle-mediated transport-%%-GO:0007411-&&-axon guidance-%%-GO:0043547-&&-positive regulation of GTPase activity-%%-GO:0043312-&&-neutrophil degranulation-%%-GO:0051693-&&-actin filament capping|cellular_component-&-1&-GO:0016020-&&-membrane-%%-GO:0005576-&&-extracellular re…	G:9606:SPTAN1		false	KEGG-&-1&-hsa04210-&&-Apoptosis	SPTAN1	Homo sapiens (Human)-&&-9606	Gene Symbol-&-1&-SPTAN1	0.5155325443786982	0.45445642	0.10926174	150	4	0.0288790762424469	false	19.563636363636363	SPTAN1	SPTAN1	188.87333333	23.495908171348894	0	150	0	0.75991379	false	0	SPTAN1	1399622	0.04034893
202122	taxon:9606	2.15368037	2417.3269334617216	0.00188809	179406	1902	mitogen-activated protein kinase kinase kinase 1	gene	biological_process-&-1&-GO:0000165-&&-MAPK cascade-%%-GO:0000186-&&-activation of MAPKK activity-%%-GO:0002755-&&-MyD88-dependent toll-like receptor signaling pathway-%%-GO:0030036-&&-actin cytoskeleton organization-%%-GO:0006915-&&-apoptotic process-%%-GO:0006468-&&-protein phosphorylation-%%-GO:0071260-&&-cellular response to mechanical stimulus-%%-GO:0038095-&&-Fc-epsilon receptor signaling pa…	G:9606:MAP3K1	|MAP3K1	true	KEGG-&-1&-hsa05161-&&-Hepatitis B-%%-hsa04912-&&-GnRH signaling pathway-%%-hsa05166-&&-Human T-cell leukemia virus 1 infection-%%-hsa04010-&&-MAPK signaling pathway-%%-hsa04622-&&-RIG-I-like receptor signaling pathway-%%-hsa04722-&&-Neurotrophin signaling pathway-%%-hsa04530-&&-Tight junction-%%-hsa04120-&&-Ubiquitin mediated proteolysis|KEGG-&-1&-hsa04912-&&-GnRH signaling pathway-%%-hsa04120-&&…	MAP3K1	Homo sapiens (Human)-&&-9606	Gene Symbol-&-1&-MAP3K1	0.5256410256410257	0.46432145	0.08247892	212	4	0.036290597170591354	false	21.444444444444443	MAP3K1	MAP3K1	145.68095238	28.160590371774504	0	211	0	0.76926393	false	1	MAP3K1	2519556	0.02973202
200075	taxon:9606	2.27901194	800.7927518769529	6.8954E-4	175052	1902	ring-box 1	gene	biological_process-&-1&-GO:0000165-&&-MAPK cascade-%%-GO:0000209-&&-protein polyubiquitination-%%-GO:0000715-&&-nucleotide-excision repair, DNA damage recognition-%%-GO:0000717-&&-nucleotide-excision repair, DNA duplex unwinding-%%-GO:0016055-&&-Wnt signaling pathway-%%-GO:0016567-&&-protein ubiquitination-%%-GO:0006283-&&-transcription-coupled nucleotide-excision repair-%%-GO:0006293-&&-nucleoti…	G:9606:RBX1		false	KEGG-&-1&-hsa04114-&&-Oocyte meiosis-%%-hsa05170-&&-Human immunodeficiency virus 1 infection-%%-hsa05200-&&-Pathways in cancer-%%-hsa04110-&&-Cell cycle-%%-hsa04141-&&-Protein processing in endoplasmic reticulum-%%-hsa04310-&&-Wnt signaling pathway-%%-hsa05211-&&-Renal cell carcinoma-%%-hsa04710-&&-Circadian rhythm-%%-hsa03420-&&-Nucleotide excision repair-%%-hsa04120-&&-Ubiquitin mediated proteo…	RBX1	Homo sapiens (Human)-&&-9606	Gene Symbol-&-1&-RBX1	0.5069090909090909	0.43878664	0.0993921	143	4	0.021041428670287132	false	15.5	RBX1	RBX1	143.4822695	17.992228284333073	0	142	0	0.74419761	false	1	RBX1	1020322	0.03401498
199048	taxon:9606	2.20507294	1350.0392498305287	4.1416E-4	171481	1902	TANK binding kinase 1	gene	biological_process-&-1&-GO:0009615-&&-response to virus-%%-GO:0006954-&&-inflammatory response-%%-GO:0007249-&&-I-kappaB kinase/NF-kappaB signaling-%%-GO:0050830-&&-defense response to Gram-positive bacterium-%%-GO:0010629-&&-negative regulation of gene expression-%%-GO:0018105-&&-peptidyl-serine phosphorylation-%%-GO:0032479-&&-regulation of type I interferon production-%%-GO:0032480-&&-negative…	G:9606:TBK1		false	KEGG-&-1&-hsa04621-&&-NOD-like receptor signaling pathway-%%-hsa05165-&&-Human papillomavirus infection-%%-hsa04014-&&-Ras signaling pathway-%%-hsa04623-&&-Cytosolic DNA-sensing pathway-%%-hsa05162-&&-Measles-%%-hsa05168-&&-Herpes simplex infection-%%-hsa05160-&&-Hepatitis C-%%-hsa05161-&&-Hepatitis B-%%-hsa05169-&&-Epstein-Barr virus infection-%%-hsa05170-&&-Human immunodeficiency virus 1 infect…	TBK1	Homo sapiens (Human)-&&-9606	Gene Symbol-&-1&-TBK1	0.5100622027076472	0.45349974	0.12829901	117	4	0.019260266795754433	false	15.701149425287356	TBK1	TBK1	178.34782609	18.56887537686646	0	116	0	0.75898541	false	1	TBK1	769994	0.03803351
198024	taxon:9606	2.06167109	9947.835662798587	0.00477959	167303	1902	coiled-coil domain containing 8	gene	biological_process-&-1&-GO:0000226-&&-microtubule cytoskeleton organization-%%-GO:0007088-&&-regulation of mitotic nuclear division-%%-GO:0010923-&&-negative regulation of phosphatase activity|cellular_component-&-1&-GO:0005886-&&-plasma membrane-%%-GO:0005829-&&-cytosol-%%-GO:0005634-&&-nucleus-%%-GO:0005737-&&-cytoplasm-%%-GO:0005813-&&-centrosome-%%-GO:1990393-&&-3M complex|molecular_function-…	G:9606:CCDC8		false		CCDC8	Homo sapiens (Human)-&&-9606	Gene Symbol-&-1&-CCDC8	0.5576	0.48504342	0.04735962	473	4	0.06594303995370865	false	29.01388888888889	CCDC8	CCDC8	113.84713376	73.37333564556053	0	472	0	0.78766578	false	1	CCDC8	7304226	0.0219588
197007	taxon:9606	1.92009284	22475.509644563626	0.02921347	181367	1902	epidermal growth factor receptor	gene	biological_process-&-1&-GO:0000165-&&-MAPK cascade-%%-GO:0000186-&&-activation of MAPKK activity-%%-GO:0001503-&&-ossification-%%-GO:0001892-&&-embryonic placenta development-%%-GO:0001934-&&-positive regulation of protein phosphorylation-%%-GO:0001942-&&-hair follicle development-%%-GO:0007165-&&-signal transduction-%%-GO:0006357-&&-regulation of transcription from RNA polymerase II promoter-%%-…	G:9606:EGFR	EGFR	true	KEGG-&-1&-hsa04540-&&-Gap junction-%%-hsa04915-&&-Estrogen signaling pathway-%%-hsa04926-&&-Relaxin signaling pathway-%%-hsa04520-&&-Adherens junction-%%-hsa04921-&&-Oxytocin signaling pathway-%%-hsa05214-&&-Glioma-%%-hsa01521-&&-EGFR tyrosine kinase inhibitor resistance-%%-hsa04934-&&-Cushing syndrome-%%-hsa05223-&&-Non-small cell lung cancer-%%-hsa04066-&&-HIF-1 signaling pathway-%%-hsa05231-&&…	EGFR	Homo sapiens (Human)-&&-9606	Gene Symbol-&-1&-EGFR	0.5662063363119415	0.52080815	0.02546139	820	4	0.05470820143818855	false	29.153374233128833	EGFR	EGFR	82.78606357	107.76304933131586	0	819	0	0.81598143	false	1	EGFR	29402978	0.01455492
202124	taxon:9606	2.19877321	2186.513384164574	6.9311E-4	179405	1902	mitogen-activated protein kinase kinase kinase 3	gene	biological_process-&-1&-GO:0000165-&&-MAPK cascade-%%-GO:0000186-&&-activation of MAPKK activity-%%-GO:0001568-&&-blood vessel development-%%-GO:0030036-&&-actin cytoskeleton organization-%%-GO:0035556-&&-intracellular signal transduction-%%-GO:0043123-&&-positive regulation of I-kappaB kinase/NF-kappaB signaling-%%-GO:0046777-&&-protein autophosphorylation-%%-GO:1900745-&&-positive regulation of…	G:9606:MAP3K3		false	KEGG-&-1&-hsa04912-&&-GnRH signaling pathway-%%-hsa05166-&&-Human T-cell leukemia virus 1 infection-%%-hsa04010-&&-MAPK signaling pathway-%%-hsa04722-&&-Neurotrophin signaling pathway|KEGG-&-1&-hsa04912-&&-GnRH signaling pathway-%%-hsa04722-&&-Neurotrophin signaling pathway-%%-hsa04010-&&-MAPK signaling pathway-%%-hsa05166-&&-Human T-cell leukemia virus 1 infection	MAP3K3	Homo sapiens (Human)-&&-9606	Gene Symbol-&-1&-MAP3K3	0.5248493975903614	0.45479907	0.08435881	195	4	0.030845921486616135	false	17.929078014184398	MAP3K3	MAP3K3	148.33678756	25.026200896945472	0	194	0	0.76024536	false	1	MAP3K3	1345270	0.03195425
200081	taxon:9606	2.23474801	1040.976335607393	3.0751E-4	175061	1902	thyroid hormone receptor associated protein 3	gene	biological_process-&-1&-GO:0000381-&&-regulation of alternative mRNA splicing, via spliceosome-%%-GO:0000956-&&-nuclear-transcribed mRNA catabolic process-%%-GO:0006367-&&-transcription initiation from RNA polymerase II promoter-%%-GO:0006397-&&-mRNA processing-%%-GO:0007623-&&-circadian rhythm-%%-GO:0008380-&&-RNA splicing-%%-GO:0045893-&&-positive regulation of transcription, DNA-templated-%%-G…	G:9606:THRAP3		false		THRAP3	Homo sapiens (Human)-&&-9606	Gene Symbol-&-1&-THRAP3	0.5130658814869341	0.44747774	0.17466562	124	4	0.028054507449269295	false	22.923076923076923	THRAP3	THRAP3	207.7983871	27.099849285355624	0	124	0	0.7530504	false	0	THRAP3	730990	0.04618589
202132	taxon:9606	2.04177719	8850.493150905877	0.01185407	179422	1902	MDM2 proto-oncogene	gene	biological_process-&-1&-GO:0000122-&&-negative regulation of transcription from RNA polymerase II promoter-%%-GO:0042787-&&-protein ubiquitination involved in ubiquitin-dependent protein catabolic process-%%-GO:0001568-&&-blood vessel development-%%-GO:0001974-&&-blood vessel remodeling-%%-GO:0002027-&&-regulation of heart rate-%%-GO:0003181-&&-atrioventricular valve morphogenesis-%%-GO:0003203-&…	G:9606:MDM2	MDM2	true	KEGG-&-1&-hsa04115-&&-p53 signaling pathway-%%-hsa05165-&&-Human papillomavirus infection-%%-hsa05214-&&-Glioma-%%-hsa04120-&&-Ubiquitin mediated proteolysis-%%-hsa05205-&&-Proteoglycans in cancer-%%-hsa05200-&&-Pathways in cancer-%%-hsa05202-&&-Transcriptional misregulation in cancer-%%-hsa04218-&&-Cellular senescence-%%-hsa05206-&&-MicroRNAs in cancer-%%-hsa05219-&&-Bladder cancer-%%-hsa05215-&…	MDM2	Homo sapiens (Human)-&&-9606	Gene Symbol-&-1&-MDM2	0.5438938743659774	0.48976941	0.04101467	455	4	0.04768846556544304	false	26.50655021834061	MDM2	MDM2	102.44591611	56.87321156147044	0	454	0	0.79164456	false	1	MDM2	11837882	0.01931411
200090	taxon:9606	2.20258621	5178.609863165025	0.00142218	175099	1902	PAN2 poly(A) specific ribonuclease subunit	gene	biological_process-&-1&-GO:0000289-&&-nuclear-transcribed mRNA poly(A) tail shortening-%%-GO:0006397-&&-mRNA processing-%%-GO:0090503-&&-RNA phosphodiester bond hydrolysis, exonucleolytic|cellular_component-&-1&-GO:0000932-&&-P-body-%%-GO:0005829-&&-cytosol-%%-GO:0005634-&&-nucleus-%%-GO:0031251-&&-PAN complex|molecular_function-&-1&-GO:0000175-&&-3'-5'-exoribonuclease activity-%%-GO:0005515-&&-p…	G:9606:PAN2		false	KEGG-&-1&-hsa03018-&&-RNA degradation	PAN2	Homo sapiens (Human)-&&-9606	Gene Symbol-&-1&-PAN2	0.5417800233190828	0.45401174	0.08513161	316	4	0.061203595250844955	false	32.935064935064936	PAN2	PAN2	124.63607595	62.39748622759172	0	316	0	0.75948276	false	0	PAN2	2514466	0.02773989
201113	taxon:9606	2.16793767	3008.614727608688	0.00209755	177515	1902	Sp1 transcription factor	gene	biological_process-&-1&-GO:0006355-&&-regulation of transcription, DNA-templated-%%-GO:0016032-&&-viral process-%%-GO:0045893-&&-positive regulation of transcription, DNA-templated-%%-GO:0032869-&&-cellular response to insulin stimulus-%%-GO:0042795-&&-snRNA transcription from RNA polymerase II promoter-%%-GO:0043923-&&-positive regulation by host of viral transcription-%%-GO:0045944-&&-positive …	G:9606:SP1		false	KEGG-&-1&-hsa04927-&&-Cortisol synthesis and secretion-%%-hsa05016-&&-Huntington disease-%%-hsa05231-&&-Choline metabolism in cancer-%%-hsa05200-&&-Pathways in cancer-%%-hsa05202-&&-Transcriptional misregulation in cancer-%%-hsa04928-&&-Parathyroid hormone synthesis, secretion and action-%%-hsa05224-&&-Breast cancer-%%-hsa01522-&&-Endocrine resistance-%%-hsa04915-&&-Estrogen signaling pathway-%%-…	SP1	Homo sapiens (Human)-&&-9606	Gene Symbol-&-1&-SP1	0.5232732732732732	0.46126787	0.08070753	223	4	0.023730361834168434	false	21.037037037037038	SP1	SP1	123.0361991	31.791100489206634	0	222	0	0.76641247	false	1	SP1	2591200	0.02562406
202141	taxon:9606	2.26972812	611.2212635224613	5.2449E-4	179442	1902	galectin 3 binding protein	gene	biological_process-&-1&-GO:0002576-&&-platelet degranulation-%%-GO:0007155-&&-cell adhesion-%%-GO:0007165-&&-signal transduction-%%-GO:0006898-&&-receptor-mediated endocytosis-%%-GO:0006968-&&-cellular defense response|cellular_component-&-1&-GO:0016020-&&-membrane-%%-GO:0005576-&&-extracellular region-%%-GO:0005578-&&-proteinaceous extracellular matrix-%%-GO:0005615-&&-extracellular space-%%-GO:…	G:9606:LGALS3BP		false		LGALS3BP	Homo sapiens (Human)-&&-9606	Gene Symbol-&-1&-LGALS3BP	0.5037947235272858	0.4405814	0.15112594	112	4	0.022914497181773186	false	20.40506329113924	LGALS3BP	LGALS3BP	188.39090909	21.50693329563854	0	111	0	0.74605438	false	1	LGALS3BP	749508	0.04381357
202152	taxon:9606	2.27055703	786.1288441970983	4.8034E-4	179454	1902	lactate dehydrogenase B	gene	biological_process-&-1&-GO:0005975-&&-carbohydrate metabolic process-%%-GO:0006089-&&-lactate metabolic process-%%-GO:0006090-&&-pyruvate metabolic process-%%-GO:0055114-&&-oxidation-reduction process-%%-GO:0019674-&&-NAD metabolic process|cellular_component-&-1&-GO:0016020-&&-membrane-%%-GO:0005739-&&-mitochondrion-%%-GO:0005829-&&-cytosol-%%-GO:0005737-&&-cytoplasm-%%-GO:0043209-&&-myelin sheat…	G:9606:LDHB		false	KEGG-&-1&-hsa00620-&&-Pyruvate metabolism-%%-hsa00010-&&-Glycolysis / Gluconeogenesis-%%-hsa00640-&&-Propanoate metabolism-%%-hsa04922-&&-Glucagon signaling pathway-%%-hsa01100-&&-Metabolic pathways-%%-hsa00270-&&-Cysteine and methionine metabolism|KEGG-&-1&-hsa00620-&&-Pyruvate metabolism-%%-hsa00270-&&-Cysteine and methionine metabolism-%%-hsa01100-&&-Metabolic pathways-%%-hsa00010-&&-Glycolysi…	LDHB	Homo sapiens (Human)-&&-9606	Gene Symbol-&-1&-LDHB	0.505072463768116	0.44042056	0.12627852	126	4	0.018861757591366768	false	16.12987012987013	LDHB	LDHB	158.14516129	18.750944584900875	0	125	0	0.74588859	false	1	LDHB	810470	0.03692016
202156	taxon:9606	2.2405504	929.2144917215559	5.5169E-4	179456	1902	lactate dehydrogenase A	gene	biological_process-&-1&-GO:0001666-&&-response to hypoxia-%%-GO:0006089-&&-lactate metabolic process-%%-GO:0006090-&&-pyruvate metabolic process-%%-GO:0006096-&&-glycolytic process-%%-GO:0055114-&&-oxidation-reduction process-%%-GO:0007584-&&-response to nutrient-%%-GO:0042493-&&-response to drug-%%-GO:0009749-&&-response to glucose-%%-GO:0019674-&&-NAD metabolic process-%%-GO:0042542-&&-response…	G:9606:LDHA		false	KEGG-&-1&-hsa00620-&&-Pyruvate metabolism-%%-hsa00270-&&-Cysteine and methionine metabolism-%%-hsa01100-&&-Metabolic pathways-%%-hsa00010-&&-Glycolysis / Gluconeogenesis-%%-hsa04922-&&-Glucagon signaling pathway-%%-hsa05230-&&-Central carbon metabolism in cancer-%%-hsa04066-&&-HIF-1 signaling pathway-%%-hsa00640-&&-Propanoate metabolism|KEGG-&-1&-hsa00620-&&-Pyruvate metabolism-%%-hsa00640-&&-Pro…	LDHA	Homo sapiens (Human)-&&-9606	Gene Symbol-&-1&-LDHA	0.5069090909090909	0.4463189	0.12573819	130	4	0.021802281960844994	false	17.51219512195122	LDHA	LDHA	175.3203125	20.717336927536678	0	129	0	0.75188992	false	1	LDHA	960956	0.03933595
201139	taxon:9606	2.23657162	751.4194263943857	2.4242E-4	177555	1902	small nuclear ribonucleoprotein U1 subunit 70	gene	biological_process-&-1&-GO:0000398-&&-mRNA splicing, via spliceosome-%%-GO:0006397-&&-mRNA processing-%%-GO:0008380-&&-RNA splicing-%%-GO:0043462-&&-regulation of ATPase activity-%%-GO:0043484-&&-regulation of RNA splicing-%%-GO:0048026-&&-positive regulation of mRNA splicing, via spliceosome-%%-GO:0061084-&&-negative regulation of protein refolding-%%-GO:0071300-&&-cellular response to retinoic …	G:9606:SNRNP70		false	KEGG-&-1&-hsa03040-&&-Spliceosome	SNRNP70	Homo sapiens (Human)-&&-9606	Gene Symbol-&-1&-SNRNP70	0.5125	0.44711289	0.2135212	122	4	0.032462578266859055	false	27.643564356435643	SNRNP70	SNRNP70	235.0	29.95151394228408	0	122	0	0.75268568	false	0	SNRNP70	627148	0.05229194
197051	taxon:9606	2.19860743	1199.0564527531628	5.3952E-4	181463	1902	dynein cytoplasmic 1 heavy chain 1	gene	biological_process-&-1&-GO:0000086-&&-G2/M transition of mitotic cell cycle-%%-GO:0006888-&&-ER to Golgi vesicle-mediated transport-%%-GO:0007018-&&-microtubule-based movement-%%-GO:0007052-&&-mitotic spindle organization-%%-GO:0019886-&&-antigen processing and presentation of exogenous peptide antigen via MHC class II-%%-GO:0033962-&&-cytoplasmic mRNA processing body assembly-%%-GO:0034063-&&-st…	G:9606:DYNC1H1		false	KEGG-&-1&-hsa04962-&&-Vasopressin-regulated water reabsorption-%%-hsa05132-&&-Salmonella infection-%%-hsa04145-&&-Phagosome	DYNC1H1	Homo sapiens (Human)-&&-9606	Gene Symbol-&-1&-DYNC1H1	0.5134438305709024	0.45483336	0.11158957	128	4	0.024761997163295746	false	15.155555555555555	DYNC1H1	DYNC1H1	202.296875	16.699970864668842	0	128	0	0.76027851	false	0	DYNC1H1	989706	0.04294719
201147	taxon:9606	2.2443634	1280.0993513980613	0.00119835	177567	1902	small ubiquitin-like modifier 2	gene	biological_process-&-1&-GO:0016925-&&-protein sumoylation-%%-GO:0032436-&&-positive regulation of proteasomal ubiquitin-dependent protein catabolic process-%%-GO:0045944-&&-positive regulation of transcription from RNA polymerase II promoter-%%-GO:0070911-&&-global genome nucleotide-excision repair|cellular_component-&-1&-GO:0005634-&&-nucleus-%%-GO:0005654-&&-nucleoplasm-%%-GO:0016605-&&-PML bod…	G:9606:SUMO2		false	KEGG-&-1&-hsa03013-&&-RNA transport-%%-hsa05418-&&-Fluid shear stress and atherosclerosis	SUMO2	Homo sapiens (Human)-&&-9606	Gene Symbol-&-1&-SUMO2	0.5113719735876743	0.44556064	0.06383234	185	4	0.022467821836471558	false	14.1010101010101	SUMO2	SUMO2	120.19672131	16.816209266776564	0	184	0	0.75112732	false	1	SUMO2	1574920	0.02746729
202168	taxon:9606	2.11588196	3287.080464925401	8.8744E-4	179475	1902	nucleolin	gene	biological_process-&-1&-GO:0001525-&&-angiogenesis-%%-GO:0045944-&&-positive regulation of transcription from RNA polymerase II promoter-%%-GO:0071364-&&-cellular response to epidermal growth factor stimulus-%%-GO:1901838-&&-positive regulation of transcription of nuclear large rRNA transcript from RNA polymerase I promoter|cellular_component-&-1&-GO:0030529-&&-intracellular ribonucleoprotein com…	G:9606:NCL		false	KEGG-&-1&-hsa05130-&&-Pathogenic Escherichia coli infection	NCL	Homo sapiens (Human)-&&-9606	Gene Symbol-&-1&-NCL	0.533486414083429	0.47261616	0.14866272	226	4	0.05584930256009102	false	37.053763440860216	NCL	NCL	199.21875	52.65380893928116	0	225	0	0.77682361	false	1	NCL	1926578	0.03892512
201154	taxon:9606	2.22364058	1236.8912779340692	9.5206E-4	177574	1902	survival of motor neuron 1, telomeric	gene	biological_process-&-1&-GO:0000245-&&-spliceosomal complex assembly-%%-GO:0000387-&&-spliceosomal snRNP assembly-%%-GO:0006353-&&-DNA-templated transcription, termination-%%-GO:0007399-&&-nervous system development-%%-GO:0051170-&&-nuclear import|cellular_component-&-1&-GO:0005829-&&-cytosol-%%-GO:0005634-&&-nucleus-%%-GO:0005737-&&-cytoplasm-%%-GO:0005654-&&-nucleoplasm-%%-GO:0015030-&&-Cajal bo…	G:9606:SMN1		false	KEGG-&-1&-hsa03013-&&-RNA transport	SMN1	Homo sapiens (Human)-&&-9606	Gene Symbol-&-1&-SMN1	0.5143911439114391	0.44971297	0.08707644	191	4	0.02975275181233883	false	19.669565217391305	SMN1	SMN1	137.64021164	23.114841544435986	0	190	0	0.75527188	false	1	SMN1	1730048	0.03059351
202179	taxon:9606	2.13212865	3494.945058531505	6.7132E-4	179493	1902	heterogeneous nuclear ribonucleoprotein M	gene	biological_process-&-1&-GO:0000380-&&-alternative mRNA splicing, via spliceosome-%%-GO:0000398-&&-mRNA splicing, via spliceosome-%%-GO:0008543-&&-fibroblast growth factor receptor signaling pathway-%%-GO:0010467-&&-gene expression|cellular_component-&-1&-GO:0016020-&&-membrane-%%-GO:0005887-&&-integral component of plasma membrane-%%-GO:0005654-&&-nucleoplasm-%%-GO:0005681-&&-spliceosomal complex…	G:9606:HNRNPM		false	KEGG-&-1&-hsa03040-&&-Spliceosome	HNRNPM	Homo sapiens (Human)-&&-9606	Gene Symbol-&-1&-HNRNPM	0.5359477124183006	0.46901485	0.17631962	229	4	0.05703352019190788	false	44.424870466321245	HNRNPM	HNRNPM	184.13973799	68.88786082305	0	229	0	0.77357427	false	0	HNRNPM	1515046	0.03673157
202176	taxon:9606	2.19562334	1001.7255225241743	4.7495E-4	179491	1902	nucleosome assembly protein 1 like 1	gene	biological_process-&-1&-GO:0006260-&&-DNA replication-%%-GO:0006334-&&-nucleosome assembly-%%-GO:0008284-&&-positive regulation of cell proliferation|cellular_component-&-1&-GO:0016020-&&-membrane-%%-GO:0005634-&&-nucleus-%%-GO:0042470-&&-melanosome|molecular_function-&-1&-GO:0005515-&&-protein binding-%%-GO:0003723-&&-RNA binding	G:9606:NAP1L1		false		NAP1L1	Homo sapiens (Human)-&&-9606	Gene Symbol-&-1&-NAP1L1	0.5102489019033675	0.45545153	0.14621849	122	4	0.028249070048332214	false	20.49438202247191	NAP1L1	NAP1L1	211.74166667	21.830558986562107	0	121	0	0.76087533	false	1	NAP1L1	865444	0.04470017
200129	taxon:9606	2.04111406	17065.33118517887	0.00420299	175192	1902	cullin 7	gene	biological_process-&-1&-GO:0000226-&&-microtubule cytoskeleton organization-%%-GO:0000281-&&-mitotic cytokinesis-%%-GO:0001570-&&-vasculogenesis-%%-GO:0001837-&&-epithelial to mesenchymal transition-%%-GO:0001890-&&-placenta development-%%-GO:0016567-&&-protein ubiquitination-%%-GO:0006508-&&-proteolysis-%%-GO:0006511-&&-ubiquitin-dependent protein catabolic process-%%-GO:0007030-&&-Golgi organiz…	G:9606:CUL7		false	KEGG-&-1&-hsa04120-&&-Ubiquitin mediated proteolysis	CUL7	Homo sapiens (Human)-&&-9606	Gene Symbol-&-1&-CUL7	0.5835077438258686	0.48992853	0.05764214	580	4	0.09059926122426987	false	39.09	CUL7	CUL7	117.30622837	141.58931537795718	0	579	0	0.79177719	false	1	CUL7	7924970	0.02252424
201158	taxon:9606	2.25033156	1023.2077949847632	3.8662E-4	177579	1902	SWI/SNF related, matrix associated, actin dependent regulator of chromatin subfamily c member 2	gene	biological_process-&-1&-GO:0006337-&&-nucleosome disassembly-%%-GO:0006338-&&-chromatin remodeling-%%-GO:0006351-&&-transcription, DNA-templated-%%-GO:0006357-&&-regulation of transcription from RNA polymerase II promoter-%%-GO:0007399-&&-nervous system development-%%-GO:0045893-&&-positive regulation of transcription, DNA-templated-%%-GO:0045892-&&-negative regulation of transcription, DNA-templ…	G:9606:SMARCC2		false	KEGG-&-1&-hsa04714-&&-Thermogenesis-%%-hsa05225-&&-Hepatocellular carcinoma	SMARCC2	Homo sapiens (Human)-&&-9606	Gene Symbol-&-1&-SMARCC2	0.5115596330275229	0.44437896	0.1632628	128	4	0.02335362322628498	false	20.577319587628867	SMARCC2	SMARCC2	189.6171875	24.13910439543749	0	128	0	0.74993369	false	0	SMARCC2	799284	0.04303436
199109	taxon:9606	2.26906499	1332.7811741061444	9.637E-4	171740	1902	ubiquitin C-terminal hydrolase L5	gene	biological_process-&-1&-GO:0006281-&&-DNA repair-%%-GO:0006310-&&-DNA recombination-%%-GO:0006351-&&-transcription, DNA-templated-%%-GO:0006355-&&-regulation of transcription, DNA-templated-%%-GO:0006511-&&-ubiquitin-dependent protein catabolic process-%%-GO:0061136-&&-regulation of proteasomal protein catabolic process-%%-GO:0010951-&&-negative regulation of endopeptidase activity-%%-GO:0016579-…	G:9606:UCHL5		false		UCHL5	Homo sapiens (Human)-&&-9606	Gene Symbol-&-1&-UCHL5	0.5115596330275229	0.44071016	0.0957371	170	4	0.020085347816348076	false	20.712871287128714	UCHL5	UCHL5	119.4702381	25.972933177122002	0	169	0	0.746187	false	1	UCHL5	1283000	0.02816814
201156	taxon:9606	2.22364058	1236.8912779340692	9.5206E-4	177573	1902	survival of motor neuron 2, centromeric	gene	biological_process-&-1&-GO:0000245-&&-spliceosomal complex assembly-%%-GO:0000387-&&-spliceosomal snRNP assembly-%%-GO:0006353-&&-DNA-templated transcription, termination-%%-GO:0007399-&&-nervous system development-%%-GO:0051170-&&-nuclear import|cellular_component-&-1&-GO:0005829-&&-cytosol-%%-GO:0005634-&&-nucleus-%%-GO:0005737-&&-cytoplasm-%%-GO:0005654-&&-nucleoplasm-%%-GO:0015030-&&-Cajal bo…	G:9606:SMN2		false	KEGG-&-1&-hsa03013-&&-RNA transport	SMN2	Homo sapiens (Human)-&&-9606	Gene Symbol-&-1&-SMN2	0.5143911439114391	0.44971297	0.08707644	191	4	0.02975275181233883	false	19.669565217391305	SMN2	SMN2	137.64021164	23.11484154443599	0	190	0	0.75527188	false	1	SMN2	1730048	0.03059351
201163	taxon:9606	2.21485411	781.9524409152818	2.7773E-4	177580	1902	SWI/SNF related, matrix associated, actin dependent regulator of chromatin subfamily c member 1	gene	biological_process-&-1&-GO:0006337-&&-nucleosome disassembly-%%-GO:0006338-&&-chromatin remodeling-%%-GO:0006351-&&-transcription, DNA-templated-%%-GO:0006357-&&-regulation of transcription from RNA polymerase II promoter-%%-GO:0009887-&&-animal organ morphogenesis-%%-GO:0007399-&&-nervous system development-%%-GO:0008286-&&-insulin receptor signaling pathway-%%-GO:0045893-&&-positive regulation …	G:9606:SMARCC1		false	KEGG-&-1&-hsa04714-&&-Thermogenesis-%%-hsa05225-&&-Hepatocellular carcinoma	SMARCC1	Homo sapiens (Human)-&&-9606	Gene Symbol-&-1&-SMARCC1	0.5117474302496329	0.45149701	0.18405541	119	4	0.022331802174448967	false	21.415730337078653	SMARCC1	SMARCC1	202.86324786	23.91388678241575	0	118	0	0.75702918	false	1	SMARCC1	678350	0.04382442
201161	taxon:9606	2.15368037	2106.012262788722	0.00131072	177582	1902	SWI/SNF related, matrix associated, actin dependent regulator of chromatin, subfamily a, member 4	gene	biological_process-&-1&-GO:0000122-&&-negative regulation of transcription from RNA polymerase II promoter-%%-GO:0003407-&&-neural retina development-%%-GO:0006325-&&-chromatin organization-%%-GO:0006337-&&-nucleosome disassembly-%%-GO:0006338-&&-chromatin remodeling-%%-GO:0006351-&&-transcription, DNA-templated-%%-GO:0006357-&&-regulation of transcription from RNA polymerase II promoter-%%-GO:00…	G:9606:SMARCA4		false	KEGG-&-1&-hsa04714-&&-Thermogenesis-%%-hsa05225-&&-Hepatocellular carcinoma	SMARCA4	Homo sapiens (Human)-&&-9606	Gene Symbol-&-1&-SMARCA4	0.522880720180045	0.46432145	0.12614629	216	4	0.03500641882419586	false	31.47517730496454	SMARCA4	SMARCA4	164.02803738	44.04783984642598	0	215	0	0.76926393	false	1	SMARCA4	2324050	0.03347416
202189	taxon:9606	2.2367374	1204.717549625012	5.9593E-4	179518	1902	myosin IC	gene	biological_process-&-1&-GO:0006605-&&-protein targeting-%%-GO:0006612-&&-protein targeting to membrane-%%-GO:0030335-&&-positive regulation of cell migration-%%-GO:0030838-&&-positive regulation of actin filament polymerization-%%-GO:0038089-&&-positive regulation of cell migration by vascular endothelial growth factor signaling pathway-%%-GO:0038096-&&-Fc-gamma receptor signaling pathway involve…	G:9606:MYO1C		false		MYO1C	Homo sapiens (Human)-&&-9606	Gene Symbol-&-1&-MYO1C	0.5087591240875913	0.44707975	0.11507342	142	4	0.017561500892043114	false	16.642857142857142	MYO1C	MYO1C	138.90140845	19.249115894895382	0	142	0	0.75265252	false	0	MYO1C	931446	0.03108017
202199	taxon:9606	2.10013263	3262.538994871945	0.00186548	179529	1902	myosin heavy chain 9	gene	biological_process-&-1&-GO:0000212-&&-meiotic spindle organization-%%-GO:0000910-&&-cytokinesis-%%-GO:0001525-&&-angiogenesis-%%-GO:0001701-&&-in utero embryonic development-%%-GO:0001768-&&-establishment of T cell polarity-%%-GO:0006509-&&-membrane protein ectodomain proteolysis-%%-GO:0006911-&&-phagocytosis, engulfment-%%-GO:0007229-&&-integrin-mediated signaling pathway-%%-GO:0007520-&&-myobla…	G:9606:MYH9		false	KEGG-&-1&-hsa05132-&&-Salmonella infection-%%-hsa04810-&&-Regulation of actin cytoskeleton-%%-hsa04530-&&-Tight junction|KEGG-&-1&-hsa04810-&&-Regulation of actin cytoskeleton-%%-hsa05132-&&-Salmonella infection-%%-hsa04530-&&-Tight junction	MYH9	Homo sapiens (Human)-&&-9606	Gene Symbol-&-1&-MYH9	0.5276305828917487	0.4761604	0.10351967	253	4	0.034354984760284424	false	28.615384615384617	MYH9	MYH9	144.2055336	49.2565257639069	0	253	0	0.77997347	false	0	MYH9	3035594	0.02786504
200155	taxon:9606	2.0387931	10707.130778503622	0.0042502	175255	1902	HECT, UBA and WWE domain containing 1, E3 ubiquitin protein ligase	gene	biological_process-&-1&-GO:0000209-&&-protein polyubiquitination-%%-GO:0006284-&&-base-excision repair-%%-GO:0006513-&&-protein monoubiquitination-%%-GO:0016574-&&-histone ubiquitination-%%-GO:0030154-&&-cell differentiation-%%-GO:0043312-&&-neutrophil degranulation-%%-GO:1903955-&&-positive regulation of protein targeting to mitochondrion|cellular_component-&-1&-GO:0016020-&&-membrane-%%-GO:0005…	G:9606:HUWE1		false	KEGG-&-1&-hsa04120-&&-Ubiquitin mediated proteolysis	HUWE1	Homo sapiens (Human)-&&-9606	Gene Symbol-&-1&-HUWE1	0.5578231292517006	0.49048626	0.07013564	415	4	0.0663987472653389	false	34.97260273972603	HUWE1	HUWE1	134.08958838	90.07023637893631	0	414	0	0.79224138	false	1	HUWE1	6220618	0.0248955
202204	taxon:9606	2.01773873	13158.479253542155	0.01037773	179545	1902	v-myc avian myelocytomatosis viral oncogene homolog	gene	biological_process-&-1&-GO:0051276-&&-chromosome organization-%%-GO:0000082-&&-G1/S transition of mitotic cell cycle-%%-GO:0000122-&&-negative regulation of transcription from RNA polymerase II promoter-%%-GO:0000165-&&-MAPK cascade-%%-GO:0001658-&&-branching involved in ureteric bud morphogenesis-%%-GO:0002053-&&-positive regulation of mesenchymal cell proliferation-%%-GO:0006366-&&-transcriptio…	G:9606:MYC	|MYC	false	KEGG-&-1&-hsa05226-&&-Gastric cancer-%%-hsa05205-&&-Proteoglycans in cancer-%%-hsa04630-&&-JAK-STAT signaling pathway-%%-hsa05221-&&-Acute myeloid leukemia-%%-hsa05161-&&-Hepatitis B-%%-hsa04919-&&-Thyroid hormone signaling pathway-%%-hsa05224-&&-Breast cancer-%%-hsa04550-&&-Signaling pathways regulating pluripotency of stem cells-%%-hsa04110-&&-Cell cycle-%%-hsa05163-&&-Human cytomegalovirus inf…	MYC	Homo sapiens (Human)-&&-9606	Gene Symbol-&-1&-MYC	0.5538339292808899	0.49560431	0.03295439	538	3	0.04963615909218788	false	24.573529411764707	MYC	MYC	96.27425373	68.52392404073437	0	537	0	0.79645225	false	1	MYC	12030534	0.01790961
197091	taxon:9606	2.16362732	1814.9457101866935	5.0264E-4	181550	1902	DEAD-box helicase 3, X-linked	gene	biological_process-&-1&-GO:0007059-&&-chromosome segregation-%%-GO:0009615-&&-response to virus-%%-GO:0016055-&&-Wnt signaling pathway-%%-GO:0035556-&&-intracellular signal transduction-%%-GO:0006351-&&-transcription, DNA-templated-%%-GO:0043066-&&-negative regulation of apoptotic process-%%-GO:0008625-&&-extrinsic apoptotic signaling pathway via death domain receptors-%%-GO:0010501-&&-RNA second…	G:9606:DDX3X		false	KEGG-&-1&-hsa05161-&&-Hepatitis B-%%-hsa04622-&&-RIG-I-like receptor signaling pathway-%%-hsa05203-&&-Viral carcinogenesis|KEGG-&-1&-hsa05203-&&-Viral carcinogenesis-%%-hsa04622-&&-RIG-I-like receptor signaling pathway-%%-hsa05161-&&-Hepatitis B	DDX3X	Homo sapiens (Human)-&&-9606	Gene Symbol-&-1&-DDX3X	0.5222929936305732	0.46218681	0.14968153	157	4	0.03874865174293518	false	24.184615384615384	DDX3X	DDX3X	215.71974522	30.460933818902266	0	157	0	0.76727454	false	0	DDX3X	1062514	0.04408482
197090	taxon:9606	2.12997347	2525.77367215172	6.4193E-4	181545	1902	DExH-box helicase 9	gene	biological_process-&-1&-GO:0000398-&&-mRNA splicing, via spliceosome-%%-GO:0001649-&&-osteoblast differentiation-%%-GO:0006396-&&-RNA processing-%%-GO:0032481-&&-positive regulation of type I interferon production-%%-GO:0032508-&&-DNA duplex unwinding-%%-GO:0048511-&&-rhythmic process-%%-GO:0070934-&&-CRD-mediated mRNA stabilization-%%-GO:1903608-&&-protein localization to cytoplasmic stress gran…	G:9606:DHX9		false		DHX9	Homo sapiens (Human)-&&-9606	Gene Symbol-&-1&-DHX9	0.5308453922315308	0.46948941	0.16756614	216	4	0.052154406905174255	false	39.03448275862069	DHX9	DHX9	199.06074766	55.96649177769638	0	215	0	0.77400531	false	1	DHX9	1482238	0.0395197
197089	taxon:9606	2.22248011	1564.674614414233	3.4534E-4	181541	1902	DEAH-box helicase 15	gene	biological_process-&-1&-GO:0000398-&&-mRNA splicing, via spliceosome-%%-GO:0006397-&&-mRNA processing-%%-GO:0008380-&&-RNA splicing-%%-GO:0009636-&&-response to toxic substance-%%-GO:0043279-&&-response to alkaloid|cellular_component-&-1&-GO:0005634-&&-nucleus-%%-GO:0005737-&&-cytoplasm-%%-GO:0005654-&&-nucleoplasm-%%-GO:0005689-&&-U12-type spliceosomal complex-%%-GO:0005730-&&-nucleolus-%%-GO:00…	G:9606:DHX15		false	KEGG-&-1&-hsa03040-&&-Spliceosome	DHX15	Homo sapiens (Human)-&&-9606	Gene Symbol-&-1&-DHX15	0.5172541743970316	0.44994778	0.18756152	150	4	0.037604961544275284	false	30.349206349206348	DHX15	DHX15	204.96666667	37.462316490385284	0	150	0	0.75550398	false	0	DHX15	747374	0.04504762
197094	taxon:9606	2.10543767	2733.2594882358603	0.00103879	181549	1902	DEAD-box helicase 5	gene	biological_process-&-1&-GO:0000122-&&-negative regulation of transcription from RNA polymerase II promoter-%%-GO:0000381-&&-regulation of alternative mRNA splicing, via spliceosome-%%-GO:0000398-&&-mRNA splicing, via spliceosome-%%-GO:0000956-&&-nuclear-transcribed mRNA catabolic process-%%-GO:0016049-&&-cell growth-%%-GO:0009299-&&-mRNA transcription-%%-GO:0010501-&&-RNA secondary structure unwi…	G:9606:DDX5		false	KEGG-&-1&-hsa03040-&&-Spliceosome-%%-hsa05202-&&-Transcriptional misregulation in cancer-%%-hsa05205-&&-Proteoglycans in cancer|KEGG-&-1&-hsa05205-&&-Proteoglycans in cancer-%%-hsa05202-&&-Transcriptional misregulation in cancer-%%-hsa03040-&&-Spliceosome	DDX5	Homo sapiens (Human)-&&-9606	Gene Symbol-&-1&-DDX5	0.5302396348421453	0.47496063	0.14362446	213	4	0.048545561730861664	false	34.34319526627219	DDX5	DDX5	200.90047393	48.76172659866647	0	212	0	0.77891247	false	1	DDX5	2004284	0.03871478
201188	taxon:9606	2.20159151	1003.8101172969996	8.2594E-4	177668	1902	S-phase kinase associated protein 1	gene	biological_process-&-1&-GO:0000086-&&-G2/M transition of mitotic cell cycle-%%-GO:0000209-&&-protein polyubiquitination-%%-GO:0002223-&&-stimulatory C-type lectin receptor signaling pathway-%%-GO:0016055-&&-Wnt signaling pathway-%%-GO:0016567-&&-protein ubiquitination-%%-GO:0010265-&&-SCF complex assembly-%%-GO:0010972-&&-negative regulation of G2/M transition of mitotic cell cycle-%%-GO:0050852-…	G:9606:SKP1		false	KEGG-&-1&-hsa04114-&&-Oocyte meiosis-%%-hsa05170-&&-Human immunodeficiency virus 1 infection-%%-hsa05200-&&-Pathways in cancer-%%-hsa04110-&&-Cell cycle-%%-hsa04141-&&-Protein processing in endoplasmic reticulum-%%-hsa05168-&&-Herpes simplex infection-%%-hsa04310-&&-Wnt signaling pathway-%%-hsa04710-&&-Circadian rhythm-%%-hsa04120-&&-Ubiquitin mediated proteolysis-%%-hsa04350-&&-TGF-beta signalin…	SKP1	Homo sapiens (Human)-&&-9606	Gene Symbol-&-1&-SKP1	0.5104357378249725	0.45421687	0.09357298	138	4	0.020760290324687958	false	14.738095238095237	SKP1	SKP1	163.91176471	16.90236983539688	0	137	0	0.7596817	false	1	SKP1	1184710	0.03495627
197103	taxon:9606	2.14406499	2986.2845170669843	0.00153211	181561	1902	damage specific DNA binding protein 1	gene	biological_process-&-1&-GO:0042787-&&-protein ubiquitination involved in ubiquitin-dependent protein catabolic process-%%-GO:0000715-&&-nucleotide-excision repair, DNA damage recognition-%%-GO:0000717-&&-nucleotide-excision repair, DNA duplex unwinding-%%-GO:0016055-&&-Wnt signaling pathway-%%-GO:0006281-&&-DNA repair-%%-GO:0006283-&&-transcription-coupled nucleotide-excision repair-%%-GO:0006289…	G:9606:DDB1		false	KEGG-&-1&-hsa05170-&&-Human immunodeficiency virus 1 infection-%%-hsa05161-&&-Hepatitis B-%%-hsa05203-&&-Viral carcinogenesis-%%-hsa03420-&&-Nucleotide excision repair-%%-hsa04120-&&-Ubiquitin mediated proteolysis|KEGG-&-1&-hsa05203-&&-Viral carcinogenesis-%%-hsa04120-&&-Ubiquitin mediated proteolysis-%%-hsa05170-&&-Human immunodeficiency virus 1 infection-%%-hsa03420-&&-Nucleotide excision repai…	DDB1	Homo sapiens (Human)-&&-9606	Gene Symbol-&-1&-DDB1	0.5246518630033873	0.46640377	0.08474991	224	4	0.034724097698926926	false	20.79432624113475	DDB1	DDB1	162.58558559	30.343751378831545	0	223	0	0.771187	false	1	DDB1	2718146	0.03285039
201203	taxon:9606	2.18948939	1029.862467404477	4.3805E-4	177692	1902	serine and arginine rich splicing factor 1	gene	biological_process-&-1&-GO:0000380-&&-alternative mRNA splicing, via spliceosome-%%-GO:0000395-&&-mRNA 5'-splice site recognition-%%-GO:0000398-&&-mRNA splicing, via spliceosome-%%-GO:0001701-&&-in utero embryonic development-%%-GO:0006369-&&-termination of RNA polymerase II transcription-%%-GO:0006376-&&-mRNA splice site selection-%%-GO:0006397-&&-mRNA processing-%%-GO:0006405-&&-RNA export from…	G:9606:SRSF1		false	KEGG-&-1&-hsa03040-&&-Spliceosome-%%-hsa04657-&&-IL-17 signaling pathway-%%-hsa05168-&&-Herpes simplex infection|KEGG-&-1&-hsa05168-&&-Herpes simplex infection-%%-hsa04657-&&-IL-17 signaling pathway-%%-hsa03040-&&-Spliceosome	SRSF1	Homo sapiens (Human)-&&-9606	Gene Symbol-&-1&-SRSF1	0.5178306092124815	0.45672749	0.21353295	145	4	0.03399420902132988	false	33.07964601769911	SRSF1	SRSF1	210.27972028	38.793329682133034	0	144	0	0.76210212	false	1	SRSF1	868054	0.0442307
201200	taxon:9606	2.24320292	1533.7299038532794	4.0715E-4	177691	1902	serine and arginine rich splicing factor 2	gene	biological_process-&-1&-GO:0000398-&&-mRNA splicing, via spliceosome-%%-GO:0006369-&&-termination of RNA polymerase II transcription-%%-GO:0006397-&&-mRNA processing-%%-GO:0006405-&&-RNA export from nucleus-%%-GO:0006406-&&-mRNA export from nucleus-%%-GO:0008380-&&-RNA splicing-%%-GO:0031124-&&-mRNA 3'-end processing-%%-GO:1903507-&&-negative regulation of nucleic acid-templated transcription|cel…	G:9606:SRSF2		false	KEGG-&-1&-hsa05168-&&-Herpes simplex infection-%%-hsa03040-&&-Spliceosome|KEGG-&-1&-hsa03040-&&-Spliceosome-%%-hsa05168-&&-Herpes simplex infection	SRSF2	Homo sapiens (Human)-&&-9606	Gene Symbol-&-1&-SRSF2	0.5113719735876743	0.44579115	0.12855147	116	4	0.02227875590324402	false	15.626373626373626	SRSF2	SRSF2	192.23684211	17.400432763574752	0	115	0	0.75135942	false	1	SRSF2	745198	0.04309653
201206	taxon:9606	2.19280504	1506.0550649232198	5.9868E-4	177700	1902	SET nuclear proto-oncogene	gene	biological_process-&-1&-GO:0006260-&&-DNA replication-%%-GO:0006334-&&-nucleosome assembly-%%-GO:0006337-&&-nucleosome disassembly-%%-GO:0006913-&&-nucleocytoplasmic transport-%%-GO:0016032-&&-viral process-%%-GO:0045892-&&-negative regulation of transcription, DNA-templated-%%-GO:0035067-&&-negative regulation of histone acetylation-%%-GO:0043086-&&-negative regulation of catalytic activity-%%-G…	G:9606:SET		false		SET	Homo sapiens (Human)-&&-9606	Gene Symbol-&-1&-SET	0.5159141376757957	0.45603689	0.13095749	139	4	0.02749975025653839	false	19.07547169811321	SET	SET	196.56934307	22.151543520263225	0	138	0	0.76143899	false	1	SET	1124854	0.04153581
197110	taxon:9606	2.17539788	1907.8264792027867	9.0732E-4	181574	1902	drebrin 1	gene	biological_process-&-1&-GO:0007015-&&-actin filament organization-%%-GO:0010643-&&-cell communication by chemical coupling-%%-GO:0010644-&&-cell communication by electrical coupling-%%-GO:0032507-&&-maintenance of protein location in cell-%%-GO:0048168-&&-regulation of neuronal synaptic plasticity-%%-GO:0050773-&&-regulation of dendrite development-%%-GO:0061351-&&-neural precursor cell prolifera…	G:9606:DBN1		false		DBN1	Homo sapiens (Human)-&&-9606	Gene Symbol-&-1&-DBN1	0.5168705969595847	0.45968602	0.12338858	183	4	0.024178210645914078	false	22.17094017094017	DBN1	DBN1	144.01657459	32.881593386549916	0	182	0	0.76492042	false	1	DBN1	1575736	0.03003985
202228	taxon:9606	2.18982095	1239.1482474798004	6.3501E-4	179619	1902	ribosomal protein SA	gene	biological_process-&-1&-GO:0000028-&&-ribosomal small subunit assembly-%%-GO:0000184-&&-nuclear-transcribed mRNA catabolic process, nonsense-mediated decay-%%-GO:0000447-&&-endonucleolytic cleavage in ITS1 to separate SSU-rRNA from 5.8S rRNA and LSU-rRNA from tricistronic rRNA transcript (SSU-rRNA, 5.8S rRNA, LSU-rRNA)-%%-GO:0000461-&&-endonucleolytic cleavage to generate mature 3'-end of SSU-rRN…	G:9606:RPSA		false	KEGG-&-1&-hsa03010-&&-Ribosome	RPSA	Homo sapiens (Human)-&&-9606	Gene Symbol-&-1&-RPSA	0.5238632093198046	0.45665834	0.31730306	171	4	0.05220349505543709	false	60.37837837837838	RPSA	RPSA	196.76023392	71.26304975550684	0	171	0	0.76203581	false	0	RPSA	975062	0.04168153
201204	taxon:9606	2.17440318	1634.8038722673011	4.9852E-4	177697	1902	splicing factor proline and glutamine rich	gene	biological_process-&-1&-GO:0000122-&&-negative regulation of transcription from RNA polymerase II promoter-%%-GO:0000380-&&-alternative mRNA splicing, via spliceosome-%%-GO:0000724-&&-double-strand break repair via homologous recombination-%%-GO:0006351-&&-transcription, DNA-templated-%%-GO:0006397-&&-mRNA processing-%%-GO:0008380-&&-RNA splicing-%%-GO:0045892-&&-negative regulation of transcript…	G:9606:SFPQ		false		SFPQ	Homo sapiens (Human)-&&-9606	Gene Symbol-&-1&-SFPQ	0.5213163799551234	0.45989631	0.14878328	159	4	0.0349101759493351	false	25.75	SFPQ	SFPQ	197.01910828	31.95282701896237	0	158	0	0.76511936	false	1	SFPQ	1028610	0.04084012
200187	taxon:9606	2.26077586	1220.4927804418621	6.7886E-4	175336	1902	mediator of DNA damage checkpoint 1	gene	biological_process-&-1&-GO:0006303-&&-double-strand break repair via nonhomologous end joining-%%-GO:0031573-&&-intra-S DNA damage checkpoint|cellular_component-&-1&-GO:0005634-&&-nucleus-%%-GO:0005654-&&-nucleoplasm-%%-GO:0005694-&&-chromosome-%%-GO:0005925-&&-focal adhesion-%%-GO:0016604-&&-nuclear body|molecular_function-&-1&-GO:0005515-&&-protein binding-%%-GO:0008022-&&-protein C-terminus bi…	G:9606:MDC1		false		MDC1	Homo sapiens (Human)-&&-9606	Gene Symbol-&-1&-MDC1	0.5102489019033675	0.44232602	0.08316292	165	4	0.021181581541895866	false	14.989473684210527	MDC1	MDC1	130.71165644	17.645336277642357	0	164	0	0.74784483	false	1	MDC1	1052392	0.03033449
199164	taxon:9606	2.13958886	2832.613204291954	7.2873E-4	172127	1902	poly(A) binding protein cytoplasmic 1	gene	biological_process-&-1&-GO:0000184-&&-nuclear-transcribed mRNA catabolic process, nonsense-mediated decay-%%-GO:0000289-&&-nuclear-transcribed mRNA poly(A) tail shortening-%%-GO:0000398-&&-mRNA splicing, via spliceosome-%%-GO:0006378-&&-mRNA polyadenylation-%%-GO:0006413-&&-translational initiation-%%-GO:0045727-&&-positive regulation of translation-%%-GO:0031047-&&-gene silencing by RNA-%%-GO:00…	G:9606:PABPC1		false	KEGG-&-1&-hsa03013-&&-RNA transport-%%-hsa03015-&&-mRNA surveillance pathway-%%-hsa03018-&&-RNA degradation	PABPC1	Homo sapiens (Human)-&&-9606	Gene Symbol-&-1&-PABPC1	0.5326709973251815	0.46737951	0.16936488	222	4	0.056539494544267654	false	41.39664804469274	PABPC1	PABPC1	199.78636364	57.39751268122549	0	221	0	0.77208223	false	1	PABPC1	1640296	0.04018946
197116	taxon:9606	2.22811671	2106.3849803984303	9.5817E-4	181582	1902	death domain associated protein	gene	biological_process-&-1&-GO:0001934-&&-positive regulation of protein phosphorylation-%%-GO:0006334-&&-nucleosome assembly-%%-GO:0006915-&&-apoptotic process-%%-GO:0006338-&&-chromatin remodeling-%%-GO:0006351-&&-transcription, DNA-templated-%%-GO:0006355-&&-regulation of transcription, DNA-templated-%%-GO:0007257-&&-activation of JUN kinase activity-%%-GO:0008625-&&-extrinsic apoptotic signaling …	G:9606:DAXX		false	KEGG-&-1&-hsa04210-&&-Apoptosis-%%-hsa05168-&&-Herpes simplex infection-%%-hsa05014-&&-Amyotrophic lateral sclerosis (ALS)-%%-hsa04010-&&-MAPK signaling pathway|KEGG-&-1&-hsa04210-&&-Apoptosis-%%-hsa04010-&&-MAPK signaling pathway-%%-hsa05168-&&-Herpes simplex infection-%%-hsa05014-&&-Amyotrophic lateral sclerosis (ALS)	DAXX	Homo sapiens (Human)-&&-9606	Gene Symbol-&-1&-DAXX	0.5140117994100295	0.44880952	0.11407233	162	4	0.02533162385225296	false	21.356521739130436	DAXX	DAXX	155.08125	27.125688379062517	0	161	0	0.75437666	false	1	DAXX	1475812	0.03445972
200192	taxon:9606	2.15384615	5721.957414665547	0.00230244	175350	1902	inhibitor of nuclear factor kappa B kinase subunit epsilon	gene	biological_process-&-1&-GO:0006468-&&-protein phosphorylation-%%-GO:0006955-&&-immune response-%%-GO:0007252-&&-I-kappaB phosphorylation-%%-GO:0008630-&&-intrinsic apoptotic signaling pathway in response to DNA damage-%%-GO:0010884-&&-positive regulation of lipid storage-%%-GO:0018105-&&-peptidyl-serine phosphorylation-%%-GO:0032480-&&-negative regulation of type I interferon production-%%-GO:003…	G:9606:IKBKE		false	KEGG-&-1&-hsa05165-&&-Human papillomavirus infection-%%-hsa04621-&&-NOD-like receptor signaling pathway-%%-hsa05162-&&-Measles-%%-hsa04623-&&-Cytosolic DNA-sensing pathway-%%-hsa05168-&&-Herpes simplex infection-%%-hsa05160-&&-Hepatitis C-%%-hsa05161-&&-Hepatitis B-%%-hsa04625-&&-C-type lectin receptor signaling pathway-%%-hsa05169-&&-Epstein-Barr virus infection-%%-hsa04657-&&-IL-17 signaling pa…	IKBKE	Homo sapiens (Human)-&&-9606	Gene Symbol-&-1&-IKBKE	0.5347142309167625	0.46428571	0.04033063	319	4	0.03512706235051155	false	15.25925925925926	IKBKE	IKBKE	103.20504732	31.54447367408238	0	318	0	0.76923077	false	1	IKBKE	3437872	0.02155681
202241	taxon:9606	2.2367374	659.2848512826052	6.3942E-4	179656	1902	keratin 18	gene	biological_process-&-1&-GO:0007049-&&-cell cycle-%%-GO:0009653-&&-anatomical structure morphogenesis-%%-GO:0043066-&&-negative regulation of apoptotic process-%%-GO:0016032-&&-viral process-%%-GO:0031424-&&-keratinization-%%-GO:0033209-&&-tumor necrosis factor-mediated signaling pathway-%%-GO:0043000-&&-Golgi to plasma membrane CFTR protein transport-%%-GO:0045104-&&-intermediate filament cytoske…	G:9606:KRT18	|KRT18	true	KEGG-&-1&-hsa04915-&&-Estrogen signaling pathway-%%-hsa05130-&&-Pathogenic Escherichia coli infection	KRT18	Homo sapiens (Human)-&&-9606	Gene Symbol-&-1&-KRT18	0.504889532777979	0.44707975	0.11957412	113	4	0.021656978875398636	false	15.216216216216216	KRT18	KRT18	199.53153153	15.963322005036384	0	112	0	0.75265252	false	1	KRT18	951162	0.04434018
201223	taxon:9606	2.12417109	3041.480157364602	0.00320909	177736	1902	aurora kinase A	gene	biological_process-&-1&-GO:0000086-&&-G2/M transition of mitotic cell cycle-%%-GO:0042787-&&-protein ubiquitination involved in ubiquitin-dependent protein catabolic process-%%-GO:0006468-&&-protein phosphorylation-%%-GO:0006977-&&-DNA damage response, signal transduction by p53 class mediator resulting in cell cycle arrest-%%-GO:0007051-&&-spindle organization-%%-GO:0007052-&&-mitotic spindle or…	G:9606:AURKA		false	KEGG-&-1&-hsa04114-&&-Oocyte meiosis-%%-hsa04914-&&-Progesterone-mediated oocyte maturation	AURKA	Homo sapiens (Human)-&&-9606	Gene Symbol-&-1&-AURKA	0.5248493975903614	0.47077187	0.05297181	258	4	0.033440493047237396	false	19.784172661870503	AURKA	AURKA	119.63671875	25.40126850300302	0	257	0	0.77516578	false	1	AURKA	3758128	0.02382182
201230	taxon:9606	2.13809682	2532.7338130362505	0.00224605	177751	1902	anscription 3;signal transducer and activator of transcription 3	gene	biological_process-&-1&-GO:0000122-&&-negative regulation of transcription from RNA polymerase II promoter-%%-GO:0001659-&&-temperature homeostasis-%%-GO:0001754-&&-eye photoreceptor cell differentiation-%%-GO:0051726-&&-regulation of cell cycle-%%-GO:0006953-&&-acute-phase response-%%-GO:0006606-&&-protein import into nucleus-%%-GO:0007165-&&-signal transduction-%%-GO:0006355-&&-regulation of tr…	G:9606:STAT3		false	KEGG-&-1&-hsa04659-&&-Th17 cell differentiation-%%-hsa05162-&&-Measles-%%-hsa04217-&&-Necroptosis-%%-hsa01521-&&-EGFR tyrosine kinase inhibitor resistance-%%-hsa04933-&&-AGE-RAGE signaling pathway in diabetic complications-%%-hsa05223-&&-Non-small cell lung cancer-%%-hsa05169-&&-Epstein-Barr virus infection-%%-hsa04066-&&-HIF-1 signaling pathway-%%-hsa05163-&&-Human cytomegalovirus infection-%%-h…	STAT3	Homo sapiens (Human)-&&-9606	Gene Symbol-&-1&-STAT3	0.5176383215744523	0.46770567	0.06917293	212	4	0.01927238516509533	false	17.428571428571427	STAT3	STAT3	117.50952381	24.7409248429923	0	211	0	0.77238064	false	1	STAT3	2699114	0.02357539
200204	taxon:9606	2.26972812	1573.2567837622905	7.3628E-4	175375	1902	nuclear receptor corepressor 1	gene	biological_process-&-1&-GO:0000122-&&-negative regulation of transcription from RNA polymerase II promoter-%%-GO:0006366-&&-transcription from RNA polymerase II promoter-%%-GO:0007623-&&-circadian rhythm-%%-GO:0016569-&&-covalent chromatin modification-%%-GO:0044255-&&-cellular lipid metabolic process-%%-GO:0046329-&&-negative regulation of JNK cascade-%%-GO:0051225-&&-spindle assembly-%%-GO:0072…	G:9606:NCOR1		false	KEGG-&-1&-hsa04919-&&-Thyroid hormone signaling pathway-%%-hsa01522-&&-Endocrine resistance-%%-hsa05202-&&-Transcriptional misregulation in cancer|KEGG-&-1&-hsa04919-&&-Thyroid hormone signaling pathway-%%-hsa05202-&&-Transcriptional misregulation in cancer-%%-hsa01522-&&-Endocrine resistance	NCOR1	Homo sapiens (Human)-&&-9606	Gene Symbol-&-1&-NCOR1	0.5109970674486803	0.4405814	0.14661452	164	4	0.024360598996281624	false	25.84070796460177	NCOR1	NCOR1	149.93209877	33.272346577887554	0	163	0	0.74605438	false	1	NCOR1	1318010	0.03528499
201229	taxon:9606	2.15019894	3907.8330332899413	0.00116097	177745	1902	staufen double-stranded RNA binding protein 1	gene	biological_process-&-1&-GO:0034599-&&-cellular response to oxidative stress-%%-GO:0045070-&&-positive regulation of viral genome replication-%%-GO:0046726-&&-positive regulation by virus of viral protein levels in host cell-%%-GO:1900273-&&-positive regulation of long-term synaptic potentiation|cellular_component-&-1&-GO:0005886-&&-plasma membrane-%%-GO:0016020-&&-membrane-%%-GO:0005829-&&-cytoso…	G:9606:STAU1		false		STAU1	Homo sapiens (Human)-&&-9606	Gene Symbol-&-1&-STAU1	0.5396825396825397	0.46507325	0.10440348	282	4	0.05564725026488304	false	33.345971563981045	STAU1	STAU1	150.21071429	57.91352489561934	0	281	0	0.76996021	false	1	STAU1	2092724	0.03095631
199186	taxon:9606	2.23905836	1001.3137743746637	2.1901E-4	172545	1902	pre-mRNA processing factor 19	gene	biological_process-&-1&-GO:0000209-&&-protein polyubiquitination-%%-GO:0000244-&&-spliceosomal tri-snRNP complex assembly-%%-GO:0000245-&&-spliceosomal complex assembly-%%-GO:0000349-&&-generation of catalytic spliceosome for first transesterification step-%%-GO:0000398-&&-mRNA splicing, via spliceosome-%%-GO:0001833-&&-inner cell mass cell proliferation-%%-GO:0006283-&&-transcription-coupled nuc…	G:9606:PRPF19		false	KEGG-&-1&-hsa04120-&&-Ubiquitin mediated proteolysis-%%-hsa03040-&&-Spliceosome|KEGG-&-1&-hsa03040-&&-Spliceosome-%%-hsa04120-&&-Ubiquitin mediated proteolysis	PRPF19	Homo sapiens (Human)-&&-9606	Gene Symbol-&-1&-PRPF19	0.5130658814869341	0.44661632	0.22086835	122	4	0.029029512777924538	false	27.46153846153846	PRPF19	PRPF19	209.31666667	31.672440031434334	0	121	0	0.75218833	false	1	PRPF19	504592	0.0467329
202256	taxon:9606	2.16230106	1954.1435680526724	9.2445E-4	179682	1902	karyopherin subunit alpha 2	gene	biological_process-&-1&-GO:0000018-&&-regulation of DNA recombination-%%-GO:0006259-&&-DNA metabolic process-%%-GO:0006607-&&-NLS-bearing protein import into nucleus-%%-GO:0019054-&&-modulation by virus of host process-%%-GO:0075733-&&-intracellular transport of virus|cellular_component-&-1&-GO:0016020-&&-membrane-%%-GO:0005829-&&-cytosol-%%-GO:0005643-&&-nuclear pore-%%-GO:0005737-&&-cytoplasm-%…	G:9606:KPNA2		false	KEGG-&-1&-hsa05164-&&-Influenza A	KPNA2	Homo sapiens (Human)-&&-9606	Gene Symbol-&-1&-KPNA2	0.5162962962962963	0.46247029	0.08772518	157	4	0.026173342019319534	false	15.752380952380953	KPNA2	KPNA2	177.49677419	19.522162428700632	0	156	0	0.76753979	false	1	KPNA2	1484194	0.03621381
202257	taxon:9606	2.14356764	1768.096307982338	0.00141841	179683	1902	karyopherin subunit beta 1	gene	biological_process-&-1&-GO:0000060-&&-protein import into nucleus, translocation-%%-GO:0006606-&&-protein import into nucleus-%%-GO:0006309-&&-apoptotic DNA fragmentation-%%-GO:0006607-&&-NLS-bearing protein import into nucleus-%%-GO:0006610-&&-ribosomal protein import into nucleus-%%-GO:0007079-&&-mitotic chromosome movement towards spindle pole-%%-GO:0007080-&&-mitotic metaphase plate congressi…	G:9606:KPNB1		false	KEGG-&-1&-hsa03013-&&-RNA transport	KPNB1	Homo sapiens (Human)-&&-9606	Gene Symbol-&-1&-KPNB1	0.5187941942687011	0.46651199	0.08460039	192	4	0.03128894045948982	false	18.583333333333332	KPNB1	KPNB1	170.26842105	24.844474654874457	0	191	0	0.77128647	false	1	KPNB1	2179072	0.03418939
199191	taxon:9606	2.2755305	691.6461739584819	4.0168E-4	172560	1902	RNA binding motif protein, X-linked;ding motif protein, X-linked	gene	biological_process-&-1&-GO:0000381-&&-regulation of alternative mRNA splicing, via spliceosome-%%-GO:0000398-&&-mRNA splicing, via spliceosome-%%-GO:0001649-&&-osteoblast differentiation-%%-GO:0006366-&&-transcription from RNA polymerase II promoter-%%-GO:0006376-&&-mRNA splice site selection-%%-GO:0006509-&&-membrane protein ectodomain proteolysis-%%-GO:0010467-&&-gene expression-%%-GO:0051260-&…	G:9606:RBMX		false	KEGG-&-1&-hsa03040-&&-Spliceosome	RBMX	Homo sapiens (Human)-&&-9606	Gene Symbol-&-1&-RBMX	0.5065406976744186	0.43945796	0.18615676	115	4	0.026339858770370483	false	24.26829268292683	RBMX	RBMX	201.30973451	25.65578086566083	0	114	0	0.7448939	false	1	RBMX	670512	0.0472274
201242	taxon:9606	2.30503979	846.485249650963	2.51E-4	177774	1902	structure specific recognition protein 1	gene	biological_process-&-1&-GO:0006260-&&-DNA replication-%%-GO:0006366-&&-transcription from RNA polymerase II promoter-%%-GO:0006281-&&-DNA repair-%%-GO:0006355-&&-regulation of transcription, DNA-templated-%%-GO:0006368-&&-transcription elongation from RNA polymerase II promoter-%%-GO:1901796-&&-regulation of signal transduction by p53 class mediator|cellular_component-&-1&-GO:0005654-&&-nucleopla…	G:9606:SSRP1		false		SSRP1	Homo sapiens (Human)-&&-9606	Gene Symbol-&-1&-SSRP1	0.505072463768116	0.43383199	0.19314286	126	4	0.027640441432595253	false	26.88421052631579	SSRP1	SSRP1	193.99206349	29.42365570039292	0	126	0	0.73899204	false	0	SSRP1	618514	0.04754124
200216	taxon:9606	2.22877984	744.7418509336459	3.339E-4	175394	1902	RNA binding motif protein 39	gene	biological_process-&-1&-GO:0006351-&&-transcription, DNA-templated-%%-GO:0006355-&&-regulation of transcription, DNA-templated-%%-GO:0006396-&&-RNA processing-%%-GO:0006397-&&-mRNA processing-%%-GO:0008380-&&-RNA splicing|cellular_component-&-1&-GO:0005654-&&-nucleoplasm-%%-GO:0005815-&&-microtubule organizing center-%%-GO:0015630-&&-microtubule cytoskeleton-%%-GO:0016607-&&-nuclear speck|molecul…	G:9606:RBM39		false		RBM39	Homo sapiens (Human)-&&-9606	Gene Symbol-&-1&-RBM39	0.5117474302496329	0.44867599	0.19187675	120	4	0.02826014906167984	false	25.157894736842106	RBM39	RBM39	206.74166667	27.888244230951138	0	120	0	0.75424403	false	0	RBM39	631930	0.04556425
197150	taxon:9606	2.15865385	1514.7505556815563	6.0011E-4	181679	1902	eukaryotic translation elongation factor 2	gene	biological_process-&-1&-GO:0002244-&&-hematopoietic progenitor cell differentiation-%%-GO:0002931-&&-response to ischemia-%%-GO:0003009-&&-skeletal muscle contraction-%%-GO:0006414-&&-translational elongation-%%-GO:0006479-&&-protein methylation-%%-GO:0007568-&&-aging-%%-GO:0042493-&&-response to drug-%%-GO:0014009-&&-glial cell proliferation-%%-GO:0045727-&&-positive regulation of translation-%%…	G:9606:EEF2		false	KEGG-&-1&-hsa04152-&&-AMPK signaling pathway-%%-hsa04921-&&-Oxytocin signaling pathway|KEGG-&-1&-hsa04921-&&-Oxytocin signaling pathway-%%-hsa04152-&&-AMPK signaling pathway	EEF2	Homo sapiens (Human)-&&-9606	Gene Symbol-&-1&-EEF2	0.5199552405818725	0.46325167	0.16140271	165	4	0.03921344876289368	false	31.322580645161292	EEF2	EEF2	193.71165644	36.10813708752352	0	164	0	0.76826923	false	1	EEF2	1131626	0.0393883
197155	taxon:9606	2.04857427	7170.157923993559	0.00444333	181687	1902	eukaryotic translation elongation factor 1 alpha 1	gene	biological_process-&-1&-GO:0006351-&&-transcription, DNA-templated-%%-GO:0006355-&&-regulation of transcription, DNA-templated-%%-GO:0006414-&&-translational elongation-%%-GO:0006479-&&-protein methylation-%%-GO:0043312-&&-neutrophil degranulation-%%-GO:0071364-&&-cellular response to epidermal growth factor stimulus-%%-GO:1904714-&&-regulation of chaperone-mediated autophagy|cellular_component-&…	G:9606:EEF1A1		false	KEGG-&-1&-hsa03013-&&-RNA transport-%%-hsa05134-&&-Legionellosis	EEF1A1	Homo sapiens (Human)-&&-9606	Gene Symbol-&-1&-EEF1A1	0.5477406679764244	0.48814437	0.09761623	349	4	0.06812357902526855	false	42.89430894308943	EEF1A1	EEF1A1	159.23054755	80.47295035684552	0	348	0	0.79028515	false	1	EEF1A1	6347420	0.02953971
201250	taxon:9606	2.19247347	2125.302414337696	0.00304915	177787	1902	SRSF protein kinase 2	gene	biological_process-&-1&-GO:0000245-&&-spliceosomal complex assembly-%%-GO:0001525-&&-angiogenesis-%%-GO:0035556-&&-intracellular signal transduction-%%-GO:0006468-&&-protein phosphorylation-%%-GO:0008380-&&-RNA splicing-%%-GO:0008284-&&-positive regulation of cell proliferation-%%-GO:0010628-&&-positive regulation of gene expression-%%-GO:0030154-&&-cell differentiation-%%-GO:0035063-&&-nuclear s…	G:9606:SRPK2		false		SRPK2	Homo sapiens (Human)-&&-9606	Gene Symbol-&-1&-SRPK2	0.5176383215744523	0.45610586	0.04585439	276	4	0.026282327249646187	false	18.28099173553719	SRPK2	SRPK2	92.47810219	24.38794049369547	0	275	0	0.76150531	false	1	SRPK2	3229094	0.0201734
197153	taxon:9606	2.19181034	1849.7577265113205	5.4835E-4	181681	1902	eukaryotic translation elongation factor 1 delta	gene	biological_process-&-1&-GO:0007165-&&-signal transduction-%%-GO:0006351-&&-transcription, DNA-templated-%%-GO:0006355-&&-regulation of transcription, DNA-templated-%%-GO:0006414-&&-translational elongation-%%-GO:0043123-&&-positive regulation of I-kappaB kinase/NF-kappaB signaling-%%-GO:0071479-&&-cellular response to ionizing radiation|cellular_component-&-1&-GO:0001650-&&-fibrillar center-%%-GO…	G:9606:EEF1D		false	KEGG-&-1&-hsa05168-&&-Herpes simplex infection	EEF1D	Homo sapiens (Human)-&&-9606	Gene Symbol-&-1&-EEF1D	0.5151515151515151	0.45624385	0.1008808	133	4	0.025054361671209335	false	13.844660194174757	EEF1D	EEF1D	184.94656489	16.811353975879456	0	132	0	0.76163793	false	1	EEF1D	906492	0.03898875
197152	taxon:9606	2.18948939	1038.7541882530802	5.3219E-4	181680	1902	eukaryotic translation elongation factor 1 gamma	gene	biological_process-&-1&-GO:0009615-&&-response to virus-%%-GO:0006414-&&-translational elongation|cellular_component-&-1&-GO:0016020-&&-membrane-%%-GO:0005829-&&-cytosol-%%-GO:0005783-&&-endoplasmic reticulum-%%-GO:0005634-&&-nucleus-%%-GO:0005737-&&-cytoplasm-%%-GO:0070062-&&-extracellular exosome|molecular_function-&-1&-GO:0005515-&&-protein binding-%%-GO:0003746-&&-translation elongation facto…	G:9606:EEF1G		false	KEGG-&-1&-hsa05134-&&-Legionellosis	EEF1G	Homo sapiens (Human)-&&-9606	Gene Symbol-&-1&-EEF1G	0.5098756400877835	0.45672749	0.11048228	130	4	0.02635355107486248	false	16.50574712643678	EEF1G	EEF1G	196.890625	18.345965498433902	0	129	0	0.76210212	false	1	EEF1G	974926	0.04129956
197158	taxon:9606	2.1686008	1446.5262190847213	4.6751E-4	165314	1902	histone cluster 4 H4	gene	biological_process-&-1&-GO:0000183-&&-chromatin silencing at rDNA-%%-GO:0006334-&&-nucleosome assembly-%%-GO:0006303-&&-double-strand break repair via nonhomologous end joining-%%-GO:0006335-&&-DNA replication-dependent nucleosome assembly-%%-GO:0006336-&&-DNA replication-independent nucleosome assembly-%%-GO:0006352-&&-DNA-templated transcription, initiation-%%-GO:0016233-&&-telomere capping-%%-…	G:9606:HIST4H4		false	KEGG-&-1&-hsa05322-&&-Systemic lupus erythematosus-%%-hsa05203-&&-Viral carcinogenesis-%%-hsa05034-&&-Alcoholism|KEGG-&-1&-hsa05203-&&-Viral carcinogenesis-%%-hsa05322-&&-Systemic lupus erythematosus-%%-hsa05034-&&-Alcoholism	HIST4H4	Homo sapiens (Human)-&&-9606	Gene Symbol-&-1&-HIST4H4	0.5296352583586627	0.46112683	0.12889166	220	4	0.04554009437561035	false	29.90532544378698	HIST4H4	HIST4H4	183.99545455	45.81498507986151	0	220	0	0.76627984	false	0	HIST4H4	2210550	0.03830047
201253	taxon:9606	2.21800398	1198.0705794004668	0.00124627	177788	1902	SRSF protein kinase 1	gene	biological_process-&-1&-GO:0007059-&&-chromosome segregation-%%-GO:0000245-&&-spliceosomal complex assembly-%%-GO:0035556-&&-intracellular signal transduction-%%-GO:0006468-&&-protein phosphorylation-%%-GO:0008380-&&-RNA splicing-%%-GO:0016032-&&-viral process-%%-GO:0035092-&&-sperm chromatin condensation-%%-GO:0045070-&&-positive regulation of viral genome replication-%%-GO:0045071-&&-negative r…	G:9606:SRPK1		false	KEGG-&-1&-hsa05168-&&-Herpes simplex infection	SRPK1	Homo sapiens (Human)-&&-9606	Gene Symbol-&-1&-SRPK1	0.5113719735876743	0.45085582	0.09177019	163	4	0.02251500077545643	false	18.956521739130434	SRPK1	SRPK1	135.50310559	21.189834420200256	0	162	0	0.7563992	false	1	SRPK1	1483674	0.02968925
199214	taxon:9606	2.09598806	8712.820117321242	0.00722392	172653	1902	F-box protein 6	gene	biological_process-&-1&-GO:0000077-&&-DNA damage checkpoint-%%-GO:0000209-&&-protein polyubiquitination-%%-GO:0006986-&&-response to unfolded protein-%%-GO:0006281-&&-DNA repair-%%-GO:0006508-&&-proteolysis-%%-GO:0006516-&&-glycoprotein catabolic process-%%-GO:0030433-&&-ER-associated ubiquitin-dependent protein catabolic process-%%-GO:0031146-&&-SCF-dependent proteasomal ubiquitin-dependent prot…	G:9606:FBXO6		false	KEGG-&-1&-hsa04141-&&-Protein processing in endoplasmic reticulum	FBXO6	Homo sapiens (Human)-&&-9606	Gene Symbol-&-1&-FBXO6	0.5522979397781299	0.47710195	0.04157307	454	4	0.05880754068493843	false	25.252830188679244	FBXO6	FBXO6	103.64977974	62.30062107026779	0	454	0	0.78080239	false	0	FBXO6	9210836	0.02077409
200236	taxon:9606	2.1438992	4203.724090424801	0.00456883	175437	1902	BCL2 associated athanogene 3	gene	biological_process-&-1&-GO:0006457-&&-protein folding-%%-GO:0007420-&&-brain development-%%-GO:0043066-&&-negative regulation of apoptotic process-%%-GO:0008625-&&-extrinsic apoptotic signaling pathway via death domain receptors-%%-GO:0010664-&&-negative regulation of striated muscle cell apoptotic process-%%-GO:0050821-&&-protein stabilization-%%-GO:0021510-&&-spinal cord development-%%-GO:00712…	G:9606:BAG3		false		BAG3	Homo sapiens (Human)-&&-9606	Gene Symbol-&-1&-BAG3	0.5254428948360347	0.46643984	0.03460126	293	4	0.02417663298547268	false	13.166666666666666	BAG3	BAG3	92.60824742	22.241576811559845	0	292	0	0.77122016	false	1	BAG3	4624810	0.01904639
202294	taxon:9606	2.17490053	2466.5411848831322	0.00293461	179779	1902	Jun proto-oncogene, AP-1 transcription factor subunit	gene	biological_process-&-1&-GO:0001525-&&-angiogenesis-%%-GO:0001774-&&-microglial cell activation-%%-GO:0001836-&&-release of cytochrome c from mitochondria-%%-GO:0001889-&&-liver development-%%-GO:0001938-&&-positive regulation of endothelial cell proliferation-%%-GO:0003151-&&-outflow tract morphogenesis-%%-GO:0006366-&&-transcription from RNA polymerase II promoter-%%-GO:0051726-&&-regulation of …	G:9606:JUN	JUN	true	KEGG-&-1&-hsa04915-&&-Estrogen signaling pathway-%%-hsa05166-&&-Human T-cell leukemia virus 1 infection-%%-hsa05418-&&-Fluid shear stress and atherosclerosis-%%-hsa04926-&&-Relaxin signaling pathway-%%-hsa05168-&&-Herpes simplex infection-%%-hsa04921-&&-Oxytocin signaling pathway-%%-hsa04722-&&-Neurotrophin signaling pathway-%%-hsa05231-&&-Choline metabolism in cancer-%%-hsa05161-&&-Hepatitis B-%…	JUN	Homo sapiens (Human)-&&-9606	Gene Symbol-&-1&-JUN	0.5203434117207913	0.45979114	0.07475738	244	4	0.02246522717177868	false	20.936507936507937	JUN	JUN	108.8553719	30.37830796257482	0	243	0	0.76501989	false	1	JUN	3347214	0.02298516
197175	taxon:9606	2.21816976	2980.581046681551	0.00206369	165346	1902	leucine rich repeat kinase 2	gene	biological_process-&-1&-GO:0000165-&&-MAPK cascade-%%-GO:0000186-&&-activation of MAPKK activity-%%-GO:0000187-&&-activation of MAPK activity-%%-GO:0001933-&&-negative regulation of protein phosphorylation-%%-GO:0001934-&&-positive regulation of protein phosphorylation-%%-GO:0035556-&&-intracellular signal transduction-%%-GO:0006468-&&-protein phosphorylation-%%-GO:0072593-&&-reactive oxygen spec…	G:9606:LRRK2		false	KEGG-&-1&-hsa05012-&&-Parkinson disease	LRRK2	Homo sapiens (Human)-&&-9606	Gene Symbol-&-1&-LRRK2	0.5211214953271028	0.45082212	0.0569735	242	4	0.030409274622797966	false	17.869565217391305	LRRK2	LRRK2	116.37083333	24.75104087194059	0	241	0	0.75636605	false	1	LRRK2	2776184	0.02603141
200260	taxon:9606	2.23507958	830.6759516698264	4.4844E-4	175508	1902	matrin 3	gene	biological_process-&-1&-GO:0010608-&&-posttranscriptional regulation of gene expression|cellular_component-&-1&-GO:0016020-&&-membrane-%%-GO:0005637-&&-nuclear inner membrane-%%-GO:0016363-&&-nuclear matrix|molecular_function-&-1&-GO:0000166-&&-nucleotide binding-%%-GO:0005515-&&-protein binding-%%-GO:0003723-&&-RNA binding-%%-GO:0005198-&&-structural molecule activity-%%-GO:0008270-&&-zinc ion b…	G:9606:MATR3		false		MATR3	Homo sapiens (Human)-&&-9606	Gene Symbol-&-1&-MATR3	0.5149612116734392	0.44741136	0.17736018	152	4	0.033331360667943954	false	30.392857142857142	MATR3	MATR3	186.86	35.23021712025245	0	151	0	0.75298408	false	1	MATR3	789802	0.04179866
202309	taxon:9606	2.058687	11531.175366443102	0.004088	179797	1902	integrin subunit alpha 4	gene	biological_process-&-1&-GO:0003366-&&-cell-matrix adhesion involved in ameboidal cell migration-%%-GO:0007159-&&-leukocyte cell-cell adhesion-%%-GO:0007160-&&-cell-matrix adhesion-%%-GO:0007229-&&-integrin-mediated signaling pathway-%%-GO:0030183-&&-B cell differentiation-%%-GO:0030198-&&-extracellular matrix organization-%%-GO:0034113-&&-heterotypic cell-cell adhesion-%%-GO:0034446-&&-substrate …	G:9606:ITGA4		false	KEGG-&-1&-hsa05165-&&-Human papillomavirus infection-%%-hsa04670-&&-Leukocyte transendothelial migration-%%-hsa04514-&&-Cell adhesion molecules (CAMs)-%%-hsa05412-&&-Arrhythmogenic right ventricular cardiomyopathy (ARVC)-%%-hsa04512-&&-ECM-receptor interaction-%%-hsa05410-&&-Hypertrophic cardiomyopathy (HCM)-%%-hsa04810-&&-Regulation of actin cytoskeleton-%%-hsa05414-&&-Dilated cardiomyopathy (DC…	ITGA4	Homo sapiens (Human)-&&-9606	Gene Symbol-&-1&-ITGA4	0.5689795918367347	0.4857465	0.06803556	492	4	0.08414686471223831	false	40.794117647058826	ITGA4	ITGA4	128.04489796	113.49913123128701	0	491	0	0.7882626	false	1	ITGA4	7761402	0.02467107
200261	taxon:9606	2.21187003	1942.9868917402198	5.1607E-4	175515	1902	eukaryotic translation initiation factor 4A3	gene	biological_process-&-1&-GO:0000184-&&-nuclear-transcribed mRNA catabolic process, nonsense-mediated decay-%%-GO:0000289-&&-nuclear-transcribed mRNA poly(A) tail shortening-%%-GO:0000398-&&-mRNA splicing, via spliceosome-%%-GO:0006369-&&-termination of RNA polymerase II transcription-%%-GO:0006364-&&-rRNA processing-%%-GO:0006405-&&-RNA export from nucleus-%%-GO:0006406-&&-mRNA export from nucleus…	G:9606:EIF4A3		false	KEGG-&-1&-hsa03013-&&-RNA transport-%%-hsa03015-&&-mRNA surveillance pathway-%%-hsa03040-&&-Spliceosome	EIF4A3	Homo sapiens (Human)-&&-9606	Gene Symbol-&-1&-EIF4A3	0.5292331055429005	0.45210613	0.15795163	226	4	0.05245181545615196	false	39.895953757225435	EIF4A3	EIF4A3	172.16964286	55.498498536495255	0	225	0	0.75762599	false	1	EIF4A3	1210736	0.03795627
200267	taxon:9606	2.20192308	1275.0385559997258	0.00101196	175527	1902	ribosomal protein L23	gene	biological_process-&-1&-GO:0000184-&&-nuclear-transcribed mRNA catabolic process, nonsense-mediated decay-%%-GO:0006364-&&-rRNA processing-%%-GO:0006412-&&-translation-%%-GO:0006413-&&-translational initiation-%%-GO:0006610-&&-ribosomal protein import into nucleus-%%-GO:0006614-&&-SRP-dependent cotranslational protein targeting to membrane-%%-GO:0019083-&&-viral transcription|cellular_component-&…	G:9606:RPL23		false	KEGG-&-1&-hsa03010-&&-Ribosome	RPL23	Homo sapiens (Human)-&&-9606	Gene Symbol-&-1&-RPL23	0.5230769230769231	0.45414847	0.29712103	185	4	0.05199109762907028	false	63.72549019607843	RPL23	RPL23	178.08648649	77.91429249113432	0	185	0	0.75961538	false	0	RPL23	1560352	0.03836894
200270	taxon:9606	2.25165782	707.4002767307612	2.43E-4	175530	1902	elongation factor Tu GTP binding domain containing 2	gene	biological_process-&-1&-GO:0000398-&&-mRNA splicing, via spliceosome-%%-GO:0006397-&&-mRNA processing-%%-GO:0008380-&&-RNA splicing-%%-GO:0035690-&&-cellular response to drug-%%-GO:0042220-&&-response to cocaine|cellular_component-&-1&-GO:0016020-&&-membrane-%%-GO:0005829-&&-cytosol-%%-GO:0005654-&&-nucleoplasm-%%-GO:0005681-&&-spliceosomal complex-%%-GO:0015030-&&-Cajal body-%%-GO:0016607-&&-nuc…	G:9606:EFTUD2		false	KEGG-&-1&-hsa03040-&&-Spliceosome	EFTUD2	Homo sapiens (Human)-&&-9606	Gene Symbol-&-1&-EFTUD2	0.5109970674486803	0.44411721	0.2053719	123	4	0.02899312414228916	false	26.778947368421054	EFTUD2	EFTUD2	210.12396694	28.695945053338246	0	122	0	0.74966844	false	1	EFTUD2	540774	0.04774272
197199	taxon:9606	2.2035809	911.6475996963144	5.6461E-4	181781	1902	chaperonin containing TCP1 subunit 6A	gene	biological_process-&-1&-GO:0006457-&&-protein folding-%%-GO:0006458-&&-'de novo' protein folding-%%-GO:0050821-&&-protein stabilization-%%-GO:0032212-&&-positive regulation of telomere maintenance via telomerase-%%-GO:0061077-&&-chaperone-mediated protein folding-%%-GO:1904851-&&-positive regulation of establishment of protein localization to telomere-%%-GO:1904871-&&-positive regulation of prote…	G:9606:CCT6A		false		CCT6A	Homo sapiens (Human)-&&-9606	Gene Symbol-&-1&-CCT6A	0.5142014016967908	0.4538068	0.15902507	142	4	0.027167990803718567	false	24.215686274509803	CCT6A	CCT6A	188.93661972	28.07915681275349	0	142	0	0.75928382	false	0	CCT6A	1142168	0.04046317
202328	taxon:9606	2.18849469	2465.64581630227	7.7869E-4	179831	1902	minichromosome maintenance complex component 7	gene	biological_process-&-1&-GO:0006260-&&-DNA replication-%%-GO:0000082-&&-G1/S transition of mitotic cell cycle-%%-GO:0006268-&&-DNA unwinding involved in DNA replication-%%-GO:0006270-&&-DNA replication initiation-%%-GO:0006974-&&-cellular response to DNA damage stimulus-%%-GO:0008283-&&-cell proliferation-%%-GO:0042493-&&-response to drug-%%-GO:0042325-&&-regulation of phosphorylation-%%-GO:007136…	G:9606:MCM7		false	KEGG-&-1&-hsa04110-&&-Cell cycle-%%-hsa03030-&&-DNA replication	MCM7	Homo sapiens (Human)-&&-9606	Gene Symbol-&-1&-MCM7	0.5219019093972295	0.45693508	0.14110429	165	4	0.03450402244925499	false	24.41269841269841	MCM7	MCM7	196.39877301	29.270527758124224	0	164	0	0.76230106	false	1	MCM7	1489322	0.04141686
202335	taxon:9606	2.17490053	3767.27643602178	0.00101457	179833	1902	minichromosome maintenance complex component 5	gene	biological_process-&-1&-GO:0006260-&&-DNA replication-%%-GO:0000082-&&-G1/S transition of mitotic cell cycle-%%-GO:0006270-&&-DNA replication initiation-%%-GO:0032508-&&-DNA duplex unwinding|cellular_component-&-1&-GO:0000784-&&-nuclear chromosome, telomeric region-%%-GO:0016020-&&-membrane-%%-GO:0005634-&&-nucleus-%%-GO:0005654-&&-nucleoplasm-%%-GO:0042555-&&-MCM complex|molecular_function-&-1&-…	G:9606:MCM5		false	KEGG-&-1&-hsa04110-&&-Cell cycle-%%-hsa03030-&&-DNA replication	MCM5	Homo sapiens (Human)-&&-9606	Gene Symbol-&-1&-MCM5	0.5300380228136882	0.45979114	0.11821498	237	4	0.046181246638298035	false	31.405714285714286	MCM5	MCM5	164.29957806	45.31613591260763	0	237	0	0.76501989	false	0	MCM5	2076162	0.03464507
202332	taxon:9606	2.25530504	1175.940036531547	3.598E-4	179835	1902	minichromosome maintenance complex component 3;plex component 3	gene	biological_process-&-1&-GO:0006260-&&-DNA replication-%%-GO:0000082-&&-G1/S transition of mitotic cell cycle-%%-GO:0006270-&&-DNA replication initiation-%%-GO:0032508-&&-DNA duplex unwinding|cellular_component-&-1&-GO:0000784-&&-nuclear chromosome, telomeric region-%%-GO:0016020-&&-membrane-%%-GO:0005634-&&-nucleus-%%-GO:0005654-&&-nucleoplasm-%%-GO:0005658-&&-alpha DNA polymerase:primase complex…	G:9606:MCM3		false	KEGG-&-1&-hsa04110-&&-Cell cycle-%%-hsa03030-&&-DNA replication	MCM3	Homo sapiens (Human)-&&-9606	Gene Symbol-&-1&-MCM3	0.5130658814869341	0.443399	0.16013915	134	4	0.029983116313815117	false	23.07843137254902	MCM3	MCM3	205.53731343	25.536822972472123	0	134	0	0.74893899	false	0	MCM3	813796	0.04697825
197213	taxon:9606	2.16412467	2601.138680549969	0.00291425	181811	1902	Cbl proto-oncogene	gene	biological_process-&-1&-GO:0000209-&&-protein polyubiquitination-%%-GO:0042787-&&-protein ubiquitination involved in ubiquitin-dependent protein catabolic process-%%-GO:0007175-&&-negative regulation of epidermal growth factor-activated receptor activity-%%-GO:0016567-&&-protein ubiquitination-%%-GO:0006355-&&-regulation of transcription, DNA-templated-%%-GO:0006513-&&-protein monoubiquitination-…	G:9606:CBL	CBL	true	KEGG-&-1&-hsa04012-&&-ErbB signaling pathway-%%-hsa05220-&&-Chronic myeloid leukemia-%%-hsa05100-&&-Bacterial invasion of epithelial cells-%%-hsa04910-&&-Insulin signaling pathway-%%-hsa04120-&&-Ubiquitin mediated proteolysis-%%-hsa05205-&&-Proteoglycans in cancer-%%-hsa05200-&&-Pathways in cancer-%%-hsa04144-&&-Endocytosis|KEGG-&-1&-hsa05220-&&-Chronic myeloid leukemia-%%-hsa05200-&&-Pathways in…	CBL	Homo sapiens (Human)-&&-9606	Gene Symbol-&-1&-CBL	0.5184083302342878	0.46208059	0.08411284	236	4	0.020773837342858315	false	21.968	CBL	CBL	114.52991453	36.67647935397503	0	235	0	0.76717507	false	1	CBL	3322360	0.02381219
202336	taxon:9606	1.97480106	26678.539370527185	0.01263711	179836	1902	minichromosome maintenance complex component 2	gene	biological_process-&-1&-GO:0006260-&&-DNA replication-%%-GO:0000082-&&-G1/S transition of mitotic cell cycle-%%-GO:0006334-&&-nucleosome assembly-%%-GO:0006915-&&-apoptotic process-%%-GO:0006268-&&-DNA unwinding involved in DNA replication-%%-GO:0006270-&&-DNA replication initiation-%%-GO:0071353-&&-cellular response to interleukin-4-%%-GO:0090102-&&-cochlea development|cellular_component-&-1&-GO…	G:9606:MCM2		false	KEGG-&-1&-hsa04110-&&-Cell cycle-%%-hsa03030-&&-DNA replication	MCM2	Homo sapiens (Human)-&&-9606	Gene Symbol-&-1&-MCM2	0.595981188542112	0.50638012	0.0535219	718	4	0.1042550653219223	false	50.00890868596882	MCM2	MCM2	115.62569832	191.56907290138932	0	717	0	0.80503979	false	1	MCM2	17856024	0.02115983
201319	taxon:9606	2.09084881	5083.6621439301025	0.00271526	177938	1902	ribosomal protein S27a	gene	biological_process-&-1&-GO:0000086-&&-G2/M transition of mitotic cell cycle-%%-GO:0000122-&&-negative regulation of transcription from RNA polymerase II promoter-%%-GO:0000165-&&-MAPK cascade-%%-GO:0000184-&&-nuclear-transcribed mRNA catabolic process, nonsense-mediated decay-%%-GO:0000187-&&-activation of MAPK activity-%%-GO:0000209-&&-protein polyubiquitination-%%-GO:0042787-&&-protein ubiquiti…	G:9606:RPS27A		false	KEGG-&-1&-hsa03010-&&-Ribosome	RPS27A	Homo sapiens (Human)-&&-9606	Gene Symbol-&-1&-RPS27A	0.5345092024539877	0.47827466	0.09898131	276	4	0.049517709761857986	false	33.58730158730159	RPS27A	RPS27A	153.83211679	53.018578175034506	0	275	0	0.78183024	false	1	RPS27A	4021914	0.02951925
199269	taxon:9606	2.1686008	1446.5262190847213	4.6751E-4	156594	1902	histone cluster 2 H4 family member b	gene	biological_process-&-1&-GO:0000183-&&-chromatin silencing at rDNA-%%-GO:0006334-&&-nucleosome assembly-%%-GO:0006303-&&-double-strand break repair via nonhomologous end joining-%%-GO:0006335-&&-DNA replication-dependent nucleosome assembly-%%-GO:0006336-&&-DNA replication-independent nucleosome assembly-%%-GO:0006352-&&-DNA-templated transcription, initiation-%%-GO:0016233-&&-telomere capping-%%-…	G:9606:HIST2H4B		false	KEGG-&-1&-hsa05322-&&-Systemic lupus erythematosus-%%-hsa05203-&&-Viral carcinogenesis-%%-hsa05034-&&-Alcoholism|KEGG-&-1&-hsa05203-&&-Viral carcinogenesis-%%-hsa05034-&&-Alcoholism-%%-hsa05322-&&-Systemic lupus erythematosus	HIST2H4B	Homo sapiens (Human)-&&-9606	Gene Symbol-&-1&-HIST2H4B	0.5296352583586627	0.46112683	0.12889166	220	4	0.04554009437561035	false	29.90532544378698	HIST2H4B	HIST2H4B	183.99545455	45.814985079861515	0	220	0	0.76627984	false	0	HIST2H4B	2210550	0.03830047
201320	taxon:9606	2.30354775	819.3441041314092	1.3701E-4	177939	1902	ribosomal protein S27	gene	biological_process-&-1&-GO:0000028-&&-ribosomal small subunit assembly-%%-GO:0000184-&&-nuclear-transcribed mRNA catabolic process, nonsense-mediated decay-%%-GO:0006364-&&-rRNA processing-%%-GO:0006412-&&-translation-%%-GO:0006413-&&-translational initiation-%%-GO:0006614-&&-SRP-dependent cotranslational protein targeting to membrane-%%-GO:0007062-&&-sister chromatid cohesion-%%-GO:0008283-&&-ce…	G:9606:RPS27		false	KEGG-&-1&-hsa03010-&&-Ribosome	RPS27	Homo sapiens (Human)-&&-9606	Gene Symbol-&-1&-RPS27	0.5128771155261221	0.43411299	0.42156471	125	4	0.03996497392654419	false	53.70434782608696	RPS27	RPS27	195.64227642	57.08626232390368	0	124	0	0.73929045	false	1	RPS27	343212	0.04777192
201326	taxon:9606	2.25878647	639.2417599517878	2.679E-4	177947	1902	ribosomal protein S20	gene	biological_process-&-1&-GO:0000184-&&-nuclear-transcribed mRNA catabolic process, nonsense-mediated decay-%%-GO:0006364-&&-rRNA processing-%%-GO:0006412-&&-translation-%%-GO:0006413-&&-translational initiation-%%-GO:0006614-&&-SRP-dependent cotranslational protein targeting to membrane-%%-GO:0019083-&&-viral transcription|cellular_component-&-1&-GO:0022627-&&-cytosolic small ribosomal subunit-%%-…	G:9606:RPS20		false	KEGG-&-1&-hsa03010-&&-Ribosome	RPS20	Homo sapiens (Human)-&&-9606	Gene Symbol-&-1&-RPS20	0.5172541743970316	0.4427156	0.38992088	153	4	0.0507391020655632	false	65.18518518518519	RPS20	RPS20	206.81699346	71.99102892982636	0	153	0	0.74824271	false	0	RPS20	611892	0.04777024
201330	taxon:9606	2.26972812	839.8046899411534	1.9856E-4	177949	1902	ribosomal protein S18	gene	biological_process-&-1&-GO:0042254-&&-ribosome biogenesis-%%-GO:0000184-&&-nuclear-transcribed mRNA catabolic process, nonsense-mediated decay-%%-GO:0006364-&&-rRNA processing-%%-GO:0006412-&&-translation-%%-GO:0006413-&&-translational initiation-%%-GO:0006614-&&-SRP-dependent cotranslational protein targeting to membrane-%%-GO:0019083-&&-viral transcription|cellular_component-&-1&-GO:0022627-&&-…	G:9606:RPS18		false	KEGG-&-1&-hsa03010-&&-Ribosome	RPS18	Homo sapiens (Human)-&&-9606	Gene Symbol-&-1&-RPS18	0.5191806331471136	0.4405814	0.41855614	149	4	0.05146195366978645	false	65.10144927536231	RPS18	RPS18	215.90604027	72.57498271525957	0	149	0	0.74605438	false	0	RPS18	573608	0.05050434
201329	taxon:9606	2.24917109	905.004587808011	3.5074E-4	177948	1902	ribosomal protein S19	gene	biological_process-&-1&-GO:0000028-&&-ribosomal small subunit assembly-%%-GO:0000184-&&-nuclear-transcribed mRNA catabolic process, nonsense-mediated decay-%%-GO:0000462-&&-maturation of SSU-rRNA from tricistronic rRNA transcript (SSU-rRNA, 5.8S rRNA, LSU-rRNA)-%%-GO:0002548-&&-monocyte chemotaxis-%%-GO:0006364-&&-rRNA processing-%%-GO:0006412-&&-translation-%%-GO:0006413-&&-translational initiat…	G:9606:RPS19		false	KEGG-&-1&-hsa03010-&&-Ribosome	RPS19	Homo sapiens (Human)-&&-9606	Gene Symbol-&-1&-RPS19	0.5193740685543964	0.44460824	0.37857567	156	4	0.04946039989590645	false	63.21739130434783	RPS19	RPS19	198.27922078	70.6507884150137	0	155	0	0.75016578	false	1	RPS19	669534	0.04525741
201334	taxon:9606	2.26243369	822.649810644056	1.9699E-4	177953	1902	ribosomal protein S15a	gene	biological_process-&-1&-GO:0000184-&&-nuclear-transcribed mRNA catabolic process, nonsense-mediated decay-%%-GO:0009615-&&-response to virus-%%-GO:0006364-&&-rRNA processing-%%-GO:0006412-&&-translation-%%-GO:0006413-&&-translational initiation-%%-GO:0006614-&&-SRP-dependent cotranslational protein targeting to membrane-%%-GO:0008284-&&-positive regulation of cell proliferation-%%-GO:0019083-&&-v…	G:9606:RPS15A		false	KEGG-&-1&-hsa03010-&&-Ribosome	RPS15A	Homo sapiens (Human)-&&-9606	Gene Symbol-&-1&-RPS15A	0.5209267563527653	0.44200191	0.40836894	160	4	0.05139695852994919	false	67.34246575342466	RPS15A	RPS15A	194.06962025	79.34068301378741	0	159	0	0.74751326	false	1	RPS15A	498710	0.04516251
200311	taxon:9606	2.23574271	1392.9886189644994	7.8683E-4	175627	1902	aurora kinase B	gene	biological_process-&-1&-GO:0000122-&&-negative regulation of transcription from RNA polymerase II promoter-%%-GO:0042787-&&-protein ubiquitination involved in ubiquitin-dependent protein catabolic process-%%-GO:0002903-&&-negative regulation of B cell apoptotic process-%%-GO:0016570-&&-histone modification-%%-GO:0006468-&&-protein phosphorylation-%%-GO:0007051-&&-spindle organization-%%-GO:000706…	G:9606:AURKB		false		AURKB	Homo sapiens (Human)-&&-9606	Gene Symbol-&-1&-AURKB	0.5149612116734392	0.44727866	0.09114971	158	4	0.02534918114542961	false	15.673469387755102	AURKB	AURKB	162.90384615	17.996485604603567	0	157	0	0.75285146	false	1	AURKB	1309708	0.03650628
201335	taxon:9606	2.26807029	1217.2162785933156	2.3624E-4	177958	1902	ribosomal protein S11	gene	biological_process-&-1&-GO:0000184-&&-nuclear-transcribed mRNA catabolic process, nonsense-mediated decay-%%-GO:0001649-&&-osteoblast differentiation-%%-GO:0006364-&&-rRNA processing-%%-GO:0006412-&&-translation-%%-GO:0006413-&&-translational initiation-%%-GO:0006614-&&-SRP-dependent cotranslational protein targeting to membrane-%%-GO:0019083-&&-viral transcription|cellular_component-&-1&-GO:0022…	G:9606:RPS11		false	KEGG-&-1&-hsa03010-&&-Ribosome	RPS11	Homo sapiens (Human)-&&-9606	Gene Symbol-&-1&-RPS11	0.5197613721103654	0.44090344	0.38474843	160	4	0.051550112664699554	false	65.69655172413793	RPS11	RPS11	197.66875	76.5244311990636	0	160	0	0.74638594	false	0	RPS11	592854	0.04638729
201332	taxon:9606	2.22231432	1320.2397396914957	2.195E-4	177955	1902	ribosomal protein S14	gene	biological_process-&-1&-GO:0000028-&&-ribosomal small subunit assembly-%%-GO:0000122-&&-negative regulation of transcription from RNA polymerase II promoter-%%-GO:0000184-&&-nuclear-transcribed mRNA catabolic process, nonsense-mediated decay-%%-GO:0000462-&&-maturation of SSU-rRNA from tricistronic rRNA transcript (SSU-rRNA, 5.8S rRNA, LSU-rRNA)-%%-GO:0006364-&&-rRNA processing-%%-GO:0006412-&&-t…	G:9606:RPS14		false	KEGG-&-1&-hsa03010-&&-Ribosome	RPS14	Homo sapiens (Human)-&&-9606	Gene Symbol-&-1&-RPS14	0.526832955404384	0.44998135	0.35498	178	4	0.05993548780679703	false	66.02395209580838	RPS14	RPS14	217.46067416	83.08075521174362	0	178	0	0.75553714	false	0	RPS14	741560	0.04810013
201333	taxon:9606	2.21070955	1143.5309115781822	2.5051E-4	177952	1902	ribosomal protein S16	gene	biological_process-&-1&-GO:0000184-&&-nuclear-transcribed mRNA catabolic process, nonsense-mediated decay-%%-GO:0000462-&&-maturation of SSU-rRNA from tricistronic rRNA transcript (SSU-rRNA, 5.8S rRNA, LSU-rRNA)-%%-GO:0006364-&&-rRNA processing-%%-GO:0006412-&&-translation-%%-GO:0006413-&&-translational initiation-%%-GO:0006614-&&-SRP-dependent cotranslational protein targeting to membrane-%%-GO:…	G:9606:RPS16		false	KEGG-&-1&-hsa03010-&&-Ribosome	RPS16	Homo sapiens (Human)-&&-9606	Gene Symbol-&-1&-RPS16	0.5270321361058601	0.45234346	0.38582891	172	4	0.056182656437158585	false	69.40880503144655	RPS16	RPS16	204.11627907	85.95865651354016	0	172	0	0.75785809	false	0	RPS16	740168	0.04438275
201336	taxon:9606	2.25049735	819.8858531781776	2.2876E-4	177959	1902	ribosomal protein S10	gene	biological_process-&-1&-GO:0000028-&&-ribosomal small subunit assembly-%%-GO:0000184-&&-nuclear-transcribed mRNA catabolic process, nonsense-mediated decay-%%-GO:0006364-&&-rRNA processing-%%-GO:0006412-&&-translation-%%-GO:0006413-&&-translational initiation-%%-GO:0006614-&&-SRP-dependent cotranslational protein targeting to membrane-%%-GO:0019083-&&-viral transcription|cellular_component-&-1&-G…	G:9606:RPS10		false	KEGG-&-1&-hsa03010-&&-Ribosome	RPS10	Homo sapiens (Human)-&&-9606	Gene Symbol-&-1&-RPS10	0.5209267563527653	0.44434622	0.3711416	157	4	0.052269332110881805	false	63.9568345323741	RPS10	RPS10	216.67515924	71.53241482023532	0	157	0	0.74990053	false	0	RPS10	649854	0.04954549
201337	taxon:9606	2.21535146	835.4847003278653	1.7272E-4	177956	1902	ribosomal protein S13	gene	biological_process-&-1&-GO:0000184-&&-nuclear-transcribed mRNA catabolic process, nonsense-mediated decay-%%-GO:0006364-&&-rRNA processing-%%-GO:0006412-&&-translation-%%-GO:0006413-&&-translational initiation-%%-GO:0006614-&&-SRP-dependent cotranslational protein targeting to membrane-%%-GO:0019083-&&-viral transcription-%%-GO:0033119-&&-negative regulation of RNA splicing|cellular_component-&-1…	G:9606:RPS13		false	KEGG-&-1&-hsa03010-&&-Ribosome	RPS13	Homo sapiens (Human)-&&-9606	Gene Symbol-&-1&-RPS13	0.5215114104002992	0.45139564	0.41171384	160	4	0.05317821726202965	false	69.03448275862068	RPS13	RPS13	208.0	80.1744539776649	0	160	0	0.75692971	false	0	RPS13	543956	0.04542477
201342	taxon:9606	2.17241379	1377.154341960534	5.4192E-4	177961	1902	ribosomal protein S8	gene	biological_process-&-1&-GO:0000184-&&-nuclear-transcribed mRNA catabolic process, nonsense-mediated decay-%%-GO:0000462-&&-maturation of SSU-rRNA from tricistronic rRNA transcript (SSU-rRNA, 5.8S rRNA, LSU-rRNA)-%%-GO:0006364-&&-rRNA processing-%%-GO:0006412-&&-translation-%%-GO:0006413-&&-translational initiation-%%-GO:0006614-&&-SRP-dependent cotranslational protein targeting to membrane-%%-GO:…	G:9606:RPS8		false	KEGG-&-1&-hsa03010-&&-Ribosome	RPS8	Homo sapiens (Human)-&&-9606	Gene Symbol-&-1&-RPS8	0.530441400304414	0.46031746	0.27932004	222	4	0.063859723508358	false	70.74157303370787	RPS8	RPS8	193.11711712	94.47919276355941	0	222	0	0.76551724	false	0	RPS8	1264542	0.0404509
197246	taxon:9606	2.25215517	942.9333507481032	0.00108443	181849	1902	calnexin	gene	biological_process-&-1&-GO:0002474-&&-antigen processing and presentation of peptide antigen via MHC class I-%%-GO:0006457-&&-protein folding-%%-GO:0007568-&&-aging-%%-GO:0009306-&&-protein secretion-%%-GO:0019886-&&-antigen processing and presentation of exogenous peptide antigen via MHC class II-%%-GO:0034975-&&-protein folding in endoplasmic reticulum-%%-GO:0048488-&&-synaptic vesicle endocyto…	G:9606:CANX		false	KEGG-&-1&-hsa05166-&&-Human T-cell leukemia virus 1 infection-%%-hsa04141-&&-Protein processing in endoplasmic reticulum-%%-hsa04612-&&-Antigen processing and presentation-%%-hsa04918-&&-Thyroid hormone synthesis-%%-hsa04145-&&-Phagosome|KEGG-&-1&-hsa04918-&&-Thyroid hormone synthesis-%%-hsa04141-&&-Protein processing in endoplasmic reticulum-%%-hsa04145-&&-Phagosome-%%-hsa04612-&&-Antigen proces…	CANX	Homo sapiens (Human)-&&-9606	Gene Symbol-&-1&-CANX	0.507278020378457	0.44401914	0.10573207	137	4	0.02051856741309166	false	16.289156626506024	CANX	CANX	157.7810219	19.07402427827631	0	137	0	0.74956897	false	0	CANX	1441618	0.03605756
201340	taxon:9606	2.23624005	1261.7277535388812	2.3851E-4	177962	1902	ribosomal protein S7	gene	biological_process-&-1&-GO:0000184-&&-nuclear-transcribed mRNA catabolic process, nonsense-mediated decay-%%-GO:0001843-&&-neural tube closure-%%-GO:0006364-&&-rRNA processing-%%-GO:0006412-&&-translation-%%-GO:0006413-&&-translational initiation-%%-GO:0006614-&&-SRP-dependent cotranslational protein targeting to membrane-%%-GO:0019083-&&-viral transcription-%%-GO:0030154-&&-cell differentiation-…	G:9606:RPS7		false	KEGG-&-1&-hsa03010-&&-Ribosome	RPS7	Homo sapiens (Human)-&&-9606	Gene Symbol-&-1&-RPS7	0.5240601503759399	0.44717918	0.34193326	171	4	0.05622591823339462	false	61.554140127388536	RPS7	RPS7	213.46783626	74.52448372967241	0	171	0	0.75275199	false	0	RPS7	702224	0.04802294
200316	taxon:9606	2.25447613	693.0974783821073	2.0167E-4	175646	1902	DExD-box helicase 21	gene	biological_process-&-1&-GO:0001649-&&-osteoblast differentiation-%%-GO:0006366-&&-transcription from RNA polymerase II promoter-%%-GO:0009615-&&-response to virus-%%-GO:0006364-&&-rRNA processing-%%-GO:0010501-&&-RNA secondary structure unwinding-%%-GO:0043330-&&-response to exogenous dsRNA-%%-GO:0045815-&&-positive regulation of gene expression, epigenetic|cellular_component-&-1&-GO:0016020-&&-m…	G:9606:DDX21		false		DDX21	Homo sapiens (Human)-&&-9606	Gene Symbol-&-1&-DDX21	0.5117474302496329	0.44356203	0.1884343	124	4	0.03485552966594696	false	24.95145631067961	DDX21	DDX21	235.2016129	26.95692698537435	0	124	0	0.74910477	false	0	DDX21	601756	0.05363777
201341	taxon:9606	2.21269894	817.0107747861091	1.6587E-4	177960	1902	ribosomal protein S9	gene	biological_process-&-1&-GO:0000184-&&-nuclear-transcribed mRNA catabolic process, nonsense-mediated decay-%%-GO:0006364-&&-rRNA processing-%%-GO:0006412-&&-translation-%%-GO:0006413-&&-translational initiation-%%-GO:0006614-&&-SRP-dependent cotranslational protein targeting to membrane-%%-GO:0008284-&&-positive regulation of cell proliferation-%%-GO:0019083-&&-viral transcription-%%-GO:0045903-&&…	G:9606:RPS9		false	KEGG-&-1&-hsa03010-&&-Ribosome	RPS9	Homo sapiens (Human)-&&-9606	Gene Symbol-&-1&-RPS9	0.5230769230769231	0.45193676	0.41231672	155	4	0.05335883051156998	false	65.75172413793103	RPS9	RPS9	224.01935484	76.1029632426175	0	155	0	0.75746021	false	0	RPS9	580774	0.04865615
201347	taxon:9606	2.25364721	687.0863023603331	2.1946E-4	177970	1902	ribosomal protein S5	gene	biological_process-&-1&-GO:0000184-&&-nuclear-transcribed mRNA catabolic process, nonsense-mediated decay-%%-GO:0006364-&&-rRNA processing-%%-GO:0006412-&&-translation-%%-GO:0006413-&&-translational initiation-%%-GO:0006450-&&-regulation of translational fidelity-%%-GO:0006614-&&-SRP-dependent cotranslational protein targeting to membrane-%%-GO:0019083-&&-viral transcription|cellular_component-&-…	G:9606:RPS5		false	KEGG-&-1&-hsa03010-&&-Ribosome	RPS5	Homo sapiens (Human)-&&-9606	Gene Symbol-&-1&-RPS5	0.5191806331471136	0.44372517	0.36422956	160	4	0.05042820796370506	false	64.4963503649635	RPS5	RPS5	198.7875	71.22771193579553	0	160	0	0.74927056	false	0	RPS5	520598	0.04572838
201345	taxon:9606	2.26790451	1830.3260553387229	3.9732E-4	177964	1902	ribosomal protein S6 kinase B2	gene	biological_process-&-1&-GO:0007165-&&-signal transduction-%%-GO:0035556-&&-intracellular signal transduction-%%-GO:0006412-&&-translation-%%-GO:0006468-&&-protein phosphorylation-%%-GO:0043491-&&-protein kinase B signaling-%%-GO:0045948-&&-positive regulation of translational initiation|cellular_component-&-1&-GO:0005634-&&-nucleus-%%-GO:0005737-&&-cytoplasm-%%-GO:0005654-&&-nucleoplasm|molecular…	G:9606:RPS6KB2		false	KEGG-&-1&-hsa05165-&&-Human papillomavirus infection-%%-hsa05205-&&-Proteoglycans in cancer-%%-hsa05226-&&-Gastric cancer-%%-hsa04931-&&-Insulin resistance-%%-hsa05221-&&-Acute myeloid leukemia-%%-hsa04150-&&-mTOR signaling pathway-%%-hsa05224-&&-Breast cancer-%%-hsa04213-&&-Longevity regulating pathway - multiple species-%%-hsa05170-&&-Human immunodeficiency virus 1 infection-%%-hsa04371-&&-Apel…	RPS6KB2	Homo sapiens (Human)-&&-9606	Gene Symbol-&-1&-RPS6KB2	0.5222929936305732	0.44093567	0.08045455	176	4	0.034077584743499756	false	15.757142857142858	RPS6KB2	RPS6KB2	140.32954545	20.680656641965165	0	176	0	0.7464191	false	0	RPS6KB2	774740	0.03304447
201350	taxon:9606	2.17838196	1159.5948323000803	3.1854E-4	177969	1902	ribosomal protein S6	gene	biological_process-&-1&-GO:0000082-&&-G1/S transition of mitotic cell cycle-%%-GO:0000184-&&-nuclear-transcribed mRNA catabolic process, nonsense-mediated decay-%%-GO:0001890-&&-placenta development-%%-GO:0002309-&&-T cell proliferation involved in immune response-%%-GO:0006364-&&-rRNA processing-%%-GO:0006412-&&-translation-%%-GO:0006413-&&-translational initiation-%%-GO:0006614-&&-SRP-dependent…	G:9606:RPS6		false	KEGG-&-1&-hsa03010-&&-Ribosome-%%-hsa04714-&&-Thermogenesis-%%-hsa04371-&&-Apelin signaling pathway-%%-hsa04150-&&-mTOR signaling pathway-%%-hsa01521-&&-EGFR tyrosine kinase inhibitor resistance-%%-hsa05205-&&-Proteoglycans in cancer-%%-hsa04151-&&-PI3K-Akt signaling pathway-%%-hsa04066-&&-HIF-1 signaling pathway-%%-hsa04910-&&-Insulin signaling pathway|KEGG-&-1&-hsa04714-&&-Thermogenesis-%%-hsa0…	RPS6	Homo sapiens (Human)-&&-9606	Gene Symbol-&-1&-RPS6	0.5274309496783958	0.45905632	0.35748376	187	4	0.05953908711671829	false	72.26506024096386	RPS6	RPS6	202.14438503	92.53500231036521	0	187	0	0.76432361	false	0	RPS6	833980	0.0423339
202374	taxon:9606	2.11853448	3437.585393783903	0.00344404	179910	1902	SMAD family member 2	gene	biological_process-&-1&-GO:0000122-&&-negative regulation of transcription from RNA polymerase II promoter-%%-GO:0001657-&&-ureteric bud development-%%-GO:0001701-&&-in utero embryonic development-%%-GO:0001706-&&-endoderm formation-%%-GO:0001707-&&-mesoderm formation-%%-GO:0006366-&&-transcription from RNA polymerase II promoter-%%-GO:0035556-&&-intracellular signal transduction-%%-GO:0007179-&&…	G:9606:SMAD2		false	KEGG-&-1&-hsa05166-&&-Human T-cell leukemia virus 1 infection-%%-hsa04659-&&-Th17 cell differentiation-%%-hsa04926-&&-Relaxin signaling pathway-%%-hsa04218-&&-Cellular senescence-%%-hsa04520-&&-Adherens junction-%%-hsa04371-&&-Apelin signaling pathway-%%-hsa04933-&&-AGE-RAGE signaling pathway in diabetic complications-%%-hsa05212-&&-Pancreatic cancer-%%-hsa04390-&&-Hippo signaling pathway-%%-hsa0…	SMAD2	Homo sapiens (Human)-&&-9606	Gene Symbol-&-1&-SMAD2	0.5254428948360347	0.47202442	0.04951816	287	4	0.02607659436762333	false	17.985915492957748	SMAD2	SMAD2	104.4245614	29.127538574777336	0	286	0	0.7762931	false	1	SMAD2	4092880	0.02076716
201351	taxon:9606	2.13378647	2707.754005498657	5.5725E-4	177974	1902	ribosomal protein S3	gene	biological_process-&-1&-GO:0007059-&&-chromosome segregation-%%-GO:0000184-&&-nuclear-transcribed mRNA catabolic process, nonsense-mediated decay-%%-GO:0006915-&&-apoptotic process-%%-GO:0006281-&&-DNA repair-%%-GO:0006351-&&-transcription, DNA-templated-%%-GO:0006355-&&-regulation of transcription, DNA-templated-%%-GO:0006364-&&-rRNA processing-%%-GO:0006412-&&-translation-%%-GO:0006413-&&-trans…	G:9606:RPS3		false	KEGG-&-1&-hsa03010-&&-Ribosome	RPS3	Homo sapiens (Human)-&&-9606	Gene Symbol-&-1&-RPS3	0.5361538461538462	0.46865045	0.28850129	216	4	0.065791554749012	false	64.85572139303483	RPS3	RPS3	202.90277778	98.95685477711322	0	216	0	0.77324271	false	0	RPS3	1376702	0.04048247
201354	taxon:9606	2.15450928	1943.741085039419	5.108E-4	177973	1902	ribosomal protein S3A	gene	biological_process-&-1&-GO:0000184-&&-nuclear-transcribed mRNA catabolic process, nonsense-mediated decay-%%-GO:0006364-&&-rRNA processing-%%-GO:0006412-&&-translation-%%-GO:0006413-&&-translational initiation-%%-GO:0006614-&&-SRP-dependent cotranslational protein targeting to membrane-%%-GO:0043066-&&-negative regulation of apoptotic process-%%-GO:0019083-&&-viral transcription-%%-GO:0030154-&&-…	G:9606:RPS3A		false	KEGG-&-1&-hsa03010-&&-Ribosome	RPS3A	Homo sapiens (Human)-&&-9606	Gene Symbol-&-1&-RPS3A	0.5308453922315308	0.46414281	0.33578752	192	4	0.062432561069726944	false	68.61016949152543	RPS3A	RPS3A	218.74479167	91.85460790235965	0	192	0	0.76909814	false	0	RPS3A	1191616	0.04454875
202376	taxon:9606	2.17887931	1546.8954574744157	0.00262507	179908	1902	SMAD family member 4	gene	biological_process-&-1&-GO:0000122-&&-negative regulation of transcription from RNA polymerase II promoter-%%-GO:0001541-&&-ovarian follicle development-%%-GO:0001658-&&-branching involved in ureteric bud morphogenesis-%%-GO:0001666-&&-response to hypoxia-%%-GO:0001701-&&-in utero embryonic development-%%-GO:0001702-&&-gastrulation with mouth forming second-%%-GO:0003148-&&-outflow tract septum m…	G:9606:SMAD4		false	KEGG-&-1&-hsa04659-&&-Th17 cell differentiation-%%-hsa04933-&&-AGE-RAGE signaling pathway in diabetic complications-%%-hsa05226-&&-Gastric cancer-%%-hsa05200-&&-Pathways in cancer-%%-hsa04520-&&-Adherens junction-%%-hsa04390-&&-Hippo signaling pathway-%%-hsa05225-&&-Hepatocellular carcinoma-%%-hsa05161-&&-Hepatitis B-%%-hsa05210-&&-Colorectal cancer-%%-hsa05220-&&-Chronic myeloid leukemia-%%-hsa0…	SMAD4	Homo sapiens (Human)-&&-9606	Gene Symbol-&-1&-SMAD4	0.5109970674486803	0.45895153	0.06314099	199	3	0.01605634205043316	false	15.865168539325843	SMAD4	SMAD4	108.11167513	19.856383872041494	0	198	0	0.76422414	false	1	SMAD4	2748526	0.02276884
197257	taxon:9606	2.19462865	1131.0839760704846	2.2142E-4	181875	1902	carbamoyl-phosphate synthetase 2, aspartate transcarbamylase, and dihydroorotase	gene	biological_process-&-1&-GO:0001889-&&-liver development-%%-GO:0006207-&&-'de novo' pyrimidine nucleobase biosynthetic process-%%-GO:0006228-&&-UTP biosynthetic process-%%-GO:0006541-&&-glutamine metabolic process-%%-GO:0007507-&&-heart development-%%-GO:0007565-&&-female pregnancy-%%-GO:0007595-&&-lactation-%%-GO:0014075-&&-response to amine-%%-GO:0017144-&&-drug metabolic process-%%-GO:0018107-&…	G:9606:CAD		false	KEGG-&-1&-hsa00240-&&-Pyrimidine metabolism-%%-hsa01100-&&-Metabolic pathways-%%-hsa00250-&&-Alanine, aspartate and glutamate metabolism|KEGG-&-1&-hsa00250-&&-Alanine, aspartate and glutamate metabolism-%%-hsa01100-&&-Metabolic pathways-%%-hsa00240-&&-Pyrimidine metabolism	CAD	Homo sapiens (Human)-&&-9606	Gene Symbol-&-1&-CAD	0.5166790214974055	0.45565795	0.17121212	123	4	0.026964709162712097	false	21.581818181818182	CAD	CAD	212.04958678	25.318094705687578	0	122	0	0.76107427	false	1	CAD	551510	0.04469674
201352	taxon:9606	2.15566976	1669.9560216313237	9.7175E-4	177975	1902	ribosomal protein S2	gene	biological_process-&-1&-GO:0000184-&&-nuclear-transcribed mRNA catabolic process, nonsense-mediated decay-%%-GO:0006364-&&-rRNA processing-%%-GO:0006412-&&-translation-%%-GO:0006413-&&-translational initiation-%%-GO:0006479-&&-protein methylation-%%-GO:0006614-&&-SRP-dependent cotranslational protein targeting to membrane-%%-GO:0019083-&&-viral transcription-%%-GO:0051347-&&-positive regulation o…	G:9606:RPS2		false	KEGG-&-1&-hsa03010-&&-Ribosome	RPS2	Homo sapiens (Human)-&&-9606	Gene Symbol-&-1&-RPS2	0.5314525352649638	0.46389295	0.24668659	229	4	0.06223183870315552	false	67.18888888888888	RPS2	RPS2	181.81222707	91.01578427205463	0	229	0	0.76886605	false	0	RPS2	1694010	0.03735432
201353	taxon:9606	2.16677719	1300.6792120861812	3.3768E-4	177972	1902	ribosomal protein S4, X-linked	gene	biological_process-&-1&-GO:0000184-&&-nuclear-transcribed mRNA catabolic process, nonsense-mediated decay-%%-GO:0006364-&&-rRNA processing-%%-GO:0006412-&&-translation-%%-GO:0006413-&&-translational initiation-%%-GO:0006614-&&-SRP-dependent cotranslational protein targeting to membrane-%%-GO:0007275-&&-multicellular organism development-%%-GO:0008284-&&-positive regulation of cell proliferation-%…	G:9606:RPS4X		false	KEGG-&-1&-hsa03010-&&-Ribosome	RPS4X	Homo sapiens (Human)-&&-9606	Gene Symbol-&-1&-RPS4X	0.5310476190476191	0.46151492	0.34936736	192	4	0.062248922884464264	false	70.47727272727273	RPS4X	RPS4X	209.55208333	94.9180866282027	0	192	0	0.76664456	false	0	RPS4X	942658	0.04329588
202377	taxon:9606	2.10079576	3436.917262673953	0.0038088	179909	1902	SMAD family member 3	gene	biological_process-&-1&-GO:0000122-&&-negative regulation of transcription from RNA polymerase II promoter-%%-GO:0001657-&&-ureteric bud development-%%-GO:0001666-&&-response to hypoxia-%%-GO:0001701-&&-in utero embryonic development-%%-GO:0001707-&&-mesoderm formation-%%-GO:0001756-&&-somitogenesis-%%-GO:0001889-&&-liver development-%%-GO:0001947-&&-heart looping-%%-GO:0002076-&&-osteoblast deve…	G:9606:SMAD3		false	KEGG-&-1&-hsa04659-&&-Th17 cell differentiation-%%-hsa04933-&&-AGE-RAGE signaling pathway in diabetic complications-%%-hsa05321-&&-Inflammatory bowel disease (IBD)-%%-hsa05226-&&-Gastric cancer-%%-hsa05200-&&-Pathways in cancer-%%-hsa04218-&&-Cellular senescence-%%-hsa04520-&&-Adherens junction-%%-hsa04390-&&-Hippo signaling pathway-%%-hsa05142-&&-Chagas disease (American trypanosomiasis)-%%-hsa0…	SMAD3	Homo sapiens (Human)-&&-9606	Gene Symbol-&-1&-SMAD3	0.5266339251983377	0.4760101	0.06071371	296	4	0.027083419263362885	false	22.28	SMAD3	SMAD3	110.86394558	37.61470573073766	0	295	0	0.77984085	false	1	SMAD3	4569892	0.0216209
201356	taxon:9606	2.2178382	1274.076434568823	6.1874E-4	177977	1902	ribophorin I	gene	biological_process-&-1&-GO:0006464-&&-cellular protein modification process-%%-GO:0018279-&&-protein N-linked glycosylation via asparagine|cellular_component-&-1&-GO:0016021-&&-integral component of membrane-%%-GO:0016020-&&-membrane-%%-GO:0005829-&&-cytosol-%%-GO:0005783-&&-endoplasmic reticulum-%%-GO:0005789-&&-endoplasmic reticulum membrane-%%-GO:0005791-&&-rough endoplasmic reticulum-%%-GO:00…	G:9606:RPN1		false	KEGG-&-1&-hsa00510-&&-N-Glycan biosynthesis-%%-hsa01100-&&-Metabolic pathways-%%-hsa04141-&&-Protein processing in endoplasmic reticulum|KEGG-&-1&-hsa00510-&&-N-Glycan biosynthesis-%%-hsa04141-&&-Protein processing in endoplasmic reticulum-%%-hsa01100-&&-Metabolic pathways	RPN1	Homo sapiens (Human)-&&-9606	Gene Symbol-&-1&-RPN1	0.5132547864506627	0.45088952	0.14002711	139	4	0.02363729663193226	false	19.604166666666668	RPN1	RPN1	175.88489209	24.26788682284855	0	139	0	0.75643236	false	0	RPN1	1079602	0.03839129
200336	taxon:9606	2.22198276	1266.9474986492346	3.9719E-4	175695	1902	structural maintenance of chromosomes 3	gene	biological_process-&-1&-GO:0007165-&&-signal transduction-%%-GO:0006275-&&-regulation of DNA replication-%%-GO:0006281-&&-DNA repair-%%-GO:0007062-&&-sister chromatid cohesion-%%-GO:0007064-&&-mitotic sister chromatid cohesion-%%-GO:0007067-&&-mitotic nuclear division-%%-GO:0007126-&&-meiotic nuclear division-%%-GO:0019827-&&-stem cell population maintenance-%%-GO:0032876-&&-negative regulation o…	G:9606:SMC3		false	KEGG-&-1&-hsa04114-&&-Oocyte meiosis-%%-hsa04110-&&-Cell cycle	SMC3	Homo sapiens (Human)-&&-9606	Gene Symbol-&-1&-SMC3	0.5123116501286292	0.4500485	0.12981904	124	4	0.02620348334312439	false	16.989690721649485	SMC3	SMC3	217.5483871	19.19959120181335	0	124	0	0.75560345	false	0	SMC3	921614	0.04746855
201365	taxon:9606	2.17506631	3101.0146569375474	0.00163018	145236	1902	COMMD3-BMI1 readthrough	gene		G:9606:COMMD3-BMI1		false	KEGG-&-1&-hsa04550-&&-Signaling pathways regulating pluripotency of stem cells-%%-hsa05202-&&-Transcriptional misregulation in cancer-%%-hsa05206-&&-MicroRNAs in cancer	COMMD3-BMI1	Homo sapiens (Human)-&&-9606	Gene Symbol-&-1&-COMMD3-BMI1	0.5288315629742033	0.4597561	0.05836504	297	4	0.03448592498898506	false	20.71604938271605	COMMD3-BMI1	COMMD3-BMI1	111.65762712	32.40831881404245	0	296	0	0.76498674	false	1	COMMD3-BMI1	3012952	0.02381267
200347	taxon:9606	2.25033156	754.0336712821902	2.9166E-4	175714	1902	poly(A) binding protein cytoplasmic 4	gene	biological_process-&-1&-GO:0007596-&&-blood coagulation-%%-GO:0006396-&&-RNA processing-%%-GO:0006401-&&-RNA catabolic process-%%-GO:0006412-&&-translation|cellular_component-&-1&-GO:0030529-&&-intracellular ribonucleoprotein complex-%%-GO:0005829-&&-cytosol-%%-GO:0005634-&&-nucleus-%%-GO:0005737-&&-cytoplasm-%%-GO:0010494-&&-cytoplasmic stress granule|molecular_function-&-1&-GO:0000166-&&-nucleo…	G:9606:PABPC4		false	KEGG-&-1&-hsa03013-&&-RNA transport-%%-hsa03015-&&-mRNA surveillance pathway-%%-hsa03018-&&-RNA degradation	PABPC4	Homo sapiens (Human)-&&-9606	Gene Symbol-&-1&-PABPC4	0.5104357378249725	0.44437896	0.16928927	124	4	0.03167954459786415	false	24.126315789473683	PABPC4	PABPC4	218.48387097	26.15457257147039	0	124	0	0.74993369	false	0	PABPC4	650880	0.04955041
201372	taxon:9606	2.16047745	2065.420259479017	0.00189633	178027	1902	SHC adaptor protein 1	gene	biological_process-&-1&-GO:0000165-&&-MAPK cascade-%%-GO:0000187-&&-activation of MAPK activity-%%-GO:0001525-&&-angiogenesis-%%-GO:0007173-&&-epidermal growth factor receptor signaling pathway-%%-GO:0007176-&&-regulation of epidermal growth factor-activated receptor activity-%%-GO:0007265-&&-Ras protein signal transduction-%%-GO:0007411-&&-axon guidance-%%-GO:0007507-&&-heart development-%%-GO:0…	G:9606:SHC1		false	KEGG-&-1&-hsa04014-&&-Ras signaling pathway-%%-hsa05214-&&-Glioma-%%-hsa04062-&&-Chemokine signaling pathway-%%-hsa05100-&&-Bacterial invasion of epithelial cells-%%-hsa05034-&&-Alcoholism-%%-hsa05226-&&-Gastric cancer-%%-hsa04650-&&-Natural killer cell mediated cytotoxicity-%%-hsa04722-&&-Neurotrophin signaling pathway-%%-hsa04072-&&-Phospholipase D signaling pathway-%%-hsa01521-&&-EGFR tyrosine…	SHC1	Homo sapiens (Human)-&&-9606	Gene Symbol-&-1&-SHC1	0.5193740685543964	0.46286065	0.08603953	229	4	0.0230827946215868	false	21.20967741935484	SHC1	SHC1	118.72246696	32.872520015609545	0	228	0	0.76790451	false	1	SHC1	2527816	0.02455532
202403	taxon:9606	2.1420756	2704.7624398106814	0.00192434	179978	1902	lamin A/C	gene	biological_process-&-1&-GO:0007077-&&-mitotic nuclear envelope disassembly-%%-GO:0007084-&&-mitotic nuclear envelope reassembly-%%-GO:0030334-&&-regulation of cell migration-%%-GO:0030951-&&-establishment or maintenance of microtubule cytoskeleton polarity-%%-GO:0034504-&&-protein localization to nucleus-%%-GO:0035105-&&-sterol regulatory element binding protein import into nucleus-%%-GO:0036498-…	G:9606:LMNA	|LMNA	true	KEGG-&-1&-hsa04210-&&-Apoptosis-%%-hsa05414-&&-Dilated cardiomyopathy (DCM)-%%-hsa05410-&&-Hypertrophic cardiomyopathy (HCM)-%%-hsa05412-&&-Arrhythmogenic right ventricular cardiomyopathy (ARVC)|KEGG-&-1&-hsa04210-&&-Apoptosis-%%-hsa05414-&&-Dilated cardiomyopathy (DCM)-%%-hsa05412-&&-Arrhythmogenic right ventricular cardiomyopathy (ARVC)-%%-hsa05410-&&-Hypertrophic cardiomyopathy (HCM)	LMNA	Homo sapiens (Human)-&&-9606	Gene Symbol-&-1&-LMNA	0.5230769230769231	0.46683693	0.08345602	211	4	0.03390517830848694	false	22.107692307692307	LMNA	LMNA	160.8708134	27.975646949723643	0	210	0	0.77158488	false	1	LMNA	2711092	0.03240824
199339	taxon:9606	2.18899204	1680.6645795645816	8.7759E-4	173214	1902	serine/arginine repetitive matrix 2	gene	biological_process-&-1&-GO:0000398-&&-mRNA splicing, via spliceosome|cellular_component-&-1&-GO:0005654-&&-nucleoplasm-%%-GO:0015030-&&-Cajal body-%%-GO:0016607-&&-nuclear speck-%%-GO:0071013-&&-catalytic step 2 spliceosome|molecular_function-&-1&-GO:0003723-&&-RNA binding-%%-GO:0047485-&&-protein N-terminus binding-%%-GO:0070742-&&-C2H2 zinc finger domain binding	G:9606:SRRM2		false		SRRM2	Homo sapiens (Human)-&&-9606	Gene Symbol-&-1&-SRRM2	0.5258393059222934	0.45683126	0.15398417	209	4	0.045030463486909866	false	37.52564102564103	SRRM2	SRRM2	173.4354067	51.21008491287362	0	209	0	0.76220159	false	0	SRRM2	1538112	0.03700044
197290	taxon:9606	2.20606764	3209.440086564374	0.00213248	181957	1902	BRCA1 associated RING domain 1	gene	biological_process-&-1&-GO:0006260-&&-DNA replication-%%-GO:0000729-&&-DNA double-strand break processing-%%-GO:0000731-&&-DNA synthesis involved in DNA repair-%%-GO:0000732-&&-strand displacement-%%-GO:0001894-&&-tissue homeostasis-%%-GO:0016567-&&-protein ubiquitination-%%-GO:0006303-&&-double-strand break repair via nonhomologous end joining-%%-GO:0006974-&&-cellular response to DNA damage sti…	G:9606:BARD1	BARD1	true	KEGG-&-1&-hsa03440-&&-Homologous recombination	BARD1	Homo sapiens (Human)-&&-9606	Gene Symbol-&-1&-BARD1	0.5184083302342878	0.45329526	0.05798841	244	4	0.026767224073410034	false	17.925925925925927	BARD1	BARD1	113.30991736	26.743720832075205	0	243	0	0.75878647	false	1	BARD1	2900534	0.02493622
201394	taxon:9606	2.26342838	659.9869592700005	4.1427E-4	178060	1902	UPF1, RNA helicase and ATPase	gene	biological_process-&-1&-GO:0006260-&&-DNA replication-%%-GO:0000184-&&-nuclear-transcribed mRNA catabolic process, nonsense-mediated decay-%%-GO:0000294-&&-nuclear-transcribed mRNA catabolic process, endonucleolytic cleavage-dependent decay-%%-GO:0000723-&&-telomere maintenance-%%-GO:0000956-&&-nuclear-transcribed mRNA catabolic process-%%-GO:0006281-&&-DNA repair-%%-GO:0006406-&&-mRNA export fro…	G:9606:UPF1		false	KEGG-&-1&-hsa03013-&&-RNA transport-%%-hsa03015-&&-mRNA surveillance pathway	UPF1	Homo sapiens (Human)-&&-9606	Gene Symbol-&-1&-UPF1	0.5058055152394775	0.44180766	0.15249684	113	4	0.02405678480863571	false	19.12	UPF1	UPF1	201.3539823	20.41287963282939	0	113	0	0.74731432	false	0	UPF1	712916	0.0463822
199344	taxon:9606	2.17871353	5577.188736799706	0.00149623	173226	1902	SUZ12 polycomb repressive complex 2 subunit	gene	biological_process-&-1&-GO:0000122-&&-negative regulation of transcription from RNA polymerase II promoter-%%-GO:0006351-&&-transcription, DNA-templated-%%-GO:0006355-&&-regulation of transcription, DNA-templated-%%-GO:0008284-&&-positive regulation of cell proliferation-%%-GO:0016571-&&-histone methylation-%%-GO:0016574-&&-histone ubiquitination-%%-GO:0045596-&&-negative regulation of cell diffe…	G:9606:SUZ12		false		SUZ12	Homo sapiens (Human)-&&-9606	Gene Symbol-&-1&-SUZ12	0.540519581233036	0.45898646	0.08003545	314	4	0.04773341119289398	false	28.30909090909091	SUZ12	SUZ12	128.16025641	55.985325038815915	0	313	0	0.76425729	false	1	SUZ12	2896412	0.02760152
202423	taxon:9606	2.18070292	2208.6986493012473	0.00118703	180014	1902	integrin linked kinase	gene	biological_process-&-1&-GO:0000165-&&-MAPK cascade-%%-GO:0001658-&&-branching involved in ureteric bud morphogenesis-%%-GO:0001954-&&-positive regulation of cell-matrix adhesion-%%-GO:0003151-&&-outflow tract morphogenesis-%%-GO:0006468-&&-protein phosphorylation-%%-GO:0006469-&&-negative regulation of protein kinase activity-%%-GO:0007050-&&-cell cycle arrest-%%-GO:0007160-&&-cell-matrix adhesio…	G:9606:ILK		false	KEGG-&-1&-hsa05100-&&-Bacterial invasion of epithelial cells-%%-hsa05213-&&-Endometrial cancer-%%-hsa04360-&&-Axon guidance-%%-hsa04510-&&-Focal adhesion-%%-hsa03320-&&-PPAR signaling pathway|KEGG-&-1&-hsa04510-&&-Focal adhesion-%%-hsa05213-&&-Endometrial cancer-%%-hsa03320-&&-PPAR signaling pathway-%%-hsa04360-&&-Axon guidance-%%-hsa05100-&&-Bacterial invasion of epithelial cells	ILK	Homo sapiens (Human)-&&-9606	Gene Symbol-&-1&-ILK	0.5197613721103654	0.45856774	0.05482587	203	4	0.024143995717167854	false	13.675213675213675	ILK	ILK	117.93532338	17.824444149282947	0	202	0	0.76385942	false	1	ILK	1634160	0.02488192
201397	taxon:9606	2.08836207	3849.6159613923087	0.00393435	178065	1902	RELA proto-oncogene, NF-kB subunit;gene, NF-kB subunit	gene	biological_process-&-1&-GO:0000122-&&-negative regulation of transcription from RNA polymerase II promoter-%%-GO:0001889-&&-liver development-%%-GO:0001942-&&-hair follicle development-%%-GO:0002223-&&-stimulatory C-type lectin receptor signaling pathway-%%-GO:0006366-&&-transcription from RNA polymerase II promoter-%%-GO:0006117-&&-acetaldehyde metabolic process-%%-GO:0006954-&&-inflammatory res…	G:9606:RELA	|RELA	false	KEGG-&-1&-hsa04014-&&-Ras signaling pathway-%%-hsa05165-&&-Human papillomavirus infection-%%-hsa04659-&&-Th17 cell differentiation-%%-hsa04024-&&-cAMP signaling pathway-%%-hsa04722-&&-Neurotrophin signaling pathway-%%-hsa05030-&&-Cocaine addiction-%%-hsa05131-&&-Shigellosis-%%-hsa05221-&&-Acute myeloid leukemia-%%-hsa04622-&&-RIG-I-like receptor signaling pathway-%%-hsa01523-&&-Antifolate resista…	RELA	Homo sapiens (Human)-&&-9606	Gene Symbol-&-1&-RELA	0.5284306292645944	0.47884417	0.06782609	278	3	0.030111869797110558	false	23.05128205128205	RELA	RELA	126.23913043	36.925826426490815	0	277	0	0.78232759	false	1	RELA	4620036	0.02418954
202427	taxon:9606	2.18700265	1960.4249676071786	7.8386E-4	180016	1902	interleukin enhancer binding factor 2	gene	biological_process-&-1&-GO:0006351-&&-transcription, DNA-templated-%%-GO:0045893-&&-positive regulation of transcription, DNA-templated-%%-GO:0043312-&&-neutrophil degranulation|cellular_component-&-1&-GO:0030529-&&-intracellular ribonucleoprotein complex-%%-GO:0016020-&&-membrane-%%-GO:0005576-&&-extracellular region-%%-GO:0005634-&&-nucleus-%%-GO:0005730-&&-nucleolus-%%-GO:0035580-&&-specific g…	G:9606:ILF2		false		ILF2	Homo sapiens (Human)-&&-9606	Gene Symbol-&-1&-ILF2	0.5284306292645944	0.45724682	0.17390241	222	4	0.05353088676929474	false	44.84848484848485	ILF2	ILF2	177.08108108	59.41734798345561	0	222	0	0.76259947	false	0	ILF2	1473376	0.0378036
202424	taxon:9606	2.15351459	3002.3771457922217	0.00130602	180015	1902	interleukin enhancer binding factor 3	gene	biological_process-&-1&-GO:0006351-&&-transcription, DNA-templated-%%-GO:0006468-&&-protein phosphorylation-%%-GO:0045893-&&-positive regulation of transcription, DNA-templated-%%-GO:0045892-&&-negative regulation of transcription, DNA-templated-%%-GO:0017148-&&-negative regulation of translation-%%-GO:0045071-&&-negative regulation of viral genome replication-%%-GO:0051607-&&-defense response to…	G:9606:ILF3		false		ILF3	Homo sapiens (Human)-&&-9606	Gene Symbol-&-1&-ILF3	0.5324675324675324	0.4643572	0.16	250	4	0.06032172217965126	false	49.28888888888889	ILF3	ILF3	179.256	65.21475873053619	0	250	0	0.76929708	false	0	ILF3	2373930	0.03689749
197314	taxon:9606	2.03779841	7901.016961760025	0.0047921	182011	1902	catenin beta 1	gene	biological_process-&-1&-GO:0000122-&&-negative regulation of transcription from RNA polymerase II promoter-%%-GO:0000578-&&-embryonic axis specification-%%-GO:0000904-&&-cell morphogenesis involved in differentiation-%%-GO:0001569-&&-branching involved in blood vessel morphogenesis-%%-GO:0001658-&&-branching involved in ureteric bud morphogenesis-%%-GO:0001701-&&-in utero embryonic development-%%…	G:9606:CTNNB1	|CTNNB1	true	KEGG-&-1&-hsa05418-&&-Fluid shear stress and atherosclerosis-%%-hsa04520-&&-Adherens junction-%%-hsa04934-&&-Cushing syndrome-%%-hsa05130-&&-Pathogenic Escherichia coli infection-%%-hsa05217-&&-Basal cell carcinoma-%%-hsa05216-&&-Thyroid cancer-%%-hsa05100-&&-Bacterial invasion of epithelial cells-%%-hsa05163-&&-Human cytomegalovirus infection-%%-hsa04550-&&-Signaling pathways regulating pluripot…	CTNNB1	Homo sapiens (Human)-&&-9606	Gene Symbol-&-1&-CTNNB1	0.5386398763523956	0.49072568	0.06246966	334	3	0.03882637247443199	false	23.80295566502463	CTNNB1	CTNNB1	132.7994012	49.797005814070445	0	334	0	0.79244032	false	0	CTNNB1	6382654	0.02428166
199367	taxon:9606	2.23938992	1567.5292299689354	9.5916E-4	173297	1902	SIN3 transcription regulator family member A	gene	biological_process-&-1&-GO:0006260-&&-DNA replication-%%-GO:0000122-&&-negative regulation of transcription from RNA polymerase II promoter-%%-GO:0001701-&&-in utero embryonic development-%%-GO:0002218-&&-activation of innate immune response-%%-GO:0002230-&&-positive regulation of defense response to virus by host-%%-GO:0002244-&&-hematopoietic progenitor cell differentiation-%%-GO:0006351-&&-tra…	G:9606:SIN3A		false	KEGG-&-1&-hsa04919-&&-Thyroid hormone signaling pathway-%%-hsa05016-&&-Huntington disease-%%-hsa05169-&&-Epstein-Barr virus infection-%%-hsa05202-&&-Transcriptional misregulation in cancer|KEGG-&-1&-hsa05016-&&-Huntington disease-%%-hsa04919-&&-Thyroid hormone signaling pathway-%%-hsa05202-&&-Transcriptional misregulation in cancer-%%-hsa05169-&&-Epstein-Barr virus infection	SIN3A	Homo sapiens (Human)-&&-9606	Gene Symbol-&-1&-SIN3A	0.5119353654058024	0.44655019	0.09843008	166	4	0.017704736441373825	false	17.128712871287128	SIN3A	SIN3A	121.92168675	22.017377941516415	0	166	0	0.75212202	false	0	SIN3A	1319388	0.02752047
201415	taxon:9606	2.13262599	2885.567401301006	0.00250714	178102	1902	RB transcriptional corepressor 1	gene	biological_process-&-1&-GO:0000075-&&-cell cycle checkpoint-%%-GO:0000082-&&-G1/S transition of mitotic cell cycle-%%-GO:0000083-&&-regulation of transcription involved in G1/S transition of mitotic cell cycle-%%-GO:0001558-&&-regulation of cell growth-%%-GO:0001894-&&-tissue homeostasis-%%-GO:0006338-&&-chromatin remodeling-%%-GO:0006351-&&-transcription, DNA-templated-%%-GO:0006469-&&-negative …	G:9606:RB1	RB1	true	KEGG-&-1&-hsa05222-&&-Small cell lung cancer-%%-hsa05165-&&-Human papillomavirus infection-%%-hsa05166-&&-Human T-cell leukemia virus 1 infection-%%-hsa05218-&&-Melanoma-%%-hsa04218-&&-Cellular senescence-%%-hsa05214-&&-Glioma-%%-hsa04934-&&-Cushing syndrome-%%-hsa05212-&&-Pancreatic cancer-%%-hsa05223-&&-Non-small cell lung cancer-%%-hsa05169-&&-Epstein-Barr virus infection-%%-hsa05163-&&-Human …	RB1	Homo sapiens (Human)-&&-9606	Gene Symbol-&-1&-RB1	0.5234697709350357	0.46890547	0.0732371	248	4	0.02686292864382267	false	22.652482269503547	RB1	RB1	123.1300813	34.26111450134985	0	247	0	0.7734748	false	1	RB1	3163020	0.02467135
201412	taxon:9606	2.20673077	1553.3356392669257	7.3397E-4	178099	1902	RB binding protein 4, chromatin remodeling factor	gene	biological_process-&-1&-GO:0006260-&&-DNA replication-%%-GO:0051726-&&-regulation of cell cycle-%%-GO:0031497-&&-chromatin assembly-%%-GO:0006335-&&-DNA replication-dependent nucleosome assembly-%%-GO:0006336-&&-DNA replication-independent nucleosome assembly-%%-GO:0006338-&&-chromatin remodeling-%%-GO:0006351-&&-transcription, DNA-templated-%%-GO:0006355-&&-regulation of transcription, DNA-templ…	G:9606:RBBP4		false	KEGG-&-1&-hsa04218-&&-Cellular senescence	RBBP4	Homo sapiens (Human)-&&-9606	Gene Symbol-&-1&-RBBP4	0.5176383215744523	0.45315904	0.17512987	176	4	0.03534470871090889	false	34.0	RBBP4	RBBP4	185.84090909	41.69069530788186	0	176	0	0.75865385	false	0	RBBP4	1509590	0.04023904
200395	taxon:9606	2.12997347	7238.452211881025	0.00302525	175838	1902	embryonic ectoderm development	gene	biological_process-&-1&-GO:0000122-&&-negative regulation of transcription from RNA polymerase II promoter-%%-GO:0006349-&&-regulation of gene expression by genetic imprinting-%%-GO:0006351-&&-transcription, DNA-templated-%%-GO:0045892-&&-negative regulation of transcription, DNA-templated-%%-GO:0016571-&&-histone methylation-%%-GO:0021510-&&-spinal cord development-%%-GO:0045814-&&-negative regu…	G:9606:EED		false		EED	Homo sapiens (Human)-&&-9606	Gene Symbol-&-1&-EED	0.5544948289578361	0.46948941	0.07764706	428	4	0.07020244002342224	false	39.78417266187051	EED	EED	122.30046948	92.98131351307467	0	427	0	0.77400531	false	1	EED	4967386	0.02534433
201427	taxon:9606	2.24817639	981.3428436796023	3.4782E-4	178123	1902	RAN binding protein 2	gene	biological_process-&-1&-GO:0000082-&&-G1/S transition of mitotic cell cycle-%%-GO:0000413-&&-protein peptidyl-prolyl isomerization-%%-GO:0006457-&&-protein folding-%%-GO:0006405-&&-RNA export from nucleus-%%-GO:0006406-&&-mRNA export from nucleus-%%-GO:0006409-&&-tRNA export from nucleus-%%-GO:0006511-&&-ubiquitin-dependent protein catabolic process-%%-GO:0006607-&&-NLS-bearing protein import int…	G:9606:RANBP2		false	KEGG-&-1&-hsa03013-&&-RNA transport	RANBP2	Homo sapiens (Human)-&&-9606	Gene Symbol-&-1&-RANBP2	0.5111844517785112	0.44480496	0.14933741	111	4	0.023032626137137413	false	17.632183908045977	RANBP2	RANBP2	194.95412844	19.881538367179505	0	110	0	0.75036472	false	1	RANBP2	579874	0.04398577
202451	taxon:9606	2.18667109	1239.7100637977398	8.0121E-4	180063	1902	inhibitor of nuclear factor kappa B kinase subunit beta	gene	biological_process-&-1&-GO:0002223-&&-stimulatory C-type lectin receptor signaling pathway-%%-GO:0002479-&&-antigen processing and presentation of exogenous peptide antigen via MHC class I, TAP-dependent-%%-GO:0009615-&&-response to virus-%%-GO:0006468-&&-protein phosphorylation-%%-GO:0006954-&&-inflammatory response-%%-GO:0007249-&&-I-kappaB kinase/NF-kappaB signaling-%%-GO:0007252-&&-I-kappaB p…	G:9606:IKBKB	IKBKB	true	KEGG-&-1&-hsa05166-&&-Human T-cell leukemia virus 1 infection-%%-hsa05418-&&-Fluid shear stress and atherosclerosis-%%-hsa05168-&&-Herpes simplex infection-%%-hsa04722-&&-Neurotrophin signaling pathway-%%-hsa05220-&&-Chronic myeloid leukemia-%%-hsa05161-&&-Hepatitis B-%%-hsa04931-&&-Insulin resistance-%%-hsa05215-&&-Prostate cancer-%%-hsa01523-&&-Antifolate resistance-%%-hsa04658-&&-Th1 and Th2 c…	IKBKB	Homo sapiens (Human)-&&-9606	Gene Symbol-&-1&-IKBKB	0.5143911439114391	0.45731615	0.10756394	151	4	0.01935453712940216	false	18.376237623762375	IKBKB	IKBKB	142.30201342	22.789538058739094	0	150	0	0.76266578	false	1	IKBKB	1176546	0.02988142
197335	taxon:9606	2.14174403	1727.7735040608452	0.00280917	182047	1902	casein kinase 2 beta	gene	biological_process-&-1&-GO:0006457-&&-protein folding-%%-GO:0016055-&&-Wnt signaling pathway-%%-GO:0007165-&&-signal transduction-%%-GO:0006468-&&-protein phosphorylation-%%-GO:0006656-&&-phosphatidylcholine biosynthetic process-%%-GO:0008285-&&-negative regulation of cell proliferation-%%-GO:0010862-&&-positive regulation of pathway-restricted SMAD protein phosphorylation-%%-GO:0032927-&&-positi…	G:9606:CSNK2B		false	KEGG-&-1&-hsa04064-&&-NF-kappa B signaling pathway-%%-hsa04137-&&-Mitophagy - animal-%%-hsa05162-&&-Measles-%%-hsa04520-&&-Adherens junction-%%-hsa05168-&&-Herpes simplex infection-%%-hsa03008-&&-Ribosome biogenesis in eukaryotes-%%-hsa04310-&&-Wnt signaling pathway|KEGG-&-1&-hsa05162-&&-Measles-%%-hsa05168-&&-Herpes simplex infection-%%-hsa04310-&&-Wnt signaling pathway-%%-hsa04520-&&-Adherens j…	CSNK2B	Homo sapiens (Human)-&&-9606	Gene Symbol-&-1&-CSNK2B	0.5166790214974055	0.4669092	0.05185829	217	4	0.023331766948103905	false	13.961538461538462	CSNK2B	CSNK2B	127.13953488	16.742182969498682	0	216	0	0.77165119	false	1	CSNK2B	3229964	0.0256424
201431	taxon:9606	2.24403183	1017.618510161168	5.5872E-4	178125	1902	RAN, member RAS oncogene family	gene	biological_process-&-1&-GO:0000055-&&-ribosomal large subunit export from nucleus-%%-GO:0000056-&&-ribosomal small subunit export from nucleus-%%-GO:0000060-&&-protein import into nucleus, translocation-%%-GO:0030036-&&-actin cytoskeleton organization-%%-GO:0006606-&&-protein import into nucleus-%%-GO:0006259-&&-DNA metabolic process-%%-GO:0006409-&&-tRNA export from nucleus-%%-GO:0006611-&&-prot…	G:9606:RAN		false	KEGG-&-1&-hsa03013-&&-RNA transport-%%-hsa05166-&&-Human T-cell leukemia virus 1 infection-%%-hsa03008-&&-Ribosome biogenesis in eukaryotes	RAN	Homo sapiens (Human)-&&-9606	Gene Symbol-&-1&-RAN	0.5087591240875913	0.44562648	0.08863067	135	4	0.02404782362282276	false	14.022727272727273	RAN	RAN	176.52631579	15.811361610322326	0	134	0	0.75119363	false	1	RAN	978106	0.03985574
201433	taxon:9606	2.18915782	1913.4620991966667	0.00310708	178131	1902	Raf-1 proto-oncogene, serine/threonine kinase	gene	biological_process-&-1&-GO:0000165-&&-MAPK cascade-%%-GO:0000186-&&-activation of MAPKK activity-%%-GO:0001666-&&-response to hypoxia-%%-GO:0002223-&&-stimulatory C-type lectin receptor signaling pathway-%%-GO:0006915-&&-apoptotic process-%%-GO:0007165-&&-signal transduction-%%-GO:0006468-&&-protein phosphorylation-%%-GO:0007190-&&-activation of adenylate cyclase activity-%%-GO:0007275-&&-multice…	G:9606:RAF1	RAF1	true	KEGG-&-1&-hsa04915-&&-Estrogen signaling pathway-%%-hsa04726-&&-Serotonergic synapse-%%-hsa04926-&&-Relaxin signaling pathway-%%-hsa04270-&&-Vascular smooth muscle contraction-%%-hsa05214-&&-Glioma-%%-hsa04921-&&-Oxytocin signaling pathway-%%-hsa04722-&&-Neurotrophin signaling pathway-%%-hsa05231-&&-Choline metabolism in cancer-%%-hsa05220-&&-Chronic myeloid leukemia-%%-hsa04917-&&-Prolactin sign…	RAF1	Homo sapiens (Human)-&&-9606	Gene Symbol-&-1&-RAF1	0.5142014016967908	0.45679667	0.06251469	187	4	0.017041882500052452	false	14.07920792079208	RAF1	RAF1	116.05945946	18.905318912776785	0	186	0	0.76216844	false	1	RAF1	3084846	0.02469431
201444	taxon:9606	2.2566313	1713.763376768271	8.3645E-4	178140	1902	RAD21 cohesin complex component	gene	biological_process-&-1&-GO:0006366-&&-transcription from RNA polymerase II promoter-%%-GO:0006915-&&-apoptotic process-%%-GO:0006302-&&-double-strand break repair-%%-GO:0006310-&&-DNA recombination-%%-GO:0006357-&&-regulation of transcription from RNA polymerase II promoter-%%-GO:0007062-&&-sister chromatid cohesion-%%-GO:0007067-&&-mitotic nuclear division-%%-GO:0007131-&&-reciprocal meiotic rec…	G:9606:RAD21		false	KEGG-&-1&-hsa04110-&&-Cell cycle	RAD21	Homo sapiens (Human)-&&-9606	Gene Symbol-&-1&-RAD21	0.5195676481550503	0.44313841	0.10513861	204	4	0.04209696501493454	false	26.666666666666668	RAD21	RAD21	153.02941176	32.98821037867832	0	204	0	0.74867374	false	0	RAD21	1455796	0.03574537
200435	taxon:9606	2.13328912	2533.9946872807386	8.9662E-4	175935	1902	RuvB like AAA ATPase 1	gene	biological_process-&-1&-GO:0006281-&&-DNA repair-%%-GO:0006310-&&-DNA recombination-%%-GO:0006351-&&-transcription, DNA-templated-%%-GO:0006357-&&-regulation of transcription from RNA polymerase II promoter-%%-GO:0007067-&&-mitotic nuclear division-%%-GO:0007283-&&-spermatogenesis-%%-GO:0016579-&&-protein deubiquitination-%%-GO:0032508-&&-DNA duplex unwinding-%%-GO:0034080-&&-CENP-A containing nu…	G:9606:RUVBL1		false	KEGG-&-1&-hsa04310-&&-Wnt signaling pathway	RUVBL1	Homo sapiens (Human)-&&-9606	Gene Symbol-&-1&-RUVBL1	0.5230769230769231	0.46875971	0.10727512	181	4	0.03212188929319382	false	20.925373134328357	RUVBL1	RUVBL1	180.51955307	28.408885185808035	0	180	0	0.77334218	false	1	RUVBL1	1688748	0.03574423
199414	taxon:9606	2.17688992	2613.3489222228964	8.9125E-4	173441	1902	TAR DNA binding protein	gene	biological_process-&-1&-GO:0001933-&&-negative regulation of protein phosphorylation-%%-GO:0006366-&&-transcription from RNA polymerase II promoter-%%-GO:0051726-&&-regulation of cell cycle-%%-GO:0006397-&&-mRNA processing-%%-GO:0008380-&&-RNA splicing-%%-GO:0010629-&&-negative regulation of gene expression-%%-GO:0030264-&&-nuclear fragmentation involved in apoptotic nuclear change-%%-GO:0032024-…	G:9606:TARDBP		false		TARDBP	Homo sapiens (Human)-&&-9606	Gene Symbol-&-1&-TARDBP	0.5328746177370031	0.45937095	0.14470138	268	4	0.05808722972869873	false	45.802083333333336	TARDBP	TARDBP	153.93984962	68.76474451824588	0	267	0	0.76462202	false	1	TARDBP	1599038	0.03275076
199413	taxon:9606	2.20755968	1990.533022019718	5.7635E-4	173429	1902	splicing factor 3b subunit 1	gene	biological_process-&-1&-GO:0000245-&&-spliceosomal complex assembly-%%-GO:0000375-&&-RNA splicing, via transesterification reactions-%%-GO:0000398-&&-mRNA splicing, via spliceosome-%%-GO:0045815-&&-positive regulation of gene expression, epigenetic|cellular_component-&-1&-GO:0005634-&&-nucleus-%%-GO:0005654-&&-nucleoplasm-%%-GO:0005681-&&-spliceosomal complex-%%-GO:0005686-&&-U2 snRNP-%%-GO:00056…	G:9606:SF3B1		false	KEGG-&-1&-hsa03040-&&-Spliceosome	SF3B1	Homo sapiens (Human)-&&-9606	Gene Symbol-&-1&-SF3B1	0.5209267563527653	0.45298889	0.1747586	172	4	0.0396057665348053	false	33.338235294117645	SF3B1	SF3B1	197.77906977	42.99166251730476	0	172	0	0.75848806	false	0	SF3B1	1253652	0.04283588
197365	taxon:9606	2.11289788	2724.778423831372	0.002681	182099	1902	CRK proto-oncogene, adaptor protein	gene	biological_process-&-1&-GO:0000186-&&-activation of MAPKK activity-%%-GO:0001878-&&-response to yeast-%%-GO:0006357-&&-regulation of transcription from RNA polymerase II promoter-%%-GO:0014911-&&-positive regulation of smooth muscle cell migration-%%-GO:0032956-&&-regulation of actin cytoskeleton organization-%%-GO:0043087-&&-regulation of GTPase activity-%%-GO:0035020-&&-regulation of Rac protei…	G:9606:CRK		false	KEGG-&-1&-hsa04062-&&-Chemokine signaling pathway-%%-hsa05100-&&-Bacterial invasion of epithelial cells-%%-hsa04666-&&-Fc gamma R-mediated phagocytosis-%%-hsa05200-&&-Pathways in cancer-%%-hsa04722-&&-Neurotrophin signaling pathway-%%-hsa05131-&&-Shigellosis-%%-hsa05206-&&-MicroRNAs in cancer-%%-hsa04010-&&-MAPK signaling pathway-%%-hsa04810-&&-Regulation of actin cytoskeleton-%%-hsa04012-&&-ErbB…	CRK	Homo sapiens (Human)-&&-9606	Gene Symbol-&-1&-CRK	0.5193740685543964	0.47328364	0.06520523	247	3	0.021806687116622925	false	18.74380165289256	CRK	CRK	110.12145749	29.373910181294058	0	247	0	0.77742042	false	0	CRK	3248092	0.02157896
198388	taxon:9606	2.12516578	6108.493466908645	0.00335101	169121	1902	SMAD specific E3 ubiquitin protein ligase 1	gene	biological_process-&-1&-GO:0000209-&&-protein polyubiquitination-%%-GO:0042787-&&-protein ubiquitination involved in ubiquitin-dependent protein catabolic process-%%-GO:0016567-&&-protein ubiquitination-%%-GO:0006611-&&-protein export from nucleus-%%-GO:0007179-&&-transforming growth factor beta receptor signaling pathway-%%-GO:0007398-&&-ectoderm development-%%-GO:0030154-&&-cell differentiation…	G:9606:SMURF1		false	KEGG-&-1&-hsa04144-&&-Endocytosis-%%-hsa04340-&&-Hedgehog signaling pathway-%%-hsa04120-&&-Ubiquitin mediated proteolysis-%%-hsa04350-&&-TGF-beta signaling pathway|KEGG-&-1&-hsa04120-&&-Ubiquitin mediated proteolysis-%%-hsa04350-&&-TGF-beta signaling pathway-%%-hsa04340-&&-Hedgehog signaling pathway-%%-hsa04144-&&-Endocytosis	SMURF1	Homo sapiens (Human)-&&-9606	Gene Symbol-&-1&-SMURF1	0.5378086419753086	0.47055153	0.05079829	323	4	0.04449997469782829	false	20.551724137931036	SMURF1	SMURF1	113.8317757	39.320443162325994	0	322	0	0.77496684	false	1	SMURF1	4321214	0.02300673
199412	taxon:9606	2.23176393	1020.0870986205676	4.4953E-4	173430	1902	splicing factor 3b subunit 3	gene	biological_process-&-1&-GO:0000375-&&-RNA splicing, via transesterification reactions-%%-GO:0000398-&&-mRNA splicing, via spliceosome-%%-GO:0006397-&&-mRNA processing-%%-GO:0006461-&&-protein complex assembly-%%-GO:0008380-&&-RNA splicing-%%-GO:0042177-&&-negative regulation of protein catabolic process|cellular_component-&-1&-GO:0030532-&&-small nuclear ribonucleoprotein complex-%%-GO:0005634-&&…	G:9606:SF3B3		false	KEGG-&-1&-hsa03040-&&-Spliceosome	SF3B3	Homo sapiens (Human)-&&-9606	Gene Symbol-&-1&-SF3B3	0.5172541743970316	0.44807607	0.19900744	156	4	0.03645507991313934	false	35.28333333333333	SF3B3	SF3B3	199.20512821	41.29313550431334	0	156	0	0.75364721	false	0	SF3B3	917182	0.04441157
201464	taxon:9606	2.29807692	1390.389110436248	3.1425E-4	178165	1902	glutaminyl-tRNA synthetase	gene	biological_process-&-1&-GO:0006418-&&-tRNA aminoacylation for protein translation-%%-GO:0006425-&&-glutaminyl-tRNA aminoacylation-%%-GO:0007420-&&-brain development|cellular_component-&-1&-GO:0005829-&&-cytosol-%%-GO:0005737-&&-cytoplasm-%%-GO:0005759-&&-mitochondrial matrix|molecular_function-&-1&-GO:0005515-&&-protein binding-%%-GO:0004819-&&-glutamine-tRNA ligase activity-%%-GO:0005524-&&-ATP …	G:9606:QARS		false	KEGG-&-1&-hsa00970-&&-Aminoacyl-tRNA biosynthesis-%%-hsa01100-&&-Metabolic pathways|KEGG-&-1&-hsa01100-&&-Metabolic pathways-%%-hsa00970-&&-Aminoacyl-tRNA biosynthesis	QARS	Homo sapiens (Human)-&&-9606	Gene Symbol-&-1&-QARS	0.507647487254188	0.43514644	0.13794829	110	4	0.020972030237317085	false	15.011764705882353	QARS	QARS	168.0	17.531602639819578	0	110	0	0.74038462	false	0	QARS	554744	0.04069872
