# Supplementary material for: Exploring the pharmacological mechanism of Shengjing capsule on male infertility by a network pharmacology approach
Source: BMC Complement Med Ther. 2022 Nov 18;22:299. doi: 10.1186/s12906-022-03774-z (PMC9675225; doi:10.1186/s12906-022-03774-z)
Supplement: Supplementary file 5 — Additional file 5: [file 12906_2022_3774_MOESM5_ESM.xlsx]

## Sheet: Sheet1
Category	Term	RT	Genes	Count	%	P-Value	Fold Enrichment	Benjamini	FDR
GOTERM_CC_DIRECT	nucleoplasm	RT		272	0.3	5.7e-123	4.3	2.9e-120	8.2e-120
GOTERM_MF_DIRECT	poly(A) RNA binding	RT		179	0.2	7.4e-101	6.5	4.9e-98	1.1e-97
GOTERM_MF_DIRECT	protein binding	RT		400	0.5	9.9e-96	1.9	3.3e-93	1.5e-92
GOTERM_CC_DIRECT	nucleus	RT		301	0.3	6.4e-75	2.5	1.7e-72	9.3e-72
GOTERM_CC_DIRECT	cytosol	RT		237	0.3	1.9e-72	3.2	3.2e-70	2.7e-69
GOTERM_CC_DIRECT	membrane	RT		176	0.2	4.5e-56	3.5	5.8e-54	6.5e-53
GOTERM_CC_DIRECT	extracellular exosome	RT		193	0.2	3.8e-52	3	4e-50	5.6e-49
GOTERM_CC_DIRECT	extracellular matrix	RT		70	0.1	2.8e-50	10.5	2.4e-48	4.1e-47
GOTERM_CC_DIRECT	intracellular ribonucleoprotein complex	RT		49	0.1	1.5e-44	15.9	1.1e-42	2.1e-41
GOTERM_CC_DIRECT	protein complex	RT		72	0.1	2.9e-42	7.7	1.9e-40	4.2e-39
GOTERM_CC_DIRECT	nuclear chromosome, telomeric region	RT		46	0.1	2.3e-41	15.7	1.3e-39	3.3e-38
GOTERM_CC_DIRECT	cytoplasm	RT		247	0.3	1.4e-40	2.1	7.1e-39	2e-37
GOTERM_BP_DIRECT	nuclear-transcribed mRNA catabolic process, nonsense-mediated decay	RT		44	0	5.6e-39	15	1.5e-35	1e-35
GOTERM_MF_DIRECT	cadherin binding involved in cell-cell adhesion	RT		60	0.1	1.8e-37	8.5	4e-35	2.7e-34
GOTERM_MF_DIRECT	RNA binding	RT		78	0.1	4.7e-37	5.8	7.8e-35	7e-34
GOTERM_BP_DIRECT	SRP-dependent cotranslational protein targeting to membrane	RT		39	0	9.6e-37	16.9	1.3e-33	1.7e-33
GOTERM_CC_DIRECT	cell-cell adherens junction	RT		60	0.1	1.5e-36	8.2	6.9e-35	2.1e-33
GOTERM_MF_DIRECT	ubiquitin protein ligase binding	RT		58	0.1	1.3e-35	8.3	1.8e-33	2e-32
GOTERM_BP_DIRECT	viral process	RT		59	0.1	1.6e-35	8	1.4e-32	2.9e-32
GOTERM_BP_DIRECT	viral transcription	RT		40	0	1.1e-34	14.5	7.1e-32	1.9e-31
GOTERM_BP_DIRECT	negative regulation of gene expression, epigenetic	RT		30	0	3.1e-34	24.4	1.6e-31	5.5e-31
GOTERM_BP_DIRECT	telomere organization	RT		24	0	8e-34	36.1	3.5e-31	1.4e-30
GOTERM_CC_DIRECT	focal adhesion	RT		62	0.1	1e-33	7	4.4e-32	1.5e-30
GOTERM_BP_DIRECT	translational initiation	RT		42	0	2.2e-33	12.5	8.5e-31	4e-30
GOTERM_BP_DIRECT	DNA replication-dependent nucleosome assembly	RT		25	0	1e-32	31.8	3.3e-30	1.8e-29
GOTERM_BP_DIRECT	positive regulation of gene expression, epigenetic	RT		31	0	3.7e-32	20.3	1.1e-29	6.6e-29
GOTERM_BP_DIRECT	chromatin silencing at rDNA	RT		26	0	3.8e-32	28.6	9.9e-30	6.7e-29
GOTERM_BP_DIRECT	protein heterotetramerization	RT		27	0	7.1e-32	26.1	1.7e-29	1.3e-28
GOTERM_BP_DIRECT	cell-cell adhesion	RT		53	0.1	1.2e-31	8	2.7e-29	2.2e-28
GOTERM_CC_DIRECT	nucleolus	RT		85	0.1	3.7e-31	4.4	1.5e-29	5.4e-28
GOTERM_MF_DIRECT	enzyme binding	RT		56	0.1	4.8e-30	6.9	5.3e-28	7.2e-27
GOTERM_CC_DIRECT	nuclear chromosome	RT		27	0	3.8e-29	22.5	1.4e-27	5.5e-26
GOTERM_BP_DIRECT	stimulatory C-type lectin receptor signaling pathway	RT		35	0	3.9e-29	13.6	7.9e-27	6.9e-26
GOTERM_BP_DIRECT	double-strand break repair via nonhomologous end joining	RT		29	0	9.2e-29	18.7	1.7e-26	1.6e-25
GOTERM_BP_DIRECT	rRNA processing	RT		45	0.1	3.5e-28	8.5	6.1e-26	6.2e-25
GOTERM_CC_DIRECT	ribosome	RT		39	0	1.5e-27	10.4	5e-26	2.1e-24
GOTERM_BP_DIRECT	translation	RT		46	0.1	5.3e-26	7.4	8.7e-24	9.4e-23
GOTERM_MF_DIRECT	histone binding	RT		34	0	1.5e-25	11.4	1.5e-23	2.3e-22
GOTERM_BP_DIRECT	Fc-epsilon receptor signaling pathway	RT		39	0	4.3e-25	8.9	6.7e-23	7.7e-22
GOTERM_BP_DIRECT	mRNA splicing, via spliceosome	RT		42	0	2e-24	7.7	2.9e-22	3.6e-21
GOTERM_BP_DIRECT	regulation of mRNA stability	RT		31	0	2.7e-24	12.2	3.7e-22	4.7e-21
GOTERM_MF_DIRECT	transcription factor binding	RT		46	0.1	6.3e-24	6.6	5.2e-22	9.4e-21
GOTERM_BP_DIRECT	proteasome-mediated ubiquitin-dependent protein catabolic process	RT		40	0	6.2e-24	8	8.1e-22	1.1e-20
GOTERM_BP_DIRECT	NIK/NF-kappaB signaling	RT		26	0	1.1e-23	16	1.4e-21	1.9e-20
GOTERM_BP_DIRECT	nucleosome assembly	RT		32	0	1.9e-23	10.9	2.3e-21	3.3e-20
GOTERM_CC_DIRECT	catalytic step 2 spliceosome	RT		28	0	5.1e-23	13.5	1.6e-21	7.3e-20
GOTERM_BP_DIRECT	beta-catenin-TCF complex assembly	RT		22	0	5.8e-23	20.8	6.6e-21	1e-19
GOTERM_MF_DIRECT	structural constituent of ribosome	RT		40	0	1.6e-22	7.4	1.2e-20	2.3e-19
GOTERM_BP_DIRECT	T cell receptor signaling pathway	RT		34	0	1.5e-22	9.3	1.6e-20	2.6e-19
GOTERM_CC_DIRECT	cytosolic small ribosomal subunit	RT		22	0	2e-22	20.3	5.9e-21	2.8e-19
GOTERM_BP_DIRECT	negative regulation of apoptotic process	RT		53	0.1	9.7e-21	4.7	1e-18	1.7e-17
GOTERM_CC_DIRECT	nucleosome	RT		26	0	3e-20	12.2	8.7e-19	4.4e-17
GOTERM_BP_DIRECT	negative regulation of megakaryocyte differentiation	RT		15	0	6.4e-20	33.9	6.5e-18	1.1e-16
GOTERM_MF_DIRECT	protein heterodimerization activity	RT		52	0.1	1.1e-19	4.6	7.6e-18	1.7e-16
GOTERM_BP_DIRECT	gene silencing by RNA	RT		28	0	9.9e-20	10.3	9.6e-18	1.8e-16
GOTERM_BP_DIRECT	protein polyubiquitination	RT		34	0	1.9e-19	7.5	1.8e-17	3.3e-16
GOTERM_BP_DIRECT	telomere capping	RT		16	0	2.2e-19	28.3	2e-17	3.9e-16
GOTERM_BP_DIRECT	positive regulation of ubiquitin-protein ligase activity involved in regulation of mitotic cell cycle transition	RT		24	0	2.5e-19	12.8	2.2e-17	4.4e-16
GOTERM_MF_DIRECT	nucleosomal DNA binding	RT		20	0	3.4e-19	17.8	2e-17	5e-16
GOTERM_BP_DIRECT	cellular protein metabolic process	RT		28	0	5.5e-19	9.6	4.6e-17	9.7e-16
GOTERM_BP_DIRECT	anaphase-promoting complex-dependent catabolic process	RT		24	0	6.5e-19	12.4	5.4e-17	1.2e-15
GOTERM_BP_DIRECT	positive regulation of transcription from RNA polymerase II promoter	RT		75	0.1	1.8e-18	3.1	1.4e-16	3.1e-15
GOTERM_BP_DIRECT	regulation of signal transduction by p53 class mediator	RT		28	0	2.1e-18	9.2	1.7e-16	3.8e-15
GOTERM_BP_DIRECT	protein stabilization	RT		29	0	2.4e-18	8.7	1.8e-16	4.3e-15
GOTERM_MF_DIRECT	ATP binding	RT		94	0.1	9.2e-18	2.6	5.1e-16	1.4e-14
GOTERM_MF_DIRECT	identical protein binding	RT		63	0.1	1.4e-17	3.4	7.4e-16	2.2e-14
GOTERM_CC_DIRECT	cytoplasmic ribonucleoprotein granule	RT		15	0	2.5e-17	26.5	6.7e-16	3.6e-14
GOTERM_MF_DIRECT	protein domain specific binding	RT		33	0	6.1e-17	6.5	5.3e-15	1.7e-13
GOTERM_MF_DIRECT	protein kinase binding	RT		43	0	1.2e-16	4.7	4.9e-15	1.7e-13
GOTERM_BP_DIRECT	CENP-A containing nucleosome assembly	RT		18	0	6.9e-17	17	8.1e-15	2e-13
GOTERM_BP_DIRECT	DNA replication-independent nucleosome assembly	RT		15	0	1.7e-16	23.5	1.6e-14	3.9e-13
GOTERM_BP_DIRECT	negative regulation of ubiquitin-protein ligase activity involved in mitotic cell cycle	RT		21	0	2.7e-16	12	1.5e-14	3.9e-13
GOTERM_BP_DIRECT	Wnt signaling pathway, planar cell polarity pathway	RT		23	0	3.8e-16	10.2	2.3e-14	5.9e-13
GOTERM_BP_DIRECT	regulation of gene silencing	RT		11	0	7.6e-16	40.7	5.1e-14	1.4e-12
GOTERM_BP_DIRECT	protein sumoylation	RT		25	0	8.4e-16	8.7	5.7e-14	1.6e-12
GOTERM_BP_DIRECT	MAPK cascade	RT		35	0	1.7e-15	5.4	1e-13	3e-12
GOTERM_BP_DIRECT	DNA-templated transcription, initiation	RT		16	0	2e-15	18.1	1.2e-13	3.5e-12
GOTERM_MF_DIRECT	chromatin binding	RT		42	0	3.1e-15	4.4	1.3e-13	4.7e-12
GOTERM_MF_DIRECT	histone deacetylase binding	RT		23	0	3.8e-15	9.2	1.5e-13	5.8e-12
GOTERM_BP_DIRECT	negative regulation of transcription from RNA polymerase II promoter	RT		58	0.1	3.9e-15	3.3	2.3e-13	6.9e-12
GOTERM_CC_DIRECT	myelin sheath	RT		26	0	6.6e-15	7.6	1.7e-13	9.6e-12
GOTERM_BP_DIRECT	negative regulation of transcription, DNA-templated	RT		47	0.1	9.2e-15	3.8	5.4e-13	1.6e-11
GOTERM_CC_DIRECT	proteasome complex	RT		18	0	1.2e-14	13.3	2.9e-13	1.7e-11
GOTERM_BP_DIRECT	positive regulation of transcription, DNA-templated	RT		47	0.1	3e-14	3.7	1.7e-12	5.3e-11
GOTERM_CC_DIRECT	cytosolic large ribosomal subunit	RT		18	0	1.1e-13	11.7	2.7e-12	1.7e-10
GOTERM_BP_DIRECT	tumor necrosis factor-mediated signaling pathway	RT		23	0	1e-13	7.9	5.9e-12	1.9e-10
GOTERM_BP_DIRECT	positive regulation of canonical Wnt signaling pathway	RT		23	0	1.5e-13	7.8	8.2e-12	2.7e-10
GOTERM_MF_DIRECT	unfolded protein binding	RT		22	0	2.1e-13	8.2	7.9e-12	3.2e-10
GOTERM_BP_DIRECT	positive regulation of telomere maintenance via telomerase	RT		14	0	2.2e-13	17.8	1.2e-11	3.9e-10
GOTERM_BP_DIRECT	regulation of cellular amino acid metabolic process	RT		16	0	7.8e-13	12.8	4.1e-11	1.4e-09
GOTERM_BP_DIRECT	DNA damage response, detection of DNA damage	RT		14	0	1.3e-12	15.8	6.9e-11	2.4e-09
GOTERM_CC_DIRECT	nuclear chromatin	RT		26	0	1.8e-12	6	4e-11	2.6e-09
GOTERM_BP_DIRECT	mRNA processing	RT		26	0	2e-12	5.9	1e-10	3.5e-09
GOTERM_BP_DIRECT	regulation of cellular response to heat	RT		18	0	2.5e-12	9.8	1.2e-10	4.4e-09
GOTERM_BP_DIRECT	G2/M transition of mitotic cell cycle	RT		23	0	2.5e-12	6.8	1.2e-10	4.4e-09
GOTERM_BP_DIRECT	ubiquitin-dependent protein catabolic process	RT		26	0	2.9e-12	5.8	1.4e-10	5.1e-09
GOTERM_CC_DIRECT	nuclear matrix	RT		19	0	5.2e-12	8.7	1.1e-10	7.5e-09
GOTERM_BP_DIRECT	DNA replication	RT		24	0	4.3e-12	6.3	2e-10	7.6e-09
GOTERM_BP_DIRECT	DNA repair	RT		29	0	4.8e-12	5	2.2e-10	8.5e-09
GOTERM_CC_DIRECT	small ribosomal subunit	RT		12	0	6.3e-12	19.7	1.3e-10	9.2e-09
GOTERM_CC_DIRECT	viral nucleocapsid	RT		12	0	1e-11	19	2e-10	1.5e-08
GOTERM_BP_DIRECT	negative regulation of canonical Wnt signaling pathway	RT		24	0	1.2e-11	6	5.6e-10	2.2e-08
GOTERM_BP_DIRECT	positive regulation of telomerase RNA localization to Cajal body	RT		10	0	1.3e-11	27.1	5.8e-10	2.3e-08
GOTERM_BP_DIRECT	DNA damage response, signal transduction by p53 class mediator resulting in cell cycle arrest	RT		16	0	1.8e-11	10.5	7.8e-10	3.1e-08
GOTERM_BP_DIRECT	stress-activated MAPK cascade	RT		11	0	2e-11	21.3	8.5e-10	3.5e-08
GOTERM_BP_DIRECT	antigen processing and presentation of exogenous peptide antigen via MHC class I, TAP-dependent	RT		16	0	2.3e-11	10.3	9.7e-10	4e-08
GOTERM_CC_DIRECT	proteasome accessory complex	RT		10	0	2.9e-11	26	5.5e-10	4.1e-08
GOTERM_BP_DIRECT	transcription-coupled nucleotide-excision repair	RT		17	0	2.4e-11	9.3	9.9e-10	4.2e-08
GOTERM_CC_DIRECT	spliceosomal complex	RT		18	0	3.1e-11	8.5	5.8e-10	4.5e-08
GOTERM_MF_DIRECT	DNA binding	RT		86	0.1	3.7e-11	2.1	1.3e-09	5.6e-08
GOTERM_BP_DIRECT	positive regulation of protein localization to Cajal body	RT		8	0	4e-11	40.7	1.6e-09	7.1e-08
GOTERM_BP_DIRECT	G1/S transition of mitotic cell cycle	RT		19	0	4.9e-11	7.6	2e-09	8.7e-08
GOTERM_CC_DIRECT	zona pellucida receptor complex	RT		8	0	9.8e-11	39.3	1.7e-09	1.4e-07
GOTERM_CC_DIRECT	chaperonin-containing T-complex	RT		8	0	9.8e-11	39.3	1.7e-09	1.4e-07
GOTERM_BP_DIRECT	gene expression	RT		14	0	8.6e-11	11.9	3.4e-09	1.5e-07
GOTERM_MF_DIRECT	damaged DNA binding	RT		15	0	2.7e-10	9.7	9e-09	4e-07
GOTERM_MF_DIRECT	RNA polymerase II distal enhancer sequence-specific DNA binding	RT		15	0	4.2e-10	9.4	1.3e-08	6.3e-07
GOTERM_CC_DIRECT	PML body	RT		17	0	5.9e-10	7.7	1e-08	8.5e-07
GOTERM_MF_DIRECT	p53 binding	RT		15	0	6.4e-10	9.2	2e-08	9.7e-07
GOTERM_MF_DIRECT	protein C-terminus binding	RT		23	0	6.7e-10	5.2	1.9e-08	1e-06
GOTERM_BP_DIRECT	RNA splicing	RT		22	0	7.7e-10	5.4	3e-08	1.4e-06
GOTERM_BP_DIRECT	nucleotide-excision repair, DNA incision, 5'-to lesion	RT		12	0	8.2e-10	13.2	3.2e-08	1.5e-06
GOTERM_CC_DIRECT	nuclear speck	RT		23	0	1.1e-09	5.1	1.8e-08	1.5e-06
GOTERM_BP_DIRECT	nucleotide-excision repair, preincision complex assembly	RT		11	0	9.4e-10	15.4	3.6e-08	1.7e-06
GOTERM_BP_DIRECT	protein ubiquitination involved in ubiquitin-dependent protein catabolic process	RT		21	0	1.1e-09	5.6	4.1e-08	2e-06
GOTERM_BP_DIRECT	ERBB2 signaling pathway	RT		12	0	1.1e-09	12.8	4.2e-08	2e-06
GOTERM_BP_DIRECT	nucleotide-excision repair, DNA incision	RT		12	0	1.1e-09	12.8	4.2e-08	2e-06
GOTERM_CC_DIRECT	proteasome regulatory particle, base subcomplex	RT		8	0	2e-09	29.5	3.3e-08	2.9e-06
GOTERM_BP_DIRECT	nucleotide-excision repair, DNA damage recognition	RT		10	0	1.8e-09	17.7	6.5e-08	3.2e-06
GOTERM_BP_DIRECT	ATP-dependent chromatin remodeling	RT		10	0	1.8e-09	17.7	6.5e-08	3.2e-06
GOTERM_BP_DIRECT	chromatin remodeling	RT		16	0	2.4e-09	7.6	8.8e-08	4.3e-06
GOTERM_BP_DIRECT	global genome nucleotide-excision repair	RT		11	0	2.8e-09	14	1e-07	5e-06
GOTERM_BP_DIRECT	rhythmic process	RT		13	0	5.5e-09	9.8	1.9e-07	9.7e-06
GOTERM_CC_DIRECT	cullin-RING ubiquitin ligase complex	RT		7	0	1e-08	34.4	1.6e-07	1.5e-05
GOTERM_BP_DIRECT	cellular response to DNA damage stimulus	RT		23	0	9.2e-09	4.5	3.2e-07	1.6e-05
GOTERM_MF_DIRECT	protein N-terminus binding	RT		16	0	1.3e-08	6.7	3.5e-07	1.9e-05
GOTERM_BP_DIRECT	cell cycle arrest	RT		19	0	1.1e-08	5.5	3.8e-07	2e-05
GOTERM_CC_DIRECT	ubiquitin ligase complex	RT		16	0	2e-08	6.6	3e-07	2.9e-05
GOTERM_BP_DIRECT	positive regulation of establishment of protein localization to telomere	RT		7	0	1.7e-08	31.6	5.6e-07	2.9e-05
GOTERM_MF_DIRECT	histone deacetylase activity	RT		11	0	2.3e-08	11.5	6.1e-07	3.4e-05
GOTERM_MF_DIRECT	kinase binding	RT		14	0	2.9e-08	7.6	7.4e-07	4.3e-05
GOTERM_MF_DIRECT	androgen receptor binding	RT		11	0	3e-08	11.2	7.3e-07	4.4e-05
GOTERM_MF_DIRECT	ubiquitin protein ligase activity	RT		21	0	3.3e-08	4.6	7.9e-07	5e-05
GOTERM_MF_DIRECT	protein complex binding	RT		22	0	3.5e-08	4.4	8e-07	5.2e-05
GOTERM_BP_DIRECT	cell proliferation	RT		30	0	3.1e-08	3.3	1e-06	5.5e-05
GOTERM_CC_DIRECT	nuclear nucleosome	RT		11	0	3.8e-08	11.1	5.6e-07	5.5e-05
GOTERM_MF_DIRECT	heat shock protein binding	RT		11	0	4.9e-08	10.7	1.1e-06	7.4e-05
GOTERM_BP_DIRECT	positive regulation of proteasomal ubiquitin-dependent protein catabolic process	RT		13	0	4.2e-08	8.3	1.4e-06	7.5e-05
GOTERM_CC_DIRECT	melanosome	RT		15	0	6.1e-08	6.6	8.7e-07	8.8e-05
GOTERM_BP_DIRECT	transforming growth factor beta receptor signaling pathway	RT		15	0	5.1e-08	6.6	1.7e-06	9e-05
GOTERM_MF_DIRECT	transcription regulatory region DNA binding	RT		22	0	6.2e-08	4.2	1.3e-06	9.4e-05
GOTERM_CC_DIRECT	inclusion body	RT		8	0	7.2e-08	19.7	1e-06	0.0001
GOTERM_BP_DIRECT	positive regulation of fibroblast proliferation	RT		12	0	6.3e-08	9	2e-06	0.00011
GOTERM_BP_DIRECT	DNA duplex unwinding	RT		11	0	8.3e-08	10.2	2.7e-06	0.00015
GOTERM_MF_DIRECT	ATPase activity	RT		20	0	1.2e-07	4.5	2.5e-06	0.00018
GOTERM_MF_DIRECT	nucleotide binding	RT		28	0	1.3e-07	3.3	2.6e-06	0.00019
GOTERM_BP_DIRECT	histone deacetylation	RT		11	0	1.3e-07	9.7	4.1e-06	0.00023
GOTERM_MF_DIRECT	transcription coactivator activity	RT		23	0	2e-07	3.8	3.9e-06	0.0003
GOTERM_BP_DIRECT	positive regulation of NF-kappaB transcription factor activity	RT		17	0	1.7e-07	5.2	5.2e-06	0.0003
GOTERM_BP_DIRECT	error-free translesion synthesis	RT		8	0	2e-07	17.1	6.1e-06	0.00035
GOTERM_MF_DIRECT	protein kinase activity	RT		28	0	2.4e-07	3.2	4.6e-06	0.00036
GOTERM_BP_DIRECT	osteoblast differentiation	RT		15	0	2.5e-07	5.9	7.4e-06	0.00044
GOTERM_CC_DIRECT	proteasome core complex, alpha-subunit complex	RT		6	0	3e-07	33.2	4.1e-06	0.00044
GOTERM_BP_DIRECT	regulation of circadian rhythm	RT		11	0	2.5e-07	9.1	7.4e-06	0.00044
GOTERM_BP_DIRECT	regulation of transcription from RNA polymerase II promoter in response to hypoxia	RT		9	0	2.5e-07	13.1	7.3e-06	0.00044
GOTERM_MF_DIRECT	protein phosphatase binding	RT		12	0	3.2e-07	7.8	5.8e-06	0.00047
GOTERM_MF_DIRECT	core promoter binding	RT		12	0	3.7e-07	7.7	6.7e-06	0.00056
GOTERM_BP_DIRECT	liver regeneration	RT		9	0	3.4e-07	12.6	9.8e-06	0.00059
GOTERM_MF_DIRECT	NF-kappaB binding	RT		9	0	4.3e-07	12.3	7.5e-06	0.00064
GOTERM_BP_DIRECT	positive regulation of type I interferon production	RT		11	0	3.7e-07	8.8	1.1e-05	0.00065
GOTERM_BP_DIRECT	histone H3 deacetylation	RT		8	0	4.4e-07	15.5	1.3e-05	0.00078
GOTERM_BP_DIRECT	nucleotide-excision repair, preincision complex stabilization	RT		8	0	4.4e-07	15.5	1.3e-05	0.00078
GOTERM_BP_DIRECT	positive regulation of protein insertion into mitochondrial membrane involved in apoptotic signaling pathway	RT		9	0	4.5e-07	12.2	1.3e-05	0.00079
GOTERM_BP_DIRECT	regulation of tumor necrosis factor-mediated signaling pathway	RT		9	0	4.5e-07	12.2	1.3e-05	0.00079
GOTERM_BP_DIRECT	positive regulation of I-kappaB kinase/NF-kappaB signaling	RT		18	0	4.6e-07	4.5	1.3e-05	0.00082
GOTERM_BP_DIRECT	protein folding	RT		19	0	4.8e-07	4.3	1.3e-05	0.00085
GOTERM_MF_DIRECT	double-stranded DNA binding	RT		13	0	5.9e-07	6.6	1e-05	0.00088
GOTERM_MF_DIRECT	nuclear hormone receptor binding	RT		8	0	6.1e-07	14.9	1e-05	0.00091
GOTERM_BP_DIRECT	androgen receptor signaling pathway	RT		10	0	5.2e-07	9.9	1.4e-05	0.00092
GOTERM_BP_DIRECT	positive regulation of translation	RT		11	0	5.4e-07	8.4	1.5e-05	0.00096
GOTERM_CC_DIRECT	perinuclear region of cytoplasm	RT		36	0	6.8e-07	2.6	9e-06	0.00098
GOTERM_BP_DIRECT	positive regulation of gene expression	RT		23	0	5.6e-07	3.6	1.5e-05	0.00099
GOTERM_CC_DIRECT	chromatin	RT		13	0	7.3e-07	6.5	9.4e-06	0.0011
GOTERM_MF_DIRECT	ATP-dependent DNA helicase activity	RT		9	0	7.4e-07	11.5	1.2e-05	0.0011
GOTERM_BP_DIRECT	nucleotide-excision repair, DNA duplex unwinding	RT		8	0	6.3e-07	14.8	1.7e-05	0.0011
GOTERM_BP_DIRECT	fibroblast growth factor receptor signaling pathway	RT		13	0	7.1e-07	6.4	1.9e-05	0.0013
GOTERM_CC_DIRECT	mitochondrion	RT		59	0.1	9.6e-07	2	1.2e-05	0.0014
GOTERM_BP_DIRECT	positive regulation of mRNA splicing, via spliceosome	RT		7	0	8.7e-07	19	2.3e-05	0.0015
GOTERM_BP_DIRECT	nucleotide-excision repair, DNA incision, 3'-to lesion	RT		8	0	8.9e-07	14.1	2.3e-05	0.0016
GOTERM_BP_DIRECT	cellular response to UV	RT		10	0	9.8e-07	9.2	2.5e-05	0.0017
GOTERM_BP_DIRECT	positive regulation of RNA polymerase II transcriptional preinitiation complex assembly	RT		6	0	1e-06	27.1	2.6e-05	0.0018
GOTERM_CC_DIRECT	cytosolic proteasome complex	RT		6	0	1.3e-06	26.5	1.6e-05	0.0019
GOTERM_CC_DIRECT	cell body	RT		11	0	1.3e-06	7.7	1.6e-05	0.0019
GOTERM_MF_DIRECT	protein kinase C binding	RT		10	0	1.4e-06	8.9	2.2e-05	0.0021
GOTERM_BP_DIRECT	protein destabilization	RT		9	0	1.6e-06	10.5	4.1e-05	0.0029
GOTERM_MF_DIRECT	protein deacetylase activity	RT		6	0	1.9e-06	24.5	3e-05	0.0029
GOTERM_MF_DIRECT	kinase activity	RT		21	0	2e-06	3.6	3e-05	0.003
GOTERM_BP_DIRECT	intrinsic apoptotic signaling pathway in response to DNA damage	RT		10	0	1.8e-06	8.7	4.4e-05	0.0031
GOTERM_BP_DIRECT	negative regulation of sequence-specific DNA binding transcription factor activity	RT		11	0	1.8e-06	7.5	4.4e-05	0.0032
GOTERM_BP_DIRECT	I-kappaB kinase/NF-kappaB signaling	RT		11	0	1.8e-06	7.5	4.4e-05	0.0032
GOTERM_BP_DIRECT	protein deacetylation	RT		6	0	2e-06	24.4	4.8e-05	0.0035
GOTERM_BP_DIRECT	circadian rhythm	RT		12	0	2e-06	6.5	4.9e-05	0.0036
GOTERM_MF_DIRECT	estrogen receptor binding	RT		9	0	2.4e-06	9.9	3.6e-05	0.0037
GOTERM_BP_DIRECT	peptidyl-serine phosphorylation	RT		15	0	2.4e-06	4.9	5.7e-05	0.0042
GOTERM_MF_DIRECT	RNA polymerase II activating transcription factor binding	RT		9	0	3e-06	9.7	4.4e-05	0.0045
GOTERM_BP_DIRECT	response to virus	RT		14	0	3e-06	5.2	7e-05	0.0053
GOTERM_BP_DIRECT	TRIF-dependent toll-like receptor signaling pathway	RT		8	0	3.9e-06	11.6	9.1e-05	0.0068
GOTERM_BP_DIRECT	protein targeting	RT		9	0	3.9e-06	9.4	9e-05	0.0069
GOTERM_MF_DIRECT	proteasome-activating ATPase activity	RT		5	0	5e-06	34.1	7.1e-05	0.0076
GOTERM_BP_DIRECT	error-prone translesion synthesis	RT		7	0	4.4e-06	15	0.0001	0.0077
GOTERM_BP_DIRECT	double-strand break repair	RT		11	0	4.4e-06	6.8	0.0001	0.0078
GOTERM_BP_DIRECT	negative regulation of neuron death	RT		9	0	4.7e-06	9.1	0.00011	0.0084
GOTERM_BP_DIRECT	positive regulation of telomerase activity	RT		8	0	5e-06	11.2	0.00011	0.0088
GOTERM_MF_DIRECT	protein serine/threonine kinase activity	RT		26	0	6.2e-06	2.8	8.6e-05	0.0093
GOTERM_BP_DIRECT	positive regulation of apoptotic process	RT		23	0	5.2e-06	3.1	0.00012	0.0093
GOTERM_BP_DIRECT	DNA recombination	RT		12	0	5.6e-06	5.9	0.00012	0.01
GOTERM_BP_DIRECT	intrinsic apoptotic signaling pathway	RT		8	0	6.4e-06	10.8	0.00014	0.011
GOTERM_BP_DIRECT	response to drug	RT		23	0	6.5e-06	3.1	0.00014	0.011
GOTERM_MF_DIRECT	TBP-class protein binding	RT		7	0	8.1e-06	13.6	0.00011	0.012
GOTERM_BP_DIRECT	regulation of protein stability	RT		11	0	7.6e-06	6.4	0.00016	0.013
GOTERM_MF_DIRECT	poly(A) binding	RT		6	0	9.3e-06	18.9	0.00012	0.014
GOTERM_BP_DIRECT	epidermal growth factor receptor signaling pathway	RT		10	0	8.1e-06	7.3	0.00017	0.014
GOTERM_BP_DIRECT	ribosomal large subunit assembly	RT		7	0	8.4e-06	13.6	0.00018	0.015
GOTERM_BP_DIRECT	negative regulation of cell growth	RT		14	0	8.6e-06	4.7	0.00018	0.015
GOTERM_BP_DIRECT	cellular response to hydrogen peroxide	RT		10	0	9.4e-06	7.1	0.0002	0.017
GOTERM_BP_DIRECT	circadian regulation of gene expression	RT		10	0	9.4e-06	7.1	0.0002	0.017
GOTERM_MF_DIRECT	mRNA binding	RT		14	0	1.2e-05	4.6	0.00015	0.017
GOTERM_BP_DIRECT	regulation of cell cycle	RT		14	0	1.1e-05	4.6	0.00023	0.02
GOTERM_MF_DIRECT	double-stranded RNA binding	RT		10	0	1.6e-05	6.7	0.0002	0.024
GOTERM_CC_DIRECT	nuclear proteasome complex	RT		5	0	1.7e-05	27.6	0.0002	0.024
GOTERM_MF_DIRECT	RNA polymerase II transcription factor binding	RT		9	0	1.6e-05	7.8	0.0002	0.024
GOTERM_BP_DIRECT	positive regulation of protein phosphorylation	RT		14	0	1.5e-05	4.5	0.0003	0.026
GOTERM_CC_DIRECT	ESC/E(Z) complex	RT		6	0	2e-05	16.6	0.00023	0.029
GOTERM_MF_DIRECT	ion channel binding	RT		13	0	2e-05	4.7	0.00025	0.031
GOTERM_BP_DIRECT	cellular response to insulin stimulus	RT		11	0	1.8e-05	5.8	0.00037	0.032
GOTERM_BP_DIRECT	binding of sperm to zona pellucida	RT		8	0	1.9e-05	9.3	0.00038	0.034
GOTERM_BP_DIRECT	nucleotide-excision repair, DNA gap filling	RT		7	0	1.9e-05	11.9	0.00039	0.035
GOTERM_CC_DIRECT	nuclear euchromatin	RT		7	0	2.5e-05	11.5	0.00028	0.036
GOTERM_BP_DIRECT	response to hypoxia	RT		16	0	2.3e-05	3.8	0.00045	0.04
GOTERM_BP_DIRECT	toxin transport	RT		8	0	2.3e-05	9	0.00045	0.041
GOTERM_BP_DIRECT	negative regulation of epidermal growth factor receptor signaling pathway	RT		8	0	2.3e-05	9	0.00045	0.041
GOTERM_BP_DIRECT	translesion synthesis	RT		8	0	2.3e-05	9	0.00045	0.041
GOTERM_CC_DIRECT	U2-type prespliceosome	RT		6	0	2.8e-05	15.6	0.00031	0.041
GOTERM_BP_DIRECT	cellular response to dopamine	RT		5	0	2.3e-05	25.4	0.00045	0.041
GOTERM_BP_DIRECT	protein phosphorylation	RT		28	0	2.4e-05	2.5	0.00046	0.042
GOTERM_BP_DIRECT	nucleotide-binding oligomerization domain containing signaling pathway	RT		7	0	2.5e-05	11.4	0.00049	0.044
GOTERM_MF_DIRECT	beta-catenin binding	RT		11	0	3e-05	5.5	0.00036	0.045
GOTERM_CC_DIRECT	transcription factor complex	RT		16	0	3.4e-05	3.7	0.00037	0.049
GOTERM_BP_DIRECT	positive regulation of proteasomal protein catabolic process	RT		6	0	3e-05	15.2	0.00058	0.054
GOTERM_BP_DIRECT	negative regulation of gene expression	RT		14	0	3.3e-05	4.2	0.00063	0.058
GOTERM_MF_DIRECT	rRNA binding	RT		8	0	4.6e-05	8.2	0.00054	0.068
GOTERM_BP_DIRECT	negative regulation of cell proliferation	RT		25	0	4.7e-05	2.6	0.0009	0.084
GOTERM_MF_DIRECT	ubiquitin-protein transferase activity	RT		22	0	6.2e-05	2.7	0.00073	0.093
GOTERM_BP_DIRECT	positive regulation of sequence-specific DNA binding transcription factor activity	RT		12	0	5.3e-05	4.6	0.001	0.095
GOTERM_BP_DIRECT	protein catabolic process	RT		8	0	5.6e-05	7.9	0.001	0.099
GOTERM_BP_DIRECT	response to unfolded protein	RT		8	0	6.5e-05	7.7	0.0012	0.12
GOTERM_BP_DIRECT	positive regulation of intracellular estrogen receptor signaling pathway	RT		5	0	6.7e-05	20.3	0.0012	0.12
GOTERM_CC_DIRECT	RNA polymerase II transcription factor complex	RT		7	0	8.4e-05	9.4	0.00088	0.12
GOTERM_CC_DIRECT	proteasome core complex	RT		6	0	8.6e-05	12.6	0.00089	0.12
GOTERM_BP_DIRECT	positive regulation of DNA repair	RT		7	0	7.6e-05	9.5	0.0014	0.13
GOTERM_BP_DIRECT	ribosomal small subunit assembly	RT		6	0	7.6e-05	12.8	0.0014	0.13
GOTERM_BP_DIRECT	double-strand break repair via homologous recombination	RT		10	0	8e-05	5.5	0.0014	0.14
GOTERM_BP_DIRECT	protein ubiquitination	RT		23	0	8.2e-05	2.6	0.0015	0.15
GOTERM_CC_DIRECT	centrosome	RT		24	0	0.00011	2.5	0.0011	0.16
GOTERM_BP_DIRECT	positive regulation of cell proliferation	RT		27	0	9e-05	2.4	0.0016	0.16
GOTERM_BP_DIRECT	intrinsic apoptotic signaling pathway in response to DNA damage by p53 class mediator	RT		7	0	9.2e-05	9.2	0.0016	0.16
GOTERM_CC_DIRECT	COP9 signalosome	RT		7	0	0.00012	8.8	0.0012	0.17
GOTERM_BP_DIRECT	positive regulation of pri-miRNA transcription from RNA polymerase II promoter	RT		6	0	9.9e-05	12.2	0.0017	0.18
GOTERM_BP_DIRECT	regulation of cell death	RT		5	0	0.0001	18.5	0.0018	0.18
GOTERM_MF_DIRECT	R-SMAD binding	RT		6	0	0.00012	11.7	0.0014	0.19
GOTERM_MF_DIRECT	threonine-type endopeptidase activity	RT		6	0	0.00012	11.7	0.0014	0.19
GOTERM_BP_DIRECT	membrane organization	RT		7	0	0.00011	8.9	0.0019	0.2
GOTERM_BP_DIRECT	negative regulation of protein catabolic process	RT		7	0	0.00011	8.9	0.0019	0.2
GOTERM_BP_DIRECT	response to stress	RT		9	0	0.00012	6	0.002	0.21
GOTERM_MF_DIRECT	RING-like zinc finger domain binding	RT		4	0	0.00014	32.7	0.0016	0.21
GOTERM_MF_DIRECT	NAD-dependent histone deacetylase activity (H3-K14 specific)	RT		5	0	0.00015	17	0.0016	0.22
GOTERM_CC_DIRECT	Sin3 complex	RT		5	0	0.00016	17	0.0015	0.22
GOTERM_BP_DIRECT	cellular response to gamma radiation	RT		6	0	0.00013	11.6	0.0022	0.23
GOTERM_MF_DIRECT	phosphoprotein binding	RT		7	0	0.00015	8.4	0.0017	0.23
GOTERM_BP_DIRECT	cellular response to epidermal growth factor stimulus	RT		7	0	0.00013	8.6	0.0023	0.24
GOTERM_BP_DIRECT	RNA processing	RT		11	0	0.00013	4.6	0.0022	0.24
GOTERM_BP_DIRECT	CRD-mediated mRNA stabilization	RT		4	0	0.00014	32.5	0.0024	0.25
GOTERM_MF_DIRECT	ATP-dependent RNA helicase activity	RT		9	0	0.00018	5.7	0.0019	0.26
GOTERM_MF_DIRECT	RNA polymerase II core promoter proximal region sequence-specific DNA binding	RT		22	0	0.00018	2.5	0.0019	0.27
GOTERM_BP_DIRECT	negative regulation of telomere maintenance via telomerase	RT		5	0	0.00015	16.9	0.0025	0.27
GOTERM_BP_DIRECT	mitophagy in response to mitochondrial depolarization	RT		5	0	0.00015	16.9	0.0025	0.27
GOTERM_BP_DIRECT	cell division	RT		22	0	0.00016	2.6	0.0027	0.28
GOTERM_BP_DIRECT	negative regulation of transforming growth factor beta receptor signaling pathway	RT		9	0	0.00016	5.7	0.0027	0.29
GOTERM_BP_DIRECT	apoptotic process	RT		30	0	0.00016	2.2	0.0027	0.29
GOTERM_CC_DIRECT	Prp19 complex	RT		5	0	0.00021	15.8	0.002	0.31
GOTERM_BP_DIRECT	transcription from RNA polymerase II promoter	RT		28	0	0.00017	2.2	0.0028	0.31
GOTERM_CC_DIRECT	CRD-mediated mRNA stability complex	RT		4	0	0.00022	29.5	0.002	0.31
GOTERM_MF_DIRECT	telomeric DNA binding	RT		6	0	0.00024	10.2	0.0025	0.37
GOTERM_MF_DIRECT	DNA helicase activity	RT		6	0	0.00024	10.2	0.0025	0.37
GOTERM_CC_DIRECT	microtubule	RT		19	0	0.00026	2.7	0.0024	0.38
GOTERM_BP_DIRECT	Wnt signaling pathway	RT		15	0	0.00022	3.3	0.0035	0.39
GOTERM_BP_DIRECT	sister chromatid cohesion	RT		11	0	0.00022	4.3	0.0035	0.39
GOTERM_BP_DIRECT	telomere maintenance	RT		7	0	0.00022	7.9	0.0035	0.39
GOTERM_CC_DIRECT	microtubule cytoskeleton	RT		12	0	0.00028	3.9	0.0025	0.4
GOTERM_MF_DIRECT	C3HC4-type RING finger domain binding	RT		4	0	0.00027	27.2	0.0028	0.41
GOTERM_BP_DIRECT	intracellular transport of virus	RT		8	0	0.00023	6.4	0.0037	0.41
GOTERM_CC_DIRECT	DNA replication factor A complex	RT		5	0	0.00029	14.7	0.0025	0.41
GOTERM_MF_DIRECT	protein binding involved in protein folding	RT		5	0	0.00029	14.6	0.0029	0.43
GOTERM_CC_DIRECT	PcG protein complex	RT		6	0	0.00031	9.8	0.0027	0.44
GOTERM_BP_DIRECT	chromosome segregation	RT		9	0	0.00025	5.4	0.0039	0.44
GOTERM_BP_DIRECT	SCF-dependent proteasomal ubiquitin-dependent protein catabolic process	RT		6	0	0.00025	10.2	0.0039	0.44
GOTERM_BP_DIRECT	response to ethanol	RT		11	0	0.00026	4.3	0.004	0.45
GOTERM_BP_DIRECT	negative regulation of cysteine-type endopeptidase activity involved in apoptotic process	RT		9	0	0.00028	5.3	0.0043	0.49
GOTERM_BP_DIRECT	positive regulation of tumor necrosis factor-mediated signaling pathway	RT		4	0	0.00028	27.1	0.0043	0.49
GOTERM_BP_DIRECT	protein localization to chromatin	RT		4	0	0.00028	27.1	0.0043	0.49
GOTERM_BP_DIRECT	positive regulation by host of viral transcription	RT		5	0	0.00029	14.5	0.0045	0.52
GOTERM_BP_DIRECT	Fc-gamma receptor signaling pathway involved in phagocytosis	RT		12	0	0.0003	3.8	0.0045	0.52
GOTERM_BP_DIRECT	peptidyl-threonine phosphorylation	RT		7	0	0.0003	7.5	0.0045	0.53
GOTERM_BP_DIRECT	activation of MAPK activity	RT		11	0	0.0003	4.2	0.0045	0.53
GOTERM_MF_DIRECT	structural constituent of cytoskeleton	RT		11	0	0.00036	4.1	0.0036	0.54
GOTERM_MF_DIRECT	G-protein coupled receptor binding	RT		8	0	0.00036	5.9	0.0035	0.54
GOTERM_BP_DIRECT	Ras protein signal transduction	RT		9	0	0.00031	5.2	0.0046	0.54
GOTERM_MF_DIRECT	poly(U) RNA binding	RT		5	0	0.00039	13.6	0.0037	0.58
GOTERM_MF_DIRECT	insulin-like growth factor receptor binding	RT		5	0	0.00039	13.6	0.0037	0.58
GOTERM_BP_DIRECT	protein autophosphorylation	RT		14	0	0.00033	3.3	0.0049	0.59
GOTERM_CC_DIRECT	spindle	RT		11	0	0.00042	4	0.0036	0.6
GOTERM_MF_DIRECT	RNA polymerase II repressing transcription factor binding	RT		6	0	0.00044	9.1	0.0042	0.65
GOTERM_MF_DIRECT	Hsp90 protein binding	RT		6	0	0.00044	9.1	0.0042	0.65
GOTERM_BP_DIRECT	spliceosomal complex assembly	RT		6	0	0.00037	9.4	0.0055	0.66
GOTERM_BP_DIRECT	positive regulation of viral genome replication	RT		6	0	0.00037	9.4	0.0055	0.66
GOTERM_MF_DIRECT	single-stranded DNA binding	RT		10	0	0.00044	4.4	0.0042	0.66
GOTERM_CC_DIRECT	pseudopodium	RT		5	0	0.00048	13	0.0041	0.69
GOTERM_BP_DIRECT	positive regulation of transcription factor import into nucleus	RT		5	0	0.00039	13.6	0.0058	0.7
GOTERM_BP_DIRECT	protein refolding	RT		5	0	0.00039	13.6	0.0058	0.7
GOTERM_BP_DIRECT	DNA double-strand break processing	RT		5	0	0.00039	13.6	0.0058	0.7
GOTERM_BP_DIRECT	regulation of mitotic cell cycle	RT		7	0	0.0004	7.1	0.0058	0.7
GOTERM_MF_DIRECT	chromatin DNA binding	RT		8	0	0.0005	5.6	0.0047	0.75
GOTERM_MF_DIRECT	SUMO transferase activity	RT		5	0	0.0005	12.8	0.0046	0.75
GOTERM_BP_DIRECT	platelet aggregation	RT		7	0	0.00046	6.9	0.0066	0.81
GOTERM_BP_DIRECT	covalent chromatin modification	RT		11	0	0.00046	4	0.0067	0.82
GOTERM_BP_DIRECT	negative regulation of protein binding	RT		8	0	0.00047	5.7	0.0067	0.83
GOTERM_BP_DIRECT	positive regulation of receptor biosynthetic process	RT		4	0	0.00048	23.2	0.0068	0.84
GOTERM_CC_DIRECT	MLL5-L complex	RT		4	0	0.00059	22.1	0.0049	0.84
GOTERM_CC_DIRECT	SMAD protein complex	RT		4	0	0.00059	22.1	0.0049	0.84
GOTERM_MF_DIRECT	SMAD binding	RT		7	0	0.00058	6.7	0.0052	0.86
GOTERM_MF_DIRECT	core promoter sequence-specific DNA binding	RT		7	0	0.00058	6.7	0.0052	0.86
GOTERM_CC_DIRECT	NuRD complex	RT		5	0	0.00061	12.3	0.005	0.87
GOTERM_BP_DIRECT	response to muscle stretch	RT		5	0	0.00051	12.7	0.0073	0.91
GOTERM_BP_DIRECT	regulation of protein ubiquitination	RT		5	0	0.00051	12.7	0.0073	0.91
GOTERM_BP_DIRECT	platelet activation	RT		11	0	0.00053	3.9	0.0075	0.94
GOTERM_BP_DIRECT	chromatin organization	RT		7	0	0.00059	6.6	0.0083	1.1
GOTERM_MF_DIRECT	nitric-oxide synthase regulator activity	RT		4	0	0.00074	20.4	0.0065	1.1
GOTERM_BP_DIRECT	blood coagulation	RT		14	0	0.00063	3.1	0.0088	1.1
GOTERM_BP_DIRECT	ER-associated ubiquitin-dependent protein catabolic process	RT		8	0	0.00064	5.4	0.0089	1.1
GOTERM_CC_DIRECT	nuclear body	RT		6	0	0.0008	8	0.0065	1.2
GOTERM_BP_DIRECT	positive regulation of histone H3-K4 methylation	RT		5	0	0.00066	12	0.0091	1.2
GOTERM_BP_DIRECT	nucleosome disassembly	RT		5	0	0.00066	12	0.0091	1.2
GOTERM_MF_DIRECT	chaperone binding	RT		9	0	0.0008	4.5	0.007	1.2
GOTERM_MF_DIRECT	mitogen-activated protein kinase binding	RT		5	0	0.00082	11.4	0.007	1.2
GOTERM_CC_DIRECT	MCM complex	RT		4	0	0.00086	19.7	0.0069	1.2
GOTERM_BP_DIRECT	transcription, DNA-templated	RT		71	0.1	0.00071	1.5	0.0097	1.3
GOTERM_CC_DIRECT	SCF ubiquitin ligase complex	RT		7	0	0.00087	6.2	0.0068	1.3
GOTERM_BP_DIRECT	in utero embryonic development	RT		14	0	0.00073	3	0.01	1.3
GOTERM_CC_DIRECT	Cajal body	RT		7	0	0.00097	6.1	0.0075	1.4
GOTERM_BP_DIRECT	positive regulation of histone acetylation	RT		5	0	0.00083	11.3	0.011	1.5
GOTERM_BP_DIRECT	translational elongation	RT		5	0	0.00083	11.3	0.011	1.5
GOTERM_MF_DIRECT	MHC class I protein binding	RT		5	0	0.001	10.8	0.0086	1.5
GOTERM_BP_DIRECT	activation of MAPKK activity	RT		7	0	0.00086	6.2	0.012	1.5
GOTERM_MF_DIRECT	ligase activity	RT		17	0	0.001	2.6	0.0085	1.5
GOTERM_BP_DIRECT	cellular response to estradiol stimulus	RT		6	0	0.00087	7.9	0.012	1.5
GOTERM_MF_DIRECT	scaffold protein binding	RT		7	0	0.0011	6	0.0087	1.6
GOTERM_MF_DIRECT	Tat protein binding	RT		4	0	0.0011	18.2	0.0089	1.6
GOTERM_MF_DIRECT	helicase activity	RT		9	0	0.0011	4.3	0.0089	1.6
GOTERM_BP_DIRECT	positive regulation of protein ubiquitination	RT		8	0	0.00095	5.1	0.013	1.7
GOTERM_MF_DIRECT	Hsp70 protein binding	RT		6	0	0.0011	7.4	0.0091	1.7
GOTERM_BP_DIRECT	response to cocaine	RT		6	0	0.001	7.6	0.013	1.8
GOTERM_BP_DIRECT	positive regulation of protein export from nucleus	RT		5	0	0.001	10.7	0.014	1.8
GOTERM_MF_DIRECT	cyclin binding	RT		5	0	0.0012	10.2	0.0098	1.8
GOTERM_CC_DIRECT	cortical cytoskeleton	RT		5	0	0.0014	10.1	0.01	1.9
GOTERM_BP_DIRECT	Bergmann glial cell differentiation	RT		4	0	0.0011	18.1	0.015	1.9
GOTERM_BP_DIRECT	regulation of smooth muscle cell proliferation	RT		4	0	0.0011	18.1	0.015	1.9
GOTERM_BP_DIRECT	DNA-templated transcription, termination	RT		4	0	0.0011	18.1	0.015	1.9
GOTERM_CC_DIRECT	Z disc	RT		10	0	0.0014	3.7	0.011	2
GOTERM_BP_DIRECT	MyD88-dependent toll-like receptor signaling pathway	RT		6	0	0.0012	7.4	0.015	2.1
GOTERM_BP_DIRECT	positive regulation of epithelial to mesenchymal transition	RT		6	0	0.0012	7.4	0.015	2.1
GOTERM_CC_DIRECT	transcriptional repressor complex	RT		7	0	0.0014	5.6	0.011	2.1
GOTERM_BP_DIRECT	mitotic nuclear division	RT		16	0	0.0012	2.6	0.016	2.2
GOTERM_MF_DIRECT	transcription corepressor activity	RT		14	0	0.0015	2.8	0.012	2.2
GOTERM_CC_DIRECT	polysome	RT		6	0	0.0015	7	0.011	2.2
GOTERM_MF_DIRECT	repressing transcription factor binding	RT		6	0	0.0015	7	0.012	2.2
GOTERM_BP_DIRECT	entrainment of circadian clock by photoperiod	RT		5	0	0.0013	10.2	0.016	2.2
GOTERM_BP_DIRECT	regulation of canonical Wnt signaling pathway	RT		5	0	0.0013	10.2	0.016	2.2
GOTERM_CC_DIRECT	proteasome regulatory particle	RT		4	0	0.0016	16.1	0.012	2.3
GOTERM_CC_DIRECT	CD40 receptor complex	RT		4	0	0.0016	16.1	0.012	2.3
GOTERM_BP_DIRECT	regulation of autophagy	RT		7	0	0.0013	5.7	0.017	2.4
GOTERM_CC_DIRECT	cell leading edge	RT		6	0	0.0017	6.8	0.012	2.5
GOTERM_MF_DIRECT	protein kinase C inhibitor activity	RT		3	0	0.0018	40.9	0.013	2.6
GOTERM_MF_DIRECT	IkappaB kinase activity	RT		3	0	0.0018	40.9	0.013	2.6
GOTERM_MF_DIRECT	protein phosphorylated amino acid binding	RT		3	0	0.0018	40.9	0.013	2.6
GOTERM_CC_DIRECT	cell-cell junction	RT		12	0	0.0019	3.1	0.013	2.6
GOTERM_MF_DIRECT	activating transcription factor binding	RT		5	0	0.0018	9.3	0.014	2.7
GOTERM_CC_DIRECT	cytoplasmic mRNA processing body	RT		8	0	0.0019	4.5	0.013	2.7
GOTERM_BP_DIRECT	negative regulation of mRNA splicing, via spliceosome	RT		5	0	0.0015	9.7	0.02	2.7
GOTERM_BP_DIRECT	positive regulation of protein localization to nucleus	RT		5	0	0.0015	9.7	0.02	2.7
GOTERM_BP_DIRECT	mismatch repair	RT		6	0	0.0015	7	0.02	2.7
GOTERM_BP_DIRECT	DNA synthesis involved in DNA repair	RT		6	0	0.0015	7	0.02	2.7
GOTERM_BP_DIRECT	cellular response to X-ray	RT		4	0	0.0015	16.3	0.02	2.7
GOTERM_BP_DIRECT	mitotic nuclear envelope reassembly	RT		4	0	0.0015	16.3	0.02	2.7
GOTERM_MF_DIRECT	I-SMAD binding	RT		4	0	0.0021	14.9	0.015	3
GOTERM_MF_DIRECT	histone methyltransferase activity	RT		4	0	0.0021	14.9	0.015	3
GOTERM_BP_DIRECT	cellular response to mechanical stimulus	RT		8	0	0.0018	4.6	0.022	3.1
GOTERM_BP_DIRECT	fungiform papilla formation	RT		3	0	0.0018	40.7	0.022	3.1
GOTERM_BP_DIRECT	N-terminal peptidyl-lysine acetylation	RT		3	0	0.0018	40.7	0.022	3.1
GOTERM_CC_DIRECT	protein-DNA complex	RT		5	0	0.0022	8.8	0.015	3.2
GOTERM_BP_DIRECT	regulation of growth	RT		7	0	0.0018	5.4	0.023	3.2
GOTERM_BP_DIRECT	positive regulation of ubiquitin-protein transferase activity	RT		5	0	0.0018	9.2	0.023	3.2
GOTERM_BP_DIRECT	cellular response to lipopolysaccharide	RT		10	0	0.0019	3.6	0.023	3.3
GOTERM_BP_DIRECT	protein K63-linked ubiquitination	RT		6	0	0.002	6.6	0.024	3.5
GOTERM_BP_DIRECT	regulation of androgen receptor signaling pathway	RT		4	0	0.0021	14.8	0.026	3.6
GOTERM_BP_DIRECT	positive regulation of RNA splicing	RT		4	0	0.0021	14.8	0.026	3.6
GOTERM_CC_DIRECT	U12-type spliceosomal complex	RT		5	0	0.0026	8.5	0.017	3.7
GOTERM_CC_DIRECT	chromosome	RT		9	0	0.0026	3.8	0.017	3.7
GOTERM_CC_DIRECT	midbody	RT		10	0	0.0026	3.4	0.017	3.7
GOTERM_BP_DIRECT	protein complex assembly	RT		10	0	0.0022	3.5	0.027	3.9
GOTERM_CC_DIRECT	perikaryon	RT		9	0	0.0028	3.8	0.018	3.9
GOTERM_MF_DIRECT	ATPase activity, coupled	RT		4	0	0.0027	13.6	0.02	4
GOTERM_BP_DIRECT	response to endoplasmic reticulum stress	RT		8	0	0.0024	4.3	0.029	4.2
GOTERM_CC_DIRECT	spindle microtubule	RT		6	0	0.003	6	0.019	4.3
GOTERM_BP_DIRECT	cellular response to hypoxia	RT		9	0	0.0025	3.8	0.03	4.3
GOTERM_BP_DIRECT	aging	RT		12	0	0.0026	3	0.031	4.4
GOTERM_BP_DIRECT	cellular response to interleukin-4	RT		5	0	0.0026	8.5	0.031	4.5
GOTERM_BP_DIRECT	positive regulation of epidermal growth factor receptor signaling pathway	RT		5	0	0.0026	8.5	0.031	4.5
GOTERM_BP_DIRECT	cell junction assembly	RT		4	0	0.0027	13.6	0.032	4.7
GOTERM_BP_DIRECT	negative regulation of androgen receptor signaling pathway	RT		4	0	0.0027	13.6	0.032	4.7
GOTERM_BP_DIRECT	replicative senescence	RT		4	0	0.0027	13.6	0.032	4.7
GOTERM_BP_DIRECT	histone H2A monoubiquitination	RT		4	0	0.0027	13.6	0.032	4.7
GOTERM_BP_DIRECT	regulation of necrotic cell death	RT		4	0	0.0027	13.6	0.032	4.7
GOTERM_BP_DIRECT	cell cycle	RT		14	0	0.0028	2.6	0.033	4.9
GOTERM_BP_DIRECT	establishment of protein localization	RT		6	0	0.0028	6.1	0.033	4.9
GOTERM_MF_DIRECT	ephrin receptor binding	RT		5	0	0.0034	7.9	0.025	5
GOTERM_BP_DIRECT	negative regulation of translation	RT		7	0	0.0029	4.9	0.034	5
GOTERM_MF_DIRECT	RNA helicase activity	RT		4	0	0.0034	12.6	0.025	5
GOTERM_MF_DIRECT	phosphotyrosine binding	RT		4	0	0.0034	12.6	0.025	5
GOTERM_MF_DIRECT	acetyltransferase activity	RT		4	0	0.0034	12.6	0.025	5
GOTERM_CC_DIRECT	chromosome, telomeric region	RT		6	0	0.0037	5.8	0.023	5.2
GOTERM_BP_DIRECT	negative regulation of G1/S transition of mitotic cell cycle	RT		5	0	0.003	8.1	0.035	5.2
GOTERM_BP_DIRECT	regulation of sequence-specific DNA binding transcription factor activity	RT		5	0	0.003	8.1	0.035	5.2
GOTERM_BP_DIRECT	cytoplasmic translation	RT		5	0	0.003	8.1	0.035	5.2
GOTERM_BP_DIRECT	cell aging	RT		5	0	0.003	8.1	0.035	5.2
GOTERM_BP_DIRECT	regulation of transcription from RNA polymerase II promoter	RT		22	0	0.003	2	0.035	5.2
GOTERM_BP_DIRECT	negative regulation of protein ubiquitination	RT		6	0	0.0031	6	0.036	5.4
GOTERM_MF_DIRECT	receptor tyrosine kinase binding	RT		6	0	0.0038	5.7	0.027	5.5
GOTERM_CC_DIRECT	Ino80 complex	RT		4	0	0.0042	11.8	0.026	6
GOTERM_CC_DIRECT	SWI/SNF complex	RT		4	0	0.0042	11.8	0.026	6
GOTERM_BP_DIRECT	strand displacement	RT		5	0	0.0035	7.8	0.04	6
GOTERM_BP_DIRECT	scaRNA localization to Cajal body	RT		3	0	0.0035	30.5	0.04	6
GOTERM_BP_DIRECT	regulation of binding	RT		3	0	0.0035	30.5	0.04	6
GOTERM_BP_DIRECT	negative regulation of oxidative stress-induced neuron intrinsic apoptotic signaling pathway	RT		3	0	0.0035	30.5	0.04	6
GOTERM_BP_DIRECT	regulation of transforming growth factor beta2 production	RT		3	0	0.0035	30.5	0.04	6
GOTERM_BP_DIRECT	eyelid development in camera-type eye	RT		4	0	0.0035	12.5	0.04	6
GOTERM_BP_DIRECT	MyD88-independent toll-like receptor signaling pathway	RT		4	0	0.0035	12.5	0.04	6
GOTERM_BP_DIRECT	determination of adult lifespan	RT		4	0	0.0035	12.5	0.04	6
GOTERM_BP_DIRECT	positive regulation of DNA replication	RT		6	0	0.0035	5.8	0.04	6
GOTERM_MF_DIRECT	cullin family protein binding	RT		4	0	0.0043	11.7	0.03	6.3
GOTERM_BP_DIRECT	positive regulation of protein binding	RT		7	0	0.0037	4.7	0.042	6.4
GOTERM_BP_DIRECT	thymus development	RT		6	0	0.0039	5.7	0.043	6.7
GOTERM_BP_DIRECT	response to activity	RT		6	0	0.0039	5.7	0.043	6.7
GOTERM_BP_DIRECT	positive regulation of neuron apoptotic process	RT		6	0	0.0039	5.7	0.043	6.7
GOTERM_CC_DIRECT	3M complex	RT		3	0	0.0049	26.5	0.029	6.8
GOTERM_CC_DIRECT	I-kappaB/NF-kappaB complex	RT		3	0	0.0049	26.5	0.029	6.8
GOTERM_CC_DIRECT	Cul4B-RING E3 ubiquitin ligase complex	RT		3	0	0.0049	26.5	0.029	6.8
GOTERM_CC_DIRECT	Cul7-RING ubiquitin ligase complex	RT		3	0	0.0049	26.5	0.029	6.8
GOTERM_BP_DIRECT	spindle assembly	RT		5	0	0.004	7.5	0.045	6.9
GOTERM_BP_DIRECT	positive regulation of ERK1 and ERK2 cascade	RT		12	0	0.004	2.8	0.044	6.9
GOTERM_CC_DIRECT	site of double-strand break	RT		5	0	0.005	7.1	0.03	6.9
GOTERM_MF_DIRECT	glycoprotein binding	RT		7	0	0.005	4.4	0.035	7.2
GOTERM_BP_DIRECT	mitotic nuclear envelope disassembly	RT		6	0	0.0043	5.5	0.047	7.3
GOTERM_BP_DIRECT	transcription initiation from RNA polymerase II promoter	RT		11	0	0.0043	2.9	0.048	7.4
GOTERM_BP_DIRECT	regulation of protein catabolic process	RT		4	0	0.0044	11.6	0.048	7.5
GOTERM_BP_DIRECT	alternative mRNA splicing, via spliceosome	RT		4	0	0.0044	11.6	0.048	7.5
GOTERM_BP_DIRECT	negative regulation of DNA binding	RT		5	0	0.0046	7.3	0.05	7.8
GOTERM_BP_DIRECT	protein import into nucleus, translocation	RT		5	0	0.0046	7.3	0.05	7.8
GOTERM_BP_DIRECT	protein monoubiquitination	RT		5	0	0.0046	7.3	0.05	7.8
GOTERM_BP_DIRECT	cellular response to oxidative stress	RT		7	0	0.0048	4.4	0.051	8.1
GOTERM_MF_DIRECT	5S rRNA binding	RT		3	0	0.0057	24.5	0.039	8.1
GOTERM_BP_DIRECT	response to toxic substance	RT		8	0	0.0049	3.8	0.052	8.3
GOTERM_MF_DIRECT	ribonucleoprotein complex binding	RT		5	0	0.0058	6.8	0.039	8.3
GOTERM_CC_DIRECT	aggresome	RT		5	0	0.0062	6.7	0.037	8.6
GOTERM_MF_DIRECT	histone acetyltransferase activity	RT		6	0	0.0061	5.1	0.041	8.8
GOTERM_BP_DIRECT	movement of cell or subcellular component	RT		8	0	0.0052	3.8	0.055	8.8
GOTERM_MF_DIRECT	MHC class II protein complex binding	RT		4	0	0.0064	10.2	0.042	9.1
GOTERM_BP_DIRECT	B cell differentiation	RT		7	0	0.0055	4.3	0.059	9.4
GOTERM_BP_DIRECT	cellular response to tumor necrosis factor	RT		9	0	0.0057	3.3	0.06	9.7
GOTERM_BP_DIRECT	negative regulation of peptidyl-lysine acetylation	RT		3	0	0.0057	24.4	0.06	9.7
GOTERM_BP_DIRECT	lactate metabolic process	RT		3	0	0.0057	24.4	0.06	9.7
GOTERM_BP_DIRECT	aggresome assembly	RT		3	0	0.0057	24.4	0.06	9.7
GOTERM_BP_DIRECT	negative regulation of DNA endoreduplication	RT		3	0	0.0057	24.4	0.06	9.7
GOTERM_BP_DIRECT	regulation of cell cycle G2/M phase transition	RT		3	0	0.0057	24.4	0.06	9.7
GOTERM_BP_DIRECT	chemical synaptic transmission, postsynaptic	RT		3	0	0.0057	24.4	0.06	9.7
GOTERM_BP_DIRECT	meiotic spindle organization	RT		3	0	0.0057	24.4	0.06	9.7
GOTERM_CC_DIRECT	cohesin complex	RT		3	0	0.0072	22.1	0.042	9.9
GOTERM_CC_DIRECT	sex chromatin	RT		3	0	0.0072	22.1	0.042	9.9
GOTERM_CC_DIRECT	cyclin/CDK positive transcription elongation factor complex	RT		3	0	0.0072	22.1	0.042	9.9
GOTERM_CC_DIRECT	paraspeckles	RT		3	0	0.0072	22.1	0.042	9.9
GOTERM_CC_DIRECT	NuA4 histone acetyltransferase complex	RT		4	0	0.0072	9.8	0.042	10
GOTERM_BP_DIRECT	negative regulation of type I interferon production	RT		5	0	0.0059	6.8	0.062	10
GOTERM_BP_DIRECT	mitotic spindle organization	RT		5	0	0.0059	6.8	0.062	10
GOTERM_BP_DIRECT	protein export from nucleus	RT		5	0	0.0059	6.8	0.062	10
GOTERM_CC_DIRECT	membrane raft	RT		12	0	0.0073	2.6	0.041	10
GOTERM_CC_DIRECT	stress fiber	RT		6	0	0.0073	4.9	0.041	10
GOTERM_CC_DIRECT	blood microparticle	RT		10	0	0.0077	2.9	0.043	11
GOTERM_CC_DIRECT	cytoplasmic vesicle membrane	RT		9	0	0.0078	3.2	0.043	11
GOTERM_CC_DIRECT	neuron projection	RT		13	0	0.0078	2.4	0.043	11
GOTERM_BP_DIRECT	regulation of DNA replication	RT		4	0	0.0065	10.2	0.067	11
GOTERM_BP_DIRECT	ribosomal small subunit biogenesis	RT		4	0	0.0065	10.2	0.067	11
GOTERM_BP_DIRECT	DNA damage response, signal transduction by p53 class mediator resulting in transcription of p21 class mediator	RT		4	0	0.0065	10.2	0.067	11
GOTERM_BP_DIRECT	response to gamma radiation	RT		5	0	0.0067	6.6	0.069	11
GOTERM_BP_DIRECT	cellular response to ionizing radiation	RT		5	0	0.0067	6.6	0.069	11
GOTERM_BP_DIRECT	JNK cascade	RT		6	0	0.0068	5	0.07	11
GOTERM_BP_DIRECT	interstrand cross-link repair	RT		6	0	0.0068	5	0.07	11
GOTERM_BP_DIRECT	response to ionizing radiation	RT		6	0	0.0068	5	0.07	11
GOTERM_BP_DIRECT	cellular response to drug	RT		7	0	0.0069	4.1	0.071	12
GOTERM_CC_DIRECT	histone deacetylase complex	RT		5	0	0.0085	6.1	0.046	12
GOTERM_CC_DIRECT	cytoplasmic stress granule	RT		5	0	0.0085	6.1	0.046	12
GOTERM_BP_DIRECT	response to estradiol	RT		8	0	0.007	3.6	0.072	12
GOTERM_MF_DIRECT	neurotrophin TRKA receptor binding	RT		3	0	0.0084	20.4	0.054	12
GOTERM_BP_DIRECT	positive regulation of peptidyl-serine phosphorylation	RT		7	0	0.0074	4.1	0.075	12
GOTERM_BP_DIRECT	Notch signaling pathway	RT		9	0	0.0074	3.2	0.075	12
GOTERM_BP_DIRECT	protein autoubiquitination	RT		6	0	0.0074	4.9	0.075	12
GOTERM_CC_DIRECT	chromosome, centromeric region	RT		6	0	0.0091	4.7	0.049	12
GOTERM_BP_DIRECT	ATP metabolic process	RT		5	0	0.0075	6.4	0.075	12
GOTERM_MF_DIRECT	protein phosphatase 1 binding	RT		4	0	0.009	9.1	0.058	13
GOTERM_MF_DIRECT	translation elongation factor activity	RT		5	0	0.0091	6	0.058	13
GOTERM_BP_DIRECT	negative regulation of release of cytochrome c from mitochondria	RT		4	0	0.0077	9.6	0.077	13
GOTERM_BP_DIRECT	positive regulation of neuron death	RT		4	0	0.0077	9.6	0.077	13
GOTERM_BP_DIRECT	cellular response to interleukin-1	RT		7	0	0.0079	4	0.078	13
GOTERM_CC_DIRECT	PTW/PP1 phosphatase complex	RT		3	0	0.0099	19	0.052	13
GOTERM_CC_DIRECT	pronucleus	RT		3	0	0.0099	19	0.052	13
GOTERM_CC_DIRECT	VCB complex	RT		3	0	0.0099	19	0.052	13
GOTERM_BP_DIRECT	response to hydrogen peroxide	RT		6	0	0.0081	4.8	0.08	13
GOTERM_BP_DIRECT	vascular endothelial growth factor receptor signaling pathway	RT		7	0	0.0084	4	0.083	14
GOTERM_BP_DIRECT	protein localization to mitochondrion	RT		3	0	0.0084	20.3	0.083	14
GOTERM_BP_DIRECT	trachea formation	RT		3	0	0.0084	20.3	0.083	14
GOTERM_BP_DIRECT	hair follicle placode formation	RT		3	0	0.0084	20.3	0.083	14
GOTERM_BP_DIRECT	centrosome cycle	RT		3	0	0.0084	20.3	0.083	14
GOTERM_BP_DIRECT	positive regulation of ATP biosynthetic process	RT		3	0	0.0084	20.3	0.083	14
GOTERM_BP_DIRECT	mature ribosome assembly	RT		3	0	0.0084	20.3	0.083	14
GOTERM_BP_DIRECT	common-partner SMAD protein phosphorylation	RT		3	0	0.0084	20.3	0.083	14
GOTERM_MF_DIRECT	K63-linked polyubiquitin binding	RT		4	0	0.01	8.6	0.066	15
GOTERM_BP_DIRECT	negative regulation of protein serine/threonine kinase activity	RT		4	0	0.0091	9	0.089	15
GOTERM_BP_DIRECT	cellular response to platelet-derived growth factor stimulus	RT		4	0	0.0091	9	0.089	15
GOTERM_BP_DIRECT	epithelial to mesenchymal transition	RT		5	0	0.0093	6	0.09	15
GOTERM_MF_DIRECT	promoter-specific chromatin binding	RT		4	0	0.012	8.2	0.075	17
GOTERM_BP_DIRECT	base-excision repair	RT		5	0	0.01	5.8	0.099	17
GOTERM_CC_DIRECT	neuronal cell body	RT		15	0	0.013	2.1	0.066	17
GOTERM_CC_DIRECT	exon-exon junction complex	RT		4	0	0.013	8	0.065	17
GOTERM_CC_DIRECT	nonhomologous end joining complex	RT		3	0	0.013	16.6	0.066	17
GOTERM_BP_DIRECT	positive regulation of proteolysis	RT		4	0	0.011	8.6	0.1	17
GOTERM_BP_DIRECT	negative regulation of endoplasmic reticulum stress-induced intrinsic apoptotic signaling pathway	RT		4	0	0.011	8.6	0.1	17
GOTERM_MF_DIRECT	GTPase activity	RT		13	0	0.013	2.3	0.077	17
GOTERM_CC_DIRECT	mitotic spindle	RT		5	0	0.013	5.4	0.067	18
GOTERM_BP_DIRECT	RNA export from nucleus	RT		6	0	0.011	4.4	0.11	18
GOTERM_BP_DIRECT	microtubule-based process	RT		5	0	0.011	5.6	0.11	18
GOTERM_MF_DIRECT	transcription regulatory region sequence-specific DNA binding	RT		6	0	0.013	4.2	0.081	18
GOTERM_BP_DIRECT	mRNA export from nucleus	RT		8	0	0.012	3.3	0.11	19
GOTERM_BP_DIRECT	negative regulation of mitochondrial outer membrane permeabilization involved in apoptotic signaling pathway	RT		3	0	0.012	17.4	0.11	19
GOTERM_BP_DIRECT	protein localization to cytoplasmic stress granule	RT		3	0	0.012	17.4	0.11	19
GOTERM_CC_DIRECT	cytoplasmic side of plasma membrane	RT		5	0	0.015	5.3	0.072	19
GOTERM_MF_DIRECT	integrin binding	RT		8	0	0.014	3.1	0.087	20
GOTERM_BP_DIRECT	cellular response to peptide hormone stimulus	RT		4	0	0.012	8.1	0.11	20
GOTERM_CC_DIRECT	nuclear membrane	RT		12	0	0.015	2.3	0.075	20
GOTERM_BP_DIRECT	cellular response to heat	RT		5	0	0.012	5.5	0.12	20
GOTERM_MF_DIRECT	small ribosomal subunit rRNA binding	RT		3	0	0.015	15.3	0.09	20
GOTERM_MF_DIRECT	pre-mRNA intronic binding	RT		3	0	0.015	15.3	0.09	20
GOTERM_MF_DIRECT	deacetylase activity	RT		3	0	0.015	15.3	0.09	20
GOTERM_MF_DIRECT	MAP kinase kinase kinase activity	RT		4	0	0.016	7.4	0.092	21
GOTERM_CC_DIRECT	Swr1 complex	RT		3	0	0.016	14.7	0.08	21
GOTERM_BP_DIRECT	substrate adhesion-dependent cell spreading	RT		5	0	0.014	5.3	0.13	22
GOTERM_BP_DIRECT	negative regulation of extrinsic apoptotic signaling pathway	RT		5	0	0.014	5.3	0.13	22
GOTERM_BP_DIRECT	extrinsic apoptotic signaling pathway via death domain receptors	RT		5	0	0.014	5.3	0.13	22
GOTERM_BP_DIRECT	regulation of alternative mRNA splicing, via spliceosome	RT		5	0	0.014	5.3	0.13	22
GOTERM_BP_DIRECT	gastrulation	RT		4	0	0.014	7.7	0.13	22
GOTERM_MF_DIRECT	nucleic acid binding	RT		36	0	0.017	1.5	0.097	22
GOTERM_BP_DIRECT	positive regulation of MAP kinase activity	RT		6	0	0.015	4.1	0.13	23
GOTERM_MF_DIRECT	polyubiquitin binding	RT		4	0	0.018	7.1	0.1	24
GOTERM_BP_DIRECT	positive regulation of circadian rhythm	RT		3	0	0.015	15.2	0.14	24
GOTERM_BP_DIRECT	death-inducing signaling complex assembly	RT		3	0	0.015	15.2	0.14	24
GOTERM_BP_DIRECT	regulation of early endosome to late endosome transport	RT		3	0	0.015	15.2	0.14	24
GOTERM_BP_DIRECT	regulation of glycogen biosynthetic process	RT		3	0	0.015	15.2	0.14	24
GOTERM_BP_DIRECT	DNA damage induced protein phosphorylation	RT		3	0	0.015	15.2	0.14	24
GOTERM_BP_DIRECT	growth hormone receptor signaling pathway	RT		3	0	0.015	15.2	0.14	24
GOTERM_BP_DIRECT	positive regulation of programmed cell death	RT		3	0	0.015	15.2	0.14	24
GOTERM_BP_DIRECT	cellular response to nicotine	RT		3	0	0.015	15.2	0.14	24
GOTERM_BP_DIRECT	positive regulation of histone phosphorylation	RT		3	0	0.015	15.2	0.14	24
GOTERM_BP_DIRECT	protein K6-linked ubiquitination	RT		3	0	0.015	15.2	0.14	24
GOTERM_BP_DIRECT	regulation of stress-activated MAPK cascade	RT		3	0	0.015	15.2	0.14	24
GOTERM_BP_DIRECT	SMAD protein complex assembly	RT		3	0	0.015	15.2	0.14	24
GOTERM_BP_DIRECT	protein localization to cell surface	RT		4	0	0.016	7.4	0.14	25
GOTERM_BP_DIRECT	negative regulation of cyclin-dependent protein serine/threonine kinase activity	RT		4	0	0.016	7.4	0.14	25
GOTERM_BP_DIRECT	negative regulation of JNK cascade	RT		4	0	0.016	7.4	0.14	25
GOTERM_BP_DIRECT	positive regulation of G1/S transition of mitotic cell cycle	RT		4	0	0.016	7.4	0.14	25
GOTERM_BP_DIRECT	regulation of cell proliferation	RT		11	0	0.016	2.4	0.14	25
GOTERM_BP_DIRECT	negative regulation of neuron apoptotic process	RT		9	0	0.016	2.8	0.14	25
GOTERM_BP_DIRECT	activation of cysteine-type endopeptidase activity involved in apoptotic process	RT		7	0	0.016	3.4	0.15	25
GOTERM_BP_DIRECT	regulation of apoptotic process	RT		12	0	0.016	2.3	0.14	25
GOTERM_CC_DIRECT	Cul4A-RING E3 ubiquitin ligase complex	RT		3	0	0.02	13.3	0.097	26
GOTERM_CC_DIRECT	spindle pole centrosome	RT		3	0	0.02	13.3	0.097	26
GOTERM_CC_DIRECT	IkappaB kinase complex	RT		3	0	0.02	13.3	0.097	26
GOTERM_BP_DIRECT	negative regulation of protein phosphorylation	RT		6	0	0.017	4	0.15	26
GOTERM_MF_DIRECT	14-3-3 protein binding	RT		4	0	0.02	6.8	0.11	26
GOTERM_BP_DIRECT	nucleotide-excision repair	RT		5	0	0.018	5	0.16	27
GOTERM_BP_DIRECT	cytoskeleton organization	RT		10	0	0.018	2.5	0.16	28
GOTERM_BP_DIRECT	cellular senescence	RT		4	0	0.018	7.1	0.16	28
GOTERM_MF_DIRECT	protein homodimerization activity	RT		28	0	0.021	1.6	0.12	28
GOTERM_CC_DIRECT	nuclear pore	RT		6	0	0.023	3.7	0.11	29
GOTERM_BP_DIRECT	ephrin receptor signaling pathway	RT		7	0	0.019	3.3	0.16	29
GOTERM_BP_DIRECT	histone H4 deacetylation	RT		3	0	0.019	13.6	0.17	29
GOTERM_BP_DIRECT	protein acetylation	RT		3	0	0.019	13.6	0.17	29
GOTERM_BP_DIRECT	negative regulation of excitatory postsynaptic potential	RT		3	0	0.019	13.6	0.17	29
GOTERM_BP_DIRECT	SMAD protein import into nucleus	RT		3	0	0.019	13.6	0.17	29
GOTERM_BP_DIRECT	embryonic foregut morphogenesis	RT		3	0	0.019	13.6	0.17	29
GOTERM_BP_DIRECT	primary miRNA processing	RT		3	0	0.019	13.6	0.17	29
GOTERM_CC_DIRECT	Wnt signalosome	RT		3	0	0.024	12.1	0.11	30
GOTERM_MF_DIRECT	phosphoprotein phosphatase activity	RT		5	0	0.024	4.5	0.13	30
GOTERM_CC_DIRECT	condensed nuclear chromosome	RT		4	0	0.025	6.3	0.11	30
GOTERM_BP_DIRECT	regulation of mitotic nuclear division	RT		4	0	0.02	6.8	0.17	30
GOTERM_BP_DIRECT	regulation of cell adhesion	RT		5	0	0.021	4.7	0.18	31
GOTERM_BP_DIRECT	cellular protein localization	RT		5	0	0.021	4.7	0.18	31
GOTERM_BP_DIRECT	positive regulation of nitric oxide biosynthetic process	RT		5	0	0.021	4.7	0.18	31
GOTERM_MF_DIRECT	GTPase binding	RT		4	0	0.025	6.3	0.14	31
GOTERM_CC_DIRECT	extracellular vesicle	RT		5	0	0.026	4.4	0.12	32
GOTERM_BP_DIRECT	response to estrogen	RT		6	0	0.022	3.8	0.18	32
GOTERM_BP_DIRECT	somatic stem cell population maintenance	RT		6	0	0.022	3.8	0.18	32
GOTERM_CC_DIRECT	MLL1 complex	RT		4	0	0.027	6.1	0.12	33
GOTERM_BP_DIRECT	angiogenesis	RT		12	0	0.022	2.2	0.19	33
GOTERM_BP_DIRECT	RNA secondary structure unwinding	RT		5	0	0.022	4.6	0.19	33
GOTERM_BP_DIRECT	ribosomal large subunit biogenesis	RT		4	0	0.023	6.5	0.19	33
GOTERM_BP_DIRECT	RNA splicing, via transesterification reactions	RT		4	0	0.023	6.5	0.19	33
GOTERM_BP_DIRECT	thyroid gland development	RT		4	0	0.023	6.5	0.19	33
GOTERM_CC_DIRECT	nuclear envelope	RT		9	0	0.028	2.5	0.12	34
GOTERM_MF_DIRECT	thyroid hormone receptor binding	RT		4	0	0.027	6.1	0.15	34
GOTERM_CC_DIRECT	npBAF complex	RT		3	0	0.029	11.1	0.13	35
GOTERM_CC_DIRECT	actomyosin	RT		3	0	0.029	11.1	0.13	35
GOTERM_BP_DIRECT	negative regulation of cell size	RT		3	0	0.024	12.2	0.2	35
GOTERM_BP_DIRECT	histone phosphorylation	RT		3	0	0.024	12.2	0.2	35
GOTERM_BP_DIRECT	striated muscle cell differentiation	RT		3	0	0.024	12.2	0.2	35
GOTERM_MF_DIRECT	DNA replication origin binding	RT		3	0	0.028	11.1	0.15	35
GOTERM_MF_DIRECT	protein kinase regulator activity	RT		3	0	0.028	11.1	0.15	35
GOTERM_MF_DIRECT	cyclin-dependent protein serine/threonine kinase inhibitor activity	RT		3	0	0.028	11.1	0.15	35
GOTERM_BP_DIRECT	cellular response to growth factor stimulus	RT		5	0	0.024	4.5	0.2	35
GOTERM_BP_DIRECT	regulation of transcription, DNA-templated	RT		50	0.1	0.025	1.4	0.2	36
GOTERM_MF_DIRECT	transcription cofactor activity	RT		6	0	0.03	3.5	0.16	36
GOTERM_BP_DIRECT	negative regulation of mitotic cell cycle	RT		4	0	0.025	6.3	0.2	36
GOTERM_BP_DIRECT	glycogen biosynthetic process	RT		4	0	0.025	6.3	0.2	36
GOTERM_MF_DIRECT	histone acetyltransferase binding	RT		4	0	0.03	5.8	0.16	37
GOTERM_MF_DIRECT	transcriptional activator activity, RNA polymerase II core promoter proximal region sequence-specific binding	RT		12	0	0.031	2.1	0.16	37
GOTERM_MF_DIRECT	protein dimerization activity	RT		9	0	0.031	2.5	0.16	38
GOTERM_CC_DIRECT	filamentous actin	RT		4	0	0.032	5.7	0.14	38
GOTERM_MF_DIRECT	mRNA 3'-UTR binding	RT		5	0	0.031	4.2	0.16	38
GOTERM_CC_DIRECT	AP-2 adaptor complex	RT		3	0	0.034	10.2	0.14	39
GOTERM_CC_DIRECT	PRC1 complex	RT		3	0	0.034	10.2	0.14	39
GOTERM_MF_DIRECT	SH2 domain binding	RT		4	0	0.033	5.6	0.17	39
GOTERM_MF_DIRECT	protein kinase B binding	RT		3	0	0.033	10.2	0.17	40
GOTERM_BP_DIRECT	UV-damage excision repair	RT		3	0	0.029	11.1	0.23	40
GOTERM_BP_DIRECT	signal transduction in response to DNA damage	RT		3	0	0.029	11.1	0.23	40
GOTERM_BP_DIRECT	mitotic G1 DNA damage checkpoint	RT		3	0	0.029	11.1	0.23	40
GOTERM_BP_DIRECT	negative regulation of cellular senescence	RT		3	0	0.029	11.1	0.23	40
GOTERM_CC_DIRECT	kinetochore	RT		6	0	0.036	3.3	0.15	41
GOTERM_BP_DIRECT	proteolysis involved in cellular protein catabolic process	RT		5	0	0.03	4.2	0.24	42
GOTERM_BP_DIRECT	neuron projection morphogenesis	RT		5	0	0.03	4.2	0.24	42
GOTERM_BP_DIRECT	microtubule cytoskeleton organization	RT		6	0	0.03	3.4	0.24	42
GOTERM_BP_DIRECT	negative regulation of NF-kappaB transcription factor activity	RT		6	0	0.03	3.4	0.24	42
GOTERM_BP_DIRECT	positive regulation of mitotic cell cycle	RT		4	0	0.031	5.8	0.24	42
GOTERM_BP_DIRECT	response to organic substance	RT		4	0	0.031	5.8	0.24	42
GOTERM_CC_DIRECT	ruffle membrane	RT		6	0	0.038	3.2	0.16	43
GOTERM_CC_DIRECT	XY body	RT		3	0	0.039	9.5	0.16	43
GOTERM_CC_DIRECT	nBAF complex	RT		3	0	0.039	9.5	0.16	43
GOTERM_BP_DIRECT	substantia nigra development	RT		5	0	0.032	4.1	0.25	44
GOTERM_MF_DIRECT	ubiquitin-ubiquitin ligase activity	RT		3	0	0.039	9.4	0.19	45
GOTERM_CC_DIRECT	microtubule associated complex	RT		4	0	0.041	5.2	0.17	45
GOTERM_BP_DIRECT	glycogen metabolic process	RT		4	0	0.033	5.6	0.26	45
GOTERM_BP_DIRECT	regulation of mRNA splicing, via spliceosome	RT		3	0	0.034	10.2	0.26	46
GOTERM_BP_DIRECT	I-kappaB phosphorylation	RT		3	0	0.034	10.2	0.26	46
GOTERM_BP_DIRECT	positive regulation of DNA damage response, signal transduction by p53 class mediator	RT		3	0	0.034	10.2	0.26	46
GOTERM_BP_DIRECT	virion assembly	RT		3	0	0.034	10.2	0.26	46
GOTERM_BP_DIRECT	branching involved in mammary gland duct morphogenesis	RT		3	0	0.034	10.2	0.26	46
GOTERM_BP_DIRECT	response to caffeine	RT		3	0	0.034	10.2	0.26	46
GOTERM_BP_DIRECT	mRNA 3'-end processing	RT		5	0	0.034	4.1	0.26	46
GOTERM_BP_DIRECT	negative regulation of protein kinase activity	RT		7	0	0.035	2.9	0.27	47
GOTERM_BP_DIRECT	liver development	RT		6	0	0.035	3.3	0.27	47
GOTERM_BP_DIRECT	protein dephosphorylation	RT		8	0	0.036	2.6	0.27	48
GOTERM_BP_DIRECT	protein localization to nucleus	RT		4	0	0.036	5.4	0.27	48
GOTERM_BP_DIRECT	reciprocal meiotic recombination	RT		4	0	0.036	5.4	0.27	48
GOTERM_BP_DIRECT	DNA damage checkpoint	RT		4	0	0.036	5.4	0.27	48
GOTERM_CC_DIRECT	proteasome storage granule	RT		2	0	0.045	44.2	0.18	48
GOTERM_CC_DIRECT	cohesin core heterodimer	RT		2	0	0.045	44.2	0.18	48
GOTERM_CC_DIRECT	BRCA1-BARD1 complex	RT		2	0	0.045	44.2	0.18	48
GOTERM_CC_DIRECT	PCNA-p21 complex	RT		2	0	0.045	44.2	0.18	48
GOTERM_CC_DIRECT	SMAD2-SMAD3 protein complex	RT		2	0	0.045	44.2	0.18	48
GOTERM_CC_DIRECT	amphisome	RT		2	0	0.045	44.2	0.18	48
GOTERM_CC_DIRECT	Shc-EGFR complex	RT		2	0	0.045	44.2	0.18	48
GOTERM_MF_DIRECT	actin filament binding	RT		8	0	0.043	2.5	0.21	48
GOTERM_MF_DIRECT	zinc ion binding	RT		39	0	0.043	1.4	0.21	49
GOTERM_MF_DIRECT	enhancer binding	RT		3	0	0.045	8.8	0.21	49
GOTERM_MF_DIRECT	MAP kinase activity	RT		3	0	0.045	8.8	0.21	49
GOTERM_CC_DIRECT	brush border	RT		5	0	0.046	3.7	0.19	50
GOTERM_BP_DIRECT	positive regulation of cell migration	RT		10	0	0.038	2.2	0.28	50
GOTERM_BP_DIRECT	macroautophagy	RT		6	0	0.039	3.2	0.29	50
GOTERM_MF_DIRECT	ADP binding	RT		4	0	0.046	5	0.22	51
GOTERM_CC_DIRECT	growth cone	RT		7	0	0.048	2.7	0.19	51
GOTERM_BP_DIRECT	cellular response to estrogen stimulus	RT		3	0	0.039	9.4	0.29	51
GOTERM_BP_DIRECT	regulation of interferon-gamma-mediated signaling pathway	RT		3	0	0.039	9.4	0.29	51
GOTERM_BP_DIRECT	protein neddylation	RT		3	0	0.039	9.4	0.29	51
GOTERM_BP_DIRECT	regulation of type I interferon production	RT		3	0	0.039	9.4	0.29	51
GOTERM_BP_DIRECT	positive regulation of DNA biosynthetic process	RT		3	0	0.039	9.4	0.29	51
GOTERM_BP_DIRECT	negative regulation of DNA damage response, signal transduction by p53 class mediator	RT		3	0	0.039	9.4	0.29	51
GOTERM_BP_DIRECT	chaperone-mediated protein complex assembly	RT		3	0	0.039	9.4	0.29	51
GOTERM_BP_DIRECT	negative regulation by host of viral transcription	RT		3	0	0.039	9.4	0.29	51
GOTERM_BP_DIRECT	cellular response to nerve growth factor stimulus	RT		4	0	0.04	5.2	0.29	51
GOTERM_BP_DIRECT	positive regulation of JUN kinase activity	RT		4	0	0.04	5.2	0.29	51
GOTERM_BP_DIRECT	mitochondrion organization	RT		6	0	0.041	3.2	0.3	52
GOTERM_MF_DIRECT	telomeric repeat-containing RNA binding	RT		2	0	0.048	40.9	0.22	52
GOTERM_MF_DIRECT	follicle-stimulating hormone receptor binding	RT		2	0	0.048	40.9	0.22	52
GOTERM_MF_DIRECT	alpha-1A adrenergic receptor binding	RT		2	0	0.048	40.9	0.22	52
GOTERM_MF_DIRECT	angiotensin receptor binding	RT		2	0	0.048	40.9	0.22	52
GOTERM_MF_DIRECT	peptide N-acetyltransferase activity	RT		2	0	0.048	40.9	0.22	52
GOTERM_BP_DIRECT	intracellular signal transduction	RT		17	0	0.041	1.7	0.3	52
GOTERM_MF_DIRECT	RNA polymerase II core promoter sequence-specific DNA binding	RT		5	0	0.05	3.6	0.23	54
GOTERM_BP_DIRECT	regulation of phosphatidylinositol 3-kinase signaling	RT		6	0	0.043	3.1	0.31	54
GOTERM_BP_DIRECT	DNA replication initiation	RT		4	0	0.043	5.1	0.31	54
GOTERM_BP_DIRECT	maturation of SSU-rRNA from tricistronic rRNA transcript (SSU-rRNA, 5.8S rRNA, LSU-rRNA)	RT		4	0	0.043	5.1	0.31	54
GOTERM_BP_DIRECT	lipopolysaccharide-mediated signaling pathway	RT		4	0	0.043	5.1	0.31	54
GOTERM_BP_DIRECT	mitotic cell cycle checkpoint	RT		4	0	0.043	5.1	0.31	54
GOTERM_BP_DIRECT	telomere maintenance via recombination	RT		4	0	0.043	5.1	0.31	54
GOTERM_BP_DIRECT	cellular protein modification process	RT		7	0	0.045	2.7	0.32	56
GOTERM_MF_DIRECT	protein serine/threonine phosphatase activity	RT		5	0	0.053	3.5	0.24	56
GOTERM_BP_DIRECT	regulation of DNA methylation	RT		3	0	0.045	8.7	0.32	56
GOTERM_BP_DIRECT	intra-S DNA damage checkpoint	RT		3	0	0.045	8.7	0.32	56
GOTERM_BP_DIRECT	mitotic sister chromatid cohesion	RT		3	0	0.045	8.7	0.32	56
GOTERM_BP_DIRECT	interleukin-1-mediated signaling pathway	RT		3	0	0.045	8.7	0.32	56
GOTERM_BP_DIRECT	positive regulation of extrinsic apoptotic signaling pathway in absence of ligand	RT		3	0	0.045	8.7	0.32	56
GOTERM_BP_DIRECT	uterus development	RT		3	0	0.045	8.7	0.32	56
GOTERM_BP_DIRECT	cellular response to nitric oxide	RT		3	0	0.045	8.7	0.32	56
GOTERM_BP_DIRECT	cellular response to interleukin-6	RT		3	0	0.045	8.7	0.32	56
GOTERM_BP_DIRECT	negative regulation of oxidative stress-induced intrinsic apoptotic signaling pathway	RT		3	0	0.045	8.7	0.32	56
GOTERM_CC_DIRECT	replication fork	RT		3	0	0.055	7.8	0.22	56
GOTERM_BP_DIRECT	negative regulation of cell death	RT		5	0	0.046	3.7	0.32	56
GOTERM_BP_DIRECT	response to interleukin-1	RT		4	0	0.046	4.9	0.33	57
GOTERM_BP_DIRECT	positive regulation of epithelial cell migration	RT		4	0	0.046	4.9	0.33	57
GOTERM_BP_DIRECT	protein kinase B signaling	RT		4	0	0.046	4.9	0.33	57
GOTERM_CC_DIRECT	late endosome	RT		7	0	0.058	2.5	0.22	58
GOTERM_MF_DIRECT	RNA polymerase II carboxy-terminal domain kinase activity	RT		3	0	0.057	7.7	0.25	58
GOTERM_MF_DIRECT	low-density lipoprotein particle receptor binding	RT		3	0	0.057	7.7	0.25	58
GOTERM_MF_DIRECT	beta-tubulin binding	RT		4	0	0.057	4.5	0.25	58
GOTERM_BP_DIRECT	embryonic digit morphogenesis	RT		5	0	0.048	3.6	0.34	58
GOTERM_BP_DIRECT	positive regulation of mRNA endonucleolytic cleavage involved in unfolded protein response	RT		2	0	0.048	40.7	0.34	59
GOTERM_BP_DIRECT	cellular response to putrescine	RT		2	0	0.048	40.7	0.34	59
GOTERM_BP_DIRECT	cellular hyperosmotic salinity response	RT		2	0	0.048	40.7	0.34	59
GOTERM_BP_DIRECT	regulation of endodeoxyribonuclease activity	RT		2	0	0.048	40.7	0.34	59
GOTERM_BP_DIRECT	signal transduction involved in DNA damage checkpoint	RT		2	0	0.048	40.7	0.34	59
GOTERM_BP_DIRECT	paraxial mesoderm morphogenesis	RT		2	0	0.048	40.7	0.34	59
GOTERM_BP_DIRECT	positive regulation of chaperone-mediated protein complex assembly	RT		2	0	0.048	40.7	0.34	59
GOTERM_BP_DIRECT	positive regulation of endoribonuclease activity	RT		2	0	0.048	40.7	0.34	59
GOTERM_BP_DIRECT	negative regulation of transcription from RNA polymerase II promoter during mitosis	RT		2	0	0.048	40.7	0.34	59
GOTERM_CC_DIRECT	actin cytoskeleton	RT		10	0	0.06	2	0.23	59
GOTERM_CC_DIRECT	cell cortex	RT		7	0	0.06	2.5	0.23	59
GOTERM_BP_DIRECT	response to exogenous dsRNA	RT		4	0	0.05	4.8	0.35	60
GOTERM_CC_DIRECT	dendrite cytoplasm	RT		3	0	0.061	7.4	0.23	60
GOTERM_CC_DIRECT	lipid particle	RT		5	0	0.062	3.4	0.23	60
GOTERM_CC_DIRECT	endocytic vesicle membrane	RT		5	0	0.062	3.4	0.23	60
GOTERM_BP_DIRECT	maturation of LSU-rRNA	RT		3	0	0.051	8.1	0.35	61
GOTERM_BP_DIRECT	positive regulation of translational initiation	RT		3	0	0.051	8.1	0.35	61
GOTERM_BP_DIRECT	positive regulation of transcription regulatory region DNA binding	RT		3	0	0.051	8.1	0.35	61
GOTERM_BP_DIRECT	ERAD pathway	RT		3	0	0.051	8.1	0.35	61
GOTERM_BP_DIRECT	negative regulation of telomerase activity	RT		3	0	0.051	8.1	0.35	61
GOTERM_BP_DIRECT	positive regulation of oligodendrocyte differentiation	RT		3	0	0.051	8.1	0.35	61
GOTERM_BP_DIRECT	regulation of I-kappaB kinase/NF-kappaB signaling	RT		3	0	0.051	8.1	0.35	61
GOTERM_BP_DIRECT	mRNA stabilization	RT		3	0	0.051	8.1	0.35	61
GOTERM_BP_DIRECT	JAK-STAT cascade involved in growth hormone signaling pathway	RT		3	0	0.051	8.1	0.35	61
GOTERM_BP_DIRECT	stress fiber assembly	RT		3	0	0.051	8.1	0.35	61
GOTERM_MF_DIRECT	RNA polymerase II transcription coactivator activity	RT		4	0	0.061	4.4	0.27	61
GOTERM_BP_DIRECT	canonical Wnt signaling pathway	RT		6	0	0.053	2.9	0.36	62
GOTERM_CC_DIRECT	axon	RT		10	0	0.066	2	0.24	62
GOTERM_BP_DIRECT	response to oxidative stress	RT		7	0	0.054	2.6	0.36	62
GOTERM_BP_DIRECT	negative regulation of ERK1 and ERK2 cascade	RT		5	0	0.054	3.5	0.36	63
GOTERM_BP_DIRECT	protein import into nucleus	RT		5	0	0.054	3.5	0.36	63
GOTERM_BP_DIRECT	positive regulation of protein serine/threonine kinase activity	RT		4	0	0.054	4.6	0.36	63
GOTERM_MF_DIRECT	mitogen-activated protein kinase kinase kinase binding	RT		3	0	0.063	7.2	0.27	63
GOTERM_CC_DIRECT	Myb complex	RT		2	0	0.066	29.5	0.24	63
GOTERM_CC_DIRECT	activin responsive factor complex	RT		2	0	0.066	29.5	0.24	63
GOTERM_CC_DIRECT	Parkin-FBXW7-Cul1 ubiquitin ligase complex	RT		2	0	0.066	29.5	0.24	63
GOTERM_CC_DIRECT	supraspliceosomal complex	RT		2	0	0.066	29.5	0.24	63
GOTERM_CC_DIRECT	Ku70:Ku80 complex	RT		2	0	0.066	29.5	0.24	63
GOTERM_MF_DIRECT	NAD binding	RT		4	0	0.065	4.3	0.28	63
GOTERM_CC_DIRECT	U1 snRNP	RT		3	0	0.067	7	0.24	64
GOTERM_CC_DIRECT	spindle midzone	RT		3	0	0.067	7	0.24	64
GOTERM_BP_DIRECT	cellular response to organic cyclic compound	RT		5	0	0.057	3.4	0.38	64
GOTERM_CC_DIRECT	vesicle	RT		7	0	0.07	2.4	0.25	65
GOTERM_BP_DIRECT	regulation of gene expression by genetic imprinting	RT		3	0	0.057	7.6	0.38	65
GOTERM_BP_DIRECT	spindle organization	RT		3	0	0.057	7.6	0.38	65
GOTERM_BP_DIRECT	negative regulation of myotube differentiation	RT		3	0	0.057	7.6	0.38	65
GOTERM_BP_DIRECT	positive regulation of cardiac muscle hypertrophy	RT		3	0	0.057	7.6	0.38	65
GOTERM_BP_DIRECT	regulation of gene expression by genetic imprinting	RT		3	0	0.057	7.6	0.38	65
GOTERM_BP_DIRECT	positive regulation of telomere capping	RT		3	0	0.057	7.6	0.38	65
GOTERM_BP_DIRECT	positive regulation of dendrite development	RT		3	0	0.057	7.6	0.38	65
GOTERM_BP_DIRECT	spindle organization	RT		3	0	0.057	7.6	0.38	65
GOTERM_CC_DIRECT	nuclear inner membrane	RT		4	0	0.072	4.1	0.26	66
GOTERM_BP_DIRECT	positive regulation of protein catabolic process	RT		5	0	0.06	3.4	0.39	66
GOTERM_BP_DIRECT	positive regulation of smooth muscle cell proliferation	RT		5	0	0.06	3.4	0.39	66
GOTERM_CC_DIRECT	U2 snRNP	RT		3	0	0.074	6.6	0.26	67
GOTERM_MF_DIRECT	SH3 domain binding	RT		7	0	0.071	2.4	0.3	67
GOTERM_MF_DIRECT	WD40-repeat domain binding	RT		2	0	0.071	27.2	0.3	67
GOTERM_MF_DIRECT	HLH domain binding	RT		2	0	0.071	27.2	0.3	67
GOTERM_MF_DIRECT	dinucleotide insertion or deletion binding	RT		2	0	0.071	27.2	0.3	67
GOTERM_MF_DIRECT	alpha-1B adrenergic receptor binding	RT		2	0	0.071	27.2	0.3	67
GOTERM_BP_DIRECT	negative regulation of protein kinase B signaling	RT		4	0	0.062	4.4	0.4	68
GOTERM_BP_DIRECT	positive regulation of cell differentiation	RT		4	0	0.062	4.4	0.4	68
GOTERM_CC_DIRECT	dendritic spine	RT		6	0	0.076	2.7	0.26	68
GOTERM_BP_DIRECT	negative regulation of protein complex assembly	RT		3	0	0.064	7.2	0.41	69
GOTERM_BP_DIRECT	mammary gland alveolus development	RT		3	0	0.064	7.2	0.41	69
GOTERM_BP_DIRECT	gastrulation with mouth forming second	RT		3	0	0.064	7.2	0.41	69
GOTERM_BP_DIRECT	positive regulation of dendrite morphogenesis	RT		3	0	0.064	7.2	0.41	69
GOTERM_BP_DIRECT	mRNA transcription from RNA polymerase II promoter	RT		3	0	0.064	7.2	0.41	69
GOTERM_BP_DIRECT	response to hyperoxia	RT		3	0	0.064	7.2	0.41	69
GOTERM_BP_DIRECT	histone methylation	RT		3	0	0.064	7.2	0.41	69
GOTERM_BP_DIRECT	anterior/posterior axis specification	RT		3	0	0.064	7.2	0.41	69
GOTERM_BP_DIRECT	mRNA splice site selection	RT		3	0	0.064	7.2	0.41	69
GOTERM_BP_DIRECT	regulation of neuron death	RT		3	0	0.064	7.2	0.41	69
GOTERM_BP_DIRECT	regulation of phosphorylation	RT		3	0	0.064	7.2	0.41	69
GOTERM_CC_DIRECT	dendrite	RT		13	0	0.079	1.7	0.27	69
GOTERM_BP_DIRECT	SMAD protein signal transduction	RT		5	0	0.066	3.3	0.42	70
GOTERM_CC_DIRECT	mitochondrial nucleoid	RT		4	0	0.081	3.9	0.28	70
GOTERM_MF_DIRECT	actin binding	RT		12	0	0.08	1.8	0.33	71
GOTERM_BP_DIRECT	somitogenesis	RT		4	0	0.07	4.2	0.44	72
GOTERM_BP_DIRECT	regulation of cyclin-dependent protein serine/threonine kinase activity	RT		4	0	0.07	4.2	0.44	72
GOTERM_MF_DIRECT	tubulin binding	RT		4	0	0.082	3.9	0.33	72
GOTERM_BP_DIRECT	cell-matrix adhesion	RT		6	0	0.07	2.7	0.44	73
GOTERM_MF_DIRECT	transcriptional activator activity, RNA polymerase II transcription regulatory region sequence-specific binding	RT		6	0	0.083	2.6	0.33	73
GOTERM_BP_DIRECT	natural killer cell mediated cytotoxicity	RT		3	0	0.071	6.8	0.44	73
GOTERM_BP_DIRECT	face development	RT		3	0	0.071	6.8	0.44	73
GOTERM_BP_DIRECT	membrane protein intracellular domain proteolysis	RT		3	0	0.071	6.8	0.44	73
GOTERM_BP_DIRECT	positive regulation of T cell activation	RT		3	0	0.071	6.8	0.44	73
GOTERM_BP_DIRECT	nuclear import	RT		3	0	0.071	6.8	0.44	73
GOTERM_BP_DIRECT	cytoskeleton-dependent intracellular transport	RT		3	0	0.071	6.8	0.44	73
GOTERM_BP_DIRECT	retinoic acid receptor signaling pathway	RT		3	0	0.071	6.8	0.44	73
GOTERM_CC_DIRECT	postsynapse	RT		3	0	0.087	6	0.29	73
GOTERM_CC_DIRECT	nuclear heterochromatin	RT		3	0	0.087	6	0.29	73
GOTERM_CC_DIRECT	interchromatin granule	RT		2	0	0.087	22.1	0.29	73
GOTERM_CC_DIRECT	GAIT complex	RT		2	0	0.087	22.1	0.29	73
GOTERM_CC_DIRECT	proton-transporting ATP synthase complex, catalytic core F(1)	RT		2	0	0.087	22.1	0.29	73
GOTERM_CC_DIRECT	eukaryotic translation elongation factor 1 complex	RT		2	0	0.087	22.1	0.29	73
GOTERM_CC_DIRECT	DNA repair complex	RT		2	0	0.087	22.1	0.29	73
GOTERM_BP_DIRECT	response to UV-A	RT		2	0	0.072	27.1	0.44	73
GOTERM_BP_DIRECT	positive regulation of cyclase activity	RT		2	0	0.072	27.1	0.44	73
GOTERM_BP_DIRECT	response to cobalamin	RT		2	0	0.072	27.1	0.44	73
GOTERM_BP_DIRECT	cellular response to prolactin	RT		2	0	0.072	27.1	0.44	73
GOTERM_BP_DIRECT	positive regulation of macrophage apoptotic process	RT		2	0	0.072	27.1	0.44	73
GOTERM_BP_DIRECT	negative regulation of helicase activity	RT		2	0	0.072	27.1	0.44	73
GOTERM_BP_DIRECT	assembly of large subunit precursor of preribosome	RT		2	0	0.072	27.1	0.44	73
GOTERM_BP_DIRECT	MAPK import into nucleus	RT		2	0	0.072	27.1	0.44	73
GOTERM_BP_DIRECT	regulation of synaptic vesicle transport	RT		2	0	0.072	27.1	0.44	73
GOTERM_BP_DIRECT	positive regulation of miRNA metabolic process	RT		2	0	0.072	27.1	0.44	73
GOTERM_BP_DIRECT	positive regulation of chromatin silencing	RT		2	0	0.072	27.1	0.44	73
GOTERM_BP_DIRECT	peptidyl-lysine acetylation	RT		2	0	0.072	27.1	0.44	73
GOTERM_BP_DIRECT	fibroblast apoptotic process	RT		2	0	0.072	27.1	0.44	73
GOTERM_BP_DIRECT	negative regulation of striated muscle cell differentiation	RT		2	0	0.072	27.1	0.44	73
GOTERM_BP_DIRECT	positive regulation of nucleotide-binding oligomerization domain containing 2 signaling pathway	RT		2	0	0.072	27.1	0.44	73
GOTERM_BP_DIRECT	cardiac neural crest cell development involved in heart development	RT		2	0	0.072	27.1	0.44	73
GOTERM_MF_DIRECT	enzyme regulator activity	RT		3	0	0.085	6.1	0.34	73
GOTERM_BP_DIRECT	termination of RNA polymerase II transcription	RT		5	0	0.072	3.2	0.44	73
GOTERM_CC_DIRECT	cell projection	RT		5	0	0.089	2.9	0.3	74
GOTERM_BP_DIRECT	positive regulation of cysteine-type endopeptidase activity involved in apoptotic process	RT		4	0	0.074	4.1	0.45	75
GOTERM_BP_DIRECT	retina homeostasis	RT		4	0	0.074	4.1	0.45	75
GOTERM_CC_DIRECT	histone acetyltransferase complex	RT		3	0	0.094	5.8	0.31	76
GOTERM_CC_DIRECT	histone methyltransferase complex	RT		3	0	0.094	5.8	0.31	76
GOTERM_CC_DIRECT	M band	RT		3	0	0.094	5.8	0.31	76
GOTERM_BP_DIRECT	positive regulation of blood vessel endothelial cell migration	RT		3	0	0.078	6.4	0.47	76
GOTERM_BP_DIRECT	signal transduction involved in regulation of gene expression	RT		3	0	0.078	6.4	0.47	76
GOTERM_BP_DIRECT	apoptotic mitochondrial changes	RT		3	0	0.078	6.4	0.47	76
GOTERM_BP_DIRECT	chromosome organization	RT		3	0	0.078	6.4	0.47	76
GOTERM_BP_DIRECT	regulation of protein binding	RT		3	0	0.078	6.4	0.47	76
GOTERM_BP_DIRECT	positive regulation of receptor-mediated endocytosis	RT		3	0	0.078	6.4	0.47	76
GOTERM_BP_DIRECT	neuron projection extension	RT		3	0	0.078	6.4	0.47	76
GOTERM_MF_DIRECT	calmodulin binding	RT		9	0	0.092	1.9	0.36	77
GOTERM_BP_DIRECT	mitotic cell cycle	RT		4	0	0.079	4	0.47	77
GOTERM_BP_DIRECT	cellular lipid metabolic process	RT		4	0	0.079	4	0.47	77
GOTERM_BP_DIRECT	leukocyte migration	RT		7	0	0.08	2.3	0.48	77
GOTERM_MF_DIRECT	DNA-dependent protein kinase activity	RT		2	0	0.094	20.4	0.36	77
GOTERM_MF_DIRECT	mediator complex binding	RT		2	0	0.094	20.4	0.36	77
GOTERM_MF_DIRECT	phosphoserine binding	RT		2	0	0.094	20.4	0.36	77
GOTERM_MF_DIRECT	histone methyltransferase activity (H4-R3 specific)	RT		2	0	0.094	20.4	0.36	77
GOTERM_MF_DIRECT	histone kinase activity	RT		2	0	0.094	20.4	0.36	77
GOTERM_MF_DIRECT	epidermal growth factor binding	RT		2	0	0.094	20.4	0.36	77
GOTERM_MF_DIRECT	hydrolase activity	RT		9	0	0.097	1.9	0.37	78
GOTERM_BP_DIRECT	protein heterooligomerization	RT		5	0	0.082	3	0.48	78
GOTERM_BP_DIRECT	response to insulin	RT		5	0	0.082	3	0.48	78
GOTERM_MF_DIRECT	phosphatase binding	RT		4	0	0.097	3.6	0.37	78
GOTERM_BP_DIRECT	branching involved in ureteric bud morphogenesis	RT		4	0	0.083	3.9	0.49	79
GOTERM_BP_DIRECT	extrinsic apoptotic signaling pathway	RT		4	0	0.083	3.9	0.49	79
GOTERM_MF_DIRECT	core promoter proximal region sequence-specific DNA binding	RT		3	0	0.1	5.6	0.38	79
GOTERM_BP_DIRECT	regulation of transforming growth factor beta receptor signaling pathway	RT		3	0	0.085	6.1	0.5	79
GOTERM_BP_DIRECT	negative regulation of phosphorylation	RT		3	0	0.085	6.1	0.5	79
GOTERM_BP_DIRECT	negative regulation of GTPase activity	RT		4	0	0.088	3.8	0.51	81
GOTERM_BP_DIRECT	positive regulation of endothelial cell proliferation	RT		5	0	0.089	2.9	0.51	81
GOTERM_BP_DIRECT	negative regulation of reactive oxygen species metabolic process	RT		3	0	0.093	5.8	0.52	82
GOTERM_BP_DIRECT	negative regulation of neuron projection development	RT		4	0	0.093	3.7	0.52	82
GOTERM_BP_DIRECT	regulation of protein import into nucleus, translocation	RT		2	0	0.095	20.3	0.53	83
GOTERM_BP_DIRECT	positive regulation by virus of viral protein levels in host cell	RT		2	0	0.095	20.3	0.53	83
GOTERM_BP_DIRECT	B-1 B cell homeostasis	RT		2	0	0.095	20.3	0.53	83
GOTERM_BP_DIRECT	internal peptidyl-lysine acetylation	RT		2	0	0.095	20.3	0.53	83
GOTERM_BP_DIRECT	mitochondrial depolarization	RT		2	0	0.095	20.3	0.53	83
GOTERM_BP_DIRECT	epithelial cell differentiation involved in prostate gland development	RT		2	0	0.095	20.3	0.53	83
GOTERM_BP_DIRECT	progesterone receptor signaling pathway	RT		2	0	0.095	20.3	0.53	83
GOTERM_BP_DIRECT	positive regulation of sister chromatid cohesion	RT		2	0	0.095	20.3	0.53	83
GOTERM_BP_DIRECT	positive regulation of hormone biosynthetic process	RT		2	0	0.095	20.3	0.53	83
GOTERM_BP_DIRECT	negative regulation of histone H3-K4 methylation	RT		2	0	0.095	20.3	0.53	83
GOTERM_BP_DIRECT	cellular heat acclimation	RT		2	0	0.095	20.3	0.53	83
GOTERM_BP_DIRECT	dosage compensation by inactivation of X chromosome	RT		2	0	0.095	20.3	0.53	83
GOTERM_BP_DIRECT	peptidyl-arginine methylation	RT		2	0	0.095	20.3	0.53	83
GOTERM_BP_DIRECT	regulation of glycogen catabolic process	RT		2	0	0.095	20.3	0.53	83
GOTERM_BP_DIRECT	maintenance of chromatin silencing	RT		2	0	0.095	20.3	0.53	83
GOTERM_BP_DIRECT	regulation of NF-kappaB import into nucleus	RT		2	0	0.095	20.3	0.53	83
GOTERM_BP_DIRECT	positive regulation of inclusion body assembly	RT		2	0	0.095	20.3	0.53	83
GOTERM_BP_DIRECT	regulation of Golgi inheritance	RT		2	0	0.095	20.3	0.53	83
GOTERM_BP_DIRECT	PML body organization	RT		2	0	0.095	20.3	0.53	83
GOTERM_BP_DIRECT	positive regulation of interleukin-1 production	RT		2	0	0.095	20.3	0.53	83
GOTERM_BP_DIRECT	protein deneddylation	RT		2	0	0.095	20.3	0.53	83
GOTERM_BP_DIRECT	stress-induced premature senescence	RT		2	0	0.095	20.3	0.53	83
GOTERM_BP_DIRECT	re-entry into mitotic cell cycle	RT		2	0	0.095	20.3	0.53	83
GOTERM_BP_DIRECT	positive regulation of mitochondrial membrane potential	RT		2	0	0.095	20.3	0.53	83
GOTERM_BP_DIRECT	second-messenger-mediated signaling	RT		2	0	0.095	20.3	0.53	83
GOTERM_BP_DIRECT	response to epidermal growth factor	RT		2	0	0.095	20.3	0.53	83
GOTERM_BP_DIRECT	intestinal epithelial cell maturation	RT		2	0	0.095	20.3	0.53	83
GOTERM_BP_DIRECT	follicle-stimulating hormone signaling pathway	RT		2	0	0.095	20.3	0.53	83
GOTERM_BP_DIRECT	morphogenesis of an epithelial fold	RT		2	0	0.095	20.3	0.53	83
GOTERM_BP_DIRECT	positive regulation of endodeoxyribonuclease activity	RT		2	0	0.095	20.3	0.53	83
