# Supplementary material for: Exploring the pharmacological mechanism of Shengjing capsule on male infertility by a network pharmacology approach
Source: BMC Complement Med Ther. 2022 Nov 18;22:299. doi: 10.1186/s12906-022-03774-z (PMC9675225; doi:10.1186/s12906-022-03774-z)
Supplement: Supplementary file 6 — Additional file 6: [file 12906_2022_3774_MOESM6_ESM.xlsx]

## Sheet: Sheet1
Category	Term	RT	Genes	Count	%	P-Value	Fold Enrichment	Benjamini	FDR
KEGG_PATHWAY	Viral carcinogenesis	RT		57	0.1	1.5e-28	5.8	3e-26	1.9e-25
KEGG_PATHWAY	Cell cycle	RT		38	0	1.7e-20	6.4	1.7e-18	2.2e-17
KEGG_PATHWAY	Ribosome	RT		39	0	6.6e-20	6	4.3e-18	8.2e-17
KEGG_PATHWAY	Epstein-Barr virus infection	RT		35	0	7.2e-18	6	3.5e-16	9e-15
KEGG_PATHWAY	Alcoholism	RT		39	0	1.2e-15	4.6	4.8e-14	1.5e-12
KEGG_PATHWAY	Hepatitis B	RT		35	0	2.5e-15	5.1	8.3e-14	3.2e-12
KEGG_PATHWAY	Chronic myeloid leukemia	RT		25	0	7.7e-15	7.3	2.1e-13	9.6e-12
KEGG_PATHWAY	Prostate cancer	RT		26	0	1.3e-13	6.2	3.3e-12	1.7e-10
KEGG_PATHWAY	Spliceosome	RT		31	0	3.7e-13	4.9	8.1e-12	4.6e-10
KEGG_PATHWAY	Herpes simplex infection	RT		35	0	3.5e-12	4	6.9e-11	4.4e-09
KEGG_PATHWAY	Pathways in cancer	RT		51	0.1	7.2e-11	2.7	1.3e-09	9e-08
KEGG_PATHWAY	Transcriptional misregulation in cancer	RT		31	0	1.7e-10	3.9	2.8e-09	2.1e-07
KEGG_PATHWAY	Oocyte meiosis	RT		25	0	2.4e-10	4.7	3.6e-09	3e-07
KEGG_PATHWAY	Thyroid hormone signaling pathway	RT		25	0	5.2e-10	4.6	7.3e-09	6.5e-07
KEGG_PATHWAY	Systemic lupus erythematosus	RT		27	0	5.2e-10	4.2	6.8e-09	6.5e-07
KEGG_PATHWAY	Pancreatic cancer	RT		19	0	6.3e-10	6.1	7.7e-09	7.8e-07
KEGG_PATHWAY	Proteasome	RT		16	0	6.8e-10	7.6	7.9e-09	8.5e-07
KEGG_PATHWAY	Hepatitis C	RT		25	0	1.1e-08	3.9	1.2e-07	1.4e-05
KEGG_PATHWAY	FoxO signaling pathway	RT		25	0	1.3e-08	3.9	1.4e-07	1.6e-05
KEGG_PATHWAY	Proteoglycans in cancer	RT		31	0	1.5e-08	3.3	1.4e-07	1.8e-05
KEGG_PATHWAY	HIF-1 signaling pathway	RT		21	0	1.6e-08	4.6	1.4e-07	1.9e-05
KEGG_PATHWAY	ErbB signaling pathway	RT		20	0	1.6e-08	4.8	1.4e-07	2e-05
KEGG_PATHWAY	Ubiquitin mediated proteolysis	RT		25	0	2.1e-08	3.8	1.8e-07	2.6e-05
KEGG_PATHWAY	Shigellosis	RT		17	0	2.9e-08	5.6	2.3e-07	3.6e-05
KEGG_PATHWAY	Influenza A	RT		27	0	1.5e-07	3.3	1.2e-06	0.00019
KEGG_PATHWAY	Neurotrophin signaling pathway	RT		22	0	1.7e-07	3.8	1.2e-06	0.00021
KEGG_PATHWAY	Acute myeloid leukemia	RT		15	0	2.2e-07	5.6	1.6e-06	0.00027
KEGG_PATHWAY	MAPK signaling pathway	RT		33	0	2.9e-07	2.7	2.1e-06	0.00037
KEGG_PATHWAY	HTLV-I infection	RT		33	0	3.2e-07	2.7	2.2e-06	0.0004
KEGG_PATHWAY	Focal adhesion	RT		29	0	3.8e-07	3	2.5e-06	0.00048
KEGG_PATHWAY	Colorectal cancer	RT		15	0	8.3e-07	5.1	5.3e-06	0.001
KEGG_PATHWAY	Adherens junction	RT		16	0	8.4e-07	4.7	5.1e-06	0.001
KEGG_PATHWAY	Chagas disease (American trypanosomiasis)	RT		19	0	1.5e-06	3.8	9.1e-06	0.0019
KEGG_PATHWAY	Glioma	RT		15	0	1.5e-06	4.8	8.8e-06	0.0019
KEGG_PATHWAY	Small cell lung cancer	RT		17	0	1.9e-06	4.2	1e-05	0.0023
KEGG_PATHWAY	Renal cell carcinoma	RT		15	0	1.9e-06	4.8	1e-05	0.0023
KEGG_PATHWAY	Estrogen signaling pathway	RT		18	0	3.3e-06	3.8	1.8e-05	0.0042
KEGG_PATHWAY	Endometrial cancer	RT		13	0	4e-06	5.2	2.1e-05	0.005
KEGG_PATHWAY	TGF-beta signaling pathway	RT		16	0	7.7e-06	4	3.9e-05	0.0097
KEGG_PATHWAY	PI3K-Akt signaling pathway	RT		36	0	1.4e-05	2.2	7e-05	0.018
KEGG_PATHWAY	Toxoplasmosis	RT		18	0	1.5e-05	3.4	6.9e-05	0.018
KEGG_PATHWAY	Bladder cancer	RT		11	0	1.5e-05	5.6	7.2e-05	0.019
KEGG_PATHWAY	B cell receptor signaling pathway	RT		14	0	1.7e-05	4.3	7.9e-05	0.022
KEGG_PATHWAY	Prolactin signaling pathway	RT		14	0	2.4e-05	4.1	0.00011	0.03
KEGG_PATHWAY	Hippo signaling pathway	RT		21	0	2.7e-05	2.9	0.00012	0.034
KEGG_PATHWAY	Apoptosis	RT		13	0	2.7e-05	4.4	0.00012	0.034
KEGG_PATHWAY	Measles	RT		19	0	5.2e-05	3	0.00022	0.064
KEGG_PATHWAY	RIG-I-like receptor signaling pathway	RT		13	0	9.6e-05	3.9	0.00039	0.12
KEGG_PATHWAY	Pathogenic Escherichia coli infection	RT		11	0	0.00011	4.5	0.00046	0.14
KEGG_PATHWAY	Central carbon metabolism in cancer	RT		12	0	0.00018	3.9	0.00072	0.23
KEGG_PATHWAY	Legionellosis	RT		11	0	0.00019	4.3	0.00073	0.24
KEGG_PATHWAY	T cell receptor signaling pathway	RT		15	0	0.00025	3.1	0.00092	0.31
KEGG_PATHWAY	NOD-like receptor signaling pathway	RT		11	0	0.00026	4.1	0.00096	0.32
KEGG_PATHWAY	Non-small cell lung cancer	RT		11	0	0.00026	4.1	0.00096	0.32
KEGG_PATHWAY	Bacterial invasion of epithelial cells	RT		13	0	0.00028	3.5	0.001	0.35
KEGG_PATHWAY	Osteoclast differentiation	RT		17	0	0.00045	2.7	0.0016	0.56
KEGG_PATHWAY	Toll-like receptor signaling pathway	RT		15	0	0.00045	3	0.0016	0.56
KEGG_PATHWAY	Melanoma	RT		12	0	0.00047	3.5	0.0016	0.58
KEGG_PATHWAY	Chemokine signaling pathway	RT		21	0	0.0005	2.4	0.0017	0.62
KEGG_PATHWAY	TNF signaling pathway	RT		15	0	0.0005	2.9	0.0017	0.62
KEGG_PATHWAY	Insulin resistance	RT		15	0	0.00055	2.9	0.0018	0.68
KEGG_PATHWAY	NF-kappa B signaling pathway	RT		13	0	0.00077	3.1	0.0025	0.96
KEGG_PATHWAY	Wnt signaling pathway	RT		17	0	0.0008	2.6	0.0025	0.99
KEGG_PATHWAY	Insulin signaling pathway	RT		17	0	0.0008	2.6	0.0025	0.99
KEGG_PATHWAY	Gap junction	RT		13	0	0.00086	3.1	0.0027	1.1
KEGG_PATHWAY	MicroRNAs in cancer	RT		27	0	0.001	2	0.0032	1.3
KEGG_PATHWAY	Protein processing in endoplasmic reticulum	RT		19	0	0.0011	2.4	0.0032	1.3
KEGG_PATHWAY	Epithelial cell signaling in Helicobacter pylori infection	RT		11	0	0.0011	3.4	0.0034	1.4
KEGG_PATHWAY	DNA replication	RT		8	0	0.0013	4.7	0.0038	1.6
KEGG_PATHWAY	Sphingolipid signaling pathway	RT		15	0	0.0016	2.6	0.0045	1.9
KEGG_PATHWAY	Adipocytokine signaling pathway	RT		11	0	0.0016	3.3	0.0045	2
KEGG_PATHWAY	Choline metabolism in cancer	RT		13	0	0.0029	2.7	0.008	3.5
KEGG_PATHWAY	Regulation of actin cytoskeleton	RT		20	0	0.0051	2	0.014	6.1
KEGG_PATHWAY	Salmonella infection	RT		11	0	0.0057	2.8	0.015	6.9
KEGG_PATHWAY	mTOR signaling pathway	RT		9	0	0.0057	3.3	0.015	6.9
KEGG_PATHWAY	Nucleotide excision repair	RT		8	0	0.0063	3.6	0.017	7.6
KEGG_PATHWAY	Signaling pathways regulating pluripotency of stem cells	RT		15	0	0.0065	2.2	0.017	7.8
KEGG_PATHWAY	VEGF signaling pathway	RT		9	0	0.0078	3.1	0.02	9.3
KEGG_PATHWAY	GnRH signaling pathway	RT		11	0	0.011	2.5	0.027	13
KEGG_PATHWAY	Thyroid cancer	RT		6	0	0.011	4.3	0.027	13
KEGG_PATHWAY	Long-term potentiation	RT		9	0	0.012	2.9	0.03	14
KEGG_PATHWAY	p53 signaling pathway	RT		9	0	0.014	2.8	0.033	16
KEGG_PATHWAY	RNA transport	RT		16	0	0.017	2	0.04	19
KEGG_PATHWAY	Fc gamma R-mediated phagocytosis	RT		10	0	0.018	2.5	0.042	20
KEGG_PATHWAY	Leishmaniasis	RT		9	0	0.019	2.7	0.044	21
KEGG_PATHWAY	Non-homologous end-joining	RT		4	0	0.021	6.5	0.049	24
KEGG_PATHWAY	Mismatch repair	RT		5	0	0.022	4.6	0.049	24
KEGG_PATHWAY	Progesterone-mediated oocyte maturation	RT		10	0	0.022	2.4	0.049	24
KEGG_PATHWAY	Pertussis	RT		9	0	0.025	2.5	0.056	27
KEGG_PATHWAY	Oxytocin signaling pathway	RT		14	0	0.026	2	0.057	28
KEGG_PATHWAY	mRNA surveillance pathway	RT		10	0	0.028	2.3	0.061	30
KEGG_PATHWAY	Cytosolic DNA-sensing pathway	RT		8	0	0.031	2.6	0.067	33
KEGG_PATHWAY	Ras signaling pathway	RT		18	0	0.04	1.7	0.084	40
KEGG_PATHWAY	Fc epsilon RI signaling pathway	RT		8	0	0.042	2.5	0.087	41
KEGG_PATHWAY	Tuberculosis	RT		15	0	0.042	1.8	0.086	41
KEGG_PATHWAY	cAMP signaling pathway	RT		16	0	0.049	1.7	0.1	47
KEGG_PATHWAY	Circadian rhythm	RT		5	0	0.057	3.4	0.11	52
KEGG_PATHWAY	Endocytosis	RT		18	0	0.066	1.6	0.13	57
KEGG_PATHWAY	Type II diabetes mellitus	RT		6	0	0.076	2.6	0.15	63
KEGG_PATHWAY	Notch signaling pathway	RT		6	0	0.076	2.6	0.15	63
KEGG_PATHWAY	Leukocyte transendothelial migration	RT		10	0	0.096	1.8	0.18	72
