# Supplementary material for: Exploring the pharmacological mechanism of Shengjing capsule on male infertility by a network pharmacology approach
Source: BMC Complement Med Ther. 2022 Nov 18;22:299. doi: 10.1186/s12906-022-03774-z (PMC9675225; doi:10.1186/s12906-022-03774-z)
Supplement: Supplementary file 7 — Additional file 7: [file 12906_2022_3774_MOESM7_ESM.csv]

SUID	AverageShortestPathLength	BetweennessCentrality	ClosenessCentrality	ClusteringCoefficient	Degree	Eccentricity	Gene	IsSingleNode	name	NeighborhoodConnectivity	NumberOfDirectedEdges	NumberOfUndirectedEdges	PartnerOfMultiEdgedNodePairs	Radiality	selected	SelfLoops	shared name	Stress	TopologicalCoefficient
72	2.74440895	0.15035857	0.36437718	0.0	57	5	USP7	false	Viral carcinogenesis	8.64912281	57	0	0	0.78194888	false	0	Viral carcinogenesis	914136	0.16628528
73	2.81469649	0.01313684	0.35527809	0.0	14	5		false	CREBBP	30.0	14	0	0	0.77316294	false	0	CREBBP	106748	0.19727891
74	3.63897764	7.696E-5	0.27480246	0.0	2	6		false	DDX3X	46.0	2	0	0	0.6701278	false	0	DDX3X	1448	0.65217391
75	2.81469649	0.01313684	0.35527809	0.0	14	5		false	EP300	30.0	14	0	0	0.77316294	false	0	EP300	106748	0.19727891
76	3.07028754	0.01052685	0.32570239	0.0	16	6		false	JUN	28.625	16	0	0	0.74121406	false	0	JUN	128750	0.19184028
77	2.71884984	0.03845527	0.36780259	0.0	14	4		false	MDM2	28.28571429	14	0	0	0.78514377	false	0	MDM2	187534	0.16947649
78	3.11501597	0.00811246	0.32102564	0.0	17	6		false	NFKBIA	27.58823529	17	0	0	0.735623	false	0	NFKBIA	106932	0.19550173
79	3.23642173	0.00518568	0.30898322	0.0	12	6		false	RB1	30.16666667	12	0	0	0.72044728	false	0	RB1	59216	0.23907104
80	2.62939297	0.03051653	0.38031592	0.0	24	5		false	RELA	25.125	24	0	0	0.79632588	false	0	RELA	238310	0.14533133
81	3.42811502	0.02297648	0.2917055	0.0	3	6		false	SNW1	41.0	3	0	0	0.69648562	false	0	SNW1	129774	0.39215686
82	3.08306709	0.00413836	0.32435233	0.0	11	5		false	SRC	24.81818182	11	0	0	0.73961661	false	0	SRC	40950	0.22053872
83	3.23003195	0.00339905	0.30959446	0.0	8	6		false	TRAF2	33.25	8	0	0	0.72124601	false	0	TRAF2	38900	0.25393701
84	3.46645367	0.00188501	0.28847926	0.0	4	6		false	ACTN4	32.25	4	0	0	0.69169329	false	0	ACTN4	27348	0.33244681
85	3.74121406	0.0	0.26729291	0.0	1	6		false	CHD4	57.0	1	0	0	0.65734824	false	0	CHD4	0	0.0
86	3.42172524	0.00206656	0.29225023	0.0	4	6		false	CDK1	38.75	4	0	0	0.69728435	false	0	CDK1	15588	0.36650485
87	2.89776358	0.01123186	0.34509372	0.0	11	5		false	CDK2	34.09090909	11	0	0	0.76277955	false	0	CDK2	102600	0.24153948
88	2.70607029	0.02572028	0.36953955	0.0	17	5		false	CDKN1A	30.0	17	0	0	0.78674121	false	0	CDKN1A	208188	0.18012422
89	3.33865815	0.00231486	0.29952153	0.0	8	6		false	CDKN2A	31.125	8	0	0	0.70766773	false	0	CDKN2A	23292	0.27386364
90	3.485623	0.00463182	0.28689276	0.0	3	6		false	DDB1	39.0	3	0	0	0.68929712	false	0	DDB1	15906	0.41758242
91	2.84025559	0.01597488	0.35208099	0.0	21	5		false	GRB2	26.33333333	21	0	0	0.76996805	false	0	GRB2	161174	0.18627451
92	3.41533546	0.01616945	0.29279701	0.0	3	6		false	HNRNPK	41.0	3	0	0	0.69808307	false	0	HNRNPK	117802	0.38095238
93	3.61341853	5.3294E-4	0.27674624	0.0	3	6		false	HIST1H4A	41.0	3	0	0	0.67332268	false	0	HIST1H4A	14962	0.54794521
94	3.61341853	5.3294E-4	0.27674624	0.0	3	6		false	HIST1H4B	41.0	3	0	0	0.67332268	false	0	HIST1H4B	14962	0.54794521
95	3.61341853	5.3294E-4	0.27674624	0.0	3	6		false	HIST1H4C	41.0	3	0	0	0.67332268	false	0	HIST1H4C	14962	0.54794521
96	3.61341853	5.3294E-4	0.27674624	0.0	3	6		false	HIST1H4D	41.0	3	0	0	0.67332268	false	0	HIST1H4D	14962	0.54794521
97	3.61341853	5.3294E-4	0.27674624	0.0	3	6		false	HIST1H4E	41.0	3	0	0	0.67332268	false	0	HIST1H4E	14962	0.54794521
98	3.61341853	5.3294E-4	0.27674624	0.0	3	6		false	HIST1H4F	41.0	3	0	0	0.67332268	false	0	HIST1H4F	14962	0.54794521
99	3.61341853	5.3294E-4	0.27674624	0.0	3	6		false	HIST1H4H	41.0	3	0	0	0.67332268	false	0	HIST1H4H	14962	0.54794521
100	3.61341853	5.3294E-4	0.27674624	0.0	3	6		false	HIST1H4I	41.0	3	0	0	0.67332268	false	0	HIST1H4I	14962	0.54794521
101	3.61341853	5.3294E-4	0.27674624	0.0	3	6		false	HIST1H4J	41.0	3	0	0	0.67332268	false	0	HIST1H4J	14962	0.54794521
102	3.61341853	5.3294E-4	0.27674624	0.0	3	6		false	HIST1H4K	41.0	3	0	0	0.67332268	false	0	HIST1H4K	14962	0.54794521
103	3.61341853	5.3294E-4	0.27674624	0.0	3	6		false	HIST1H4L	41.0	3	0	0	0.67332268	false	0	HIST1H4L	14962	0.54794521
104	3.61341853	5.3294E-4	0.27674624	0.0	3	6		false	HIST2H4A	41.0	3	0	0	0.67332268	false	0	HIST2H4A	14962	0.54794521
105	3.61341853	5.3294E-4	0.27674624	0.0	3	6		false	HIST2H4B	41.0	3	0	0	0.67332268	false	0	HIST2H4B	14962	0.54794521
106	3.61341853	5.3294E-4	0.27674624	0.0	3	6		false	HIST4H4	41.0	3	0	0	0.67332268	false	0	HIST4H4	14962	0.54794521
107	3.14696486	0.00837506	0.3177665	0.0	8	6		false	HDAC1	37.625	8	0	0	0.73162939	false	0	HDAC1	65604	0.26160714
108	3.14696486	0.00837506	0.3177665	0.0	8	6		false	HDAC2	37.625	8	0	0	0.73162939	false	0	HDAC2	65604	0.26160714
109	3.53035144	5.2633E-4	0.28325792	0.0	3	6		false	HDAC3	40.33333333	3	0	0	0.68370607	false	0	HDAC3	4744	0.4627451
110	3.61980831	1.6366E-4	0.27625772	0.0	2	6		false	HDAC5	48.0	2	0	0	0.67252396	false	0	HDAC5	1876	0.64383562
111	3.61980831	1.6366E-4	0.27625772	0.0	2	6		false	HDAC6	48.0	2	0	0	0.67252396	false	0	HDAC6	1876	0.64383562
112	2.80191693	0.0131831	0.35689852	0.0	19	5		false	IKBKG	27.26315789	19	0	0	0.77476038	false	0	IKBKG	154084	0.18238304
113	3.53035144	6.5672E-4	0.28325792	0.0	3	6		false	KAT2B	38.33333333	3	0	0	0.68370607	false	0	KAT2B	6008	0.43921569
114	2.66134185	0.03980537	0.3757503	0.0	33	5		false	MAPK1	23.6969697	33	0	0	0.79233227	false	0	MAPK1	378896	0.14932217
115	2.66134185	0.03980537	0.3757503	0.0	33	5		false	MAPK3	23.6969697	33	0	0	0.79233227	false	0	MAPK3	378896	0.14932217
116	2.61661342	0.0302569	0.38217338	0.0	24	5		false	NFKB1	26.375	24	0	0	0.79792332	false	0	NFKB1	272646	0.15104167
117	3.28115016	0.00101642	0.30477118	0.0	3	5		false	PXN	39.0	3	0	0	0.71485623	false	0	PXN	9966	0.44705882
118	2.75079872	0.02693057	0.36353078	0.0	29	5		false	PIK3R1	24.31034483	29	0	0	0.78115016	false	0	PIK3R1	296530	0.16415736
119	3.57507987	0.01460343	0.27971403	0.0	3	6		false	PSMC1	36.0	3	0	0	0.67811502	false	0	PSMC1	166322	0.44303797
120	3.74121406	0.0	0.26729291	0.0	1	6		false	PKM	57.0	1	0	0	0.65734824	false	0	PKM	0	0.0
121	2.96166134	0.00799276	0.33764833	0.0	12	5		false	STAT3	28.83333333	12	0	0	0.75479233	false	0	STAT3	92888	0.22089947
122	2.57827476	0.03454458	0.38785626	0.0	23	5		false	TP53	27.65217391	23	0	0	0.80271565	false	0	TP53	278766	0.15229814
123	3.12140575	0.00324957	0.32036847	0.0	6	5		false	YWHAB	34.5	6	0	0	0.73482428	false	0	YWHAB	28484	0.31308411
124	3.10223642	0.00332777	0.32234809	0.0	6	5		false	YWHAE	32.33333333	6	0	0	0.73722045	false	0	YWHAE	27790	0.28484848
125	3.17891374	0.00284978	0.31457286	0.0	5	5		false	YWHAH	34.4	5	0	0	0.72763578	false	0	YWHAH	22998	0.33069307
126	3.17891374	0.00284978	0.31457286	0.0	5	5		false	YWHAG	34.4	5	0	0	0.72763578	false	0	YWHAG	22998	0.33069307
127	3.12140575	0.00324957	0.32036847	0.0	6	5		false	YWHAQ	34.5	6	0	0	0.73482428	false	0	YWHAQ	28484	0.31308411
128	3.12140575	0.00324957	0.32036847	0.0	6	5		false	YWHAZ	34.5	6	0	0	0.73482428	false	0	YWHAZ	28484	0.31308411
129	3.42811502	0.00165879	0.2917055	0.0	4	6		false	USP7	38.0	4	0	0	0.69648562	false	0	USP7	13980	0.37
130	3.07667732	0.06923607	0.32502596	0.0	38	5	MYC	false	Cell cycle	7.31578947	38	0	0	0.74041534	false	0	Cell cycle	369824	0.15789474
131	3.72204473	9.0915E-4	0.26866953	0.0	6	6		false	ABL1	28.83333333	6	0	0	0.65974441	false	0	ABL1	6216	0.33943089
132	3.52396166	0.00244369	0.28377153	0.0	5	6		false	ATM	28.0	5	0	0	0.68450479	false	0	ATM	12122	0.2967033
133	4.07348243	0.0	0.2454902	0.0	1	6		false	RAD21	38.0	1	0	0	0.6158147	false	0	RAD21	0	0.0
134	3.53035144	0.00425743	0.28325792	0.0	5	6		false	SKP1	27.8	5	0	0	0.68370607	false	0	SKP1	20830	0.29130435
135	3.5686901	0.00249081	0.28021486	0.0	10	6		false	SMAD2	25.3	10	0	0	0.67891374	false	0	SMAD2	21188	0.24059406
136	3.5686901	0.00249081	0.28021486	0.0	10	6		false	SMAD3	25.3	10	0	0	0.67891374	false	0	SMAD3	21188	0.24059406
137	3.53035144	0.00279255	0.28325792	0.0	11	6		false	SMAD4	26.72727273	11	0	0	0.68370607	false	0	SMAD4	25990	0.24271012
138	3.53035144	0.00425743	0.28325792	0.0	5	6		false	CUL1	27.8	5	0	0	0.68370607	false	0	CUL1	20830	0.29130435
139	3.05750799	0.00813741	0.32706374	0.0	16	6		false	GSK3B	25.25	16	0	0	0.7428115	false	0	GSK3B	70544	0.2127193
140	4.07348243	0.0	0.2454902	0.0	1	6		false	MCM2	38.0	1	0	0	0.6158147	false	0	MCM2	0	0.0
141	4.07348243	0.0	0.2454902	0.0	1	6		false	MCM3	38.0	1	0	0	0.6158147	false	0	MCM3	0	0.0
142	4.07348243	0.0	0.2454902	0.0	1	6		false	MCM5	38.0	1	0	0	0.6158147	false	0	MCM5	0	0.0
143	4.07348243	0.0	0.2454902	0.0	1	6		false	MCM7	38.0	1	0	0	0.6158147	false	0	MCM7	0	0.0
144	3.88178914	3.0114E-4	0.25761317	0.0	3	6		false	PLK1	29.33333333	3	0	0	0.63977636	false	0	PLK1	2474	0.46448087
145	3.81789137	3.4802E-4	0.26192469	0.0	3	6		false	PCNA	35.33333333	3	0	0	0.64776358	false	0	PCNA	3032	0.49047619
146	4.07348243	0.0	0.2454902	0.0	1	6		false	PRKDC	38.0	1	0	0	0.6158147	false	0	PRKDC	0	0.0
147	3.21086262	0.0081429	0.31144279	0.0	7	6		false	RBX1	27.28571429	7	0	0	0.72364217	false	0	RBX1	39756	0.26551227
148	4.07348243	0.0	0.2454902	0.0	1	6		false	SFN	38.0	1	0	0	0.6158147	false	0	SFN	0	0.0
149	3.98402556	8.763E-5	0.25100241	0.0	2	6		false	SMC1A	31.5	2	0	0	0.62699681	false	0	SMC1A	926	0.63541667
150	3.98402556	8.763E-5	0.25100241	0.0	2	6		false	SMC3	31.5	2	0	0	0.62699681	false	0	SMC3	926	0.63541667
151	2.76357827	0.02500872	0.36184971	0.0	19	5		false	MYC	26.10526316	19	0	0	0.77955272	false	0	MYC	190342	0.16736842
152	4.00958466	0.22841402	0.24940239	0.0	39	7	RPLP0	false	Ribosome	1.07692308	39	0	0	0.62380192	false	0	Ribosome	993586	0.02564103
153	5.00638978	0.0	0.19974474	0.0	1	8		false	RPL10	39.0	1	0	0	0.49920128	false	0	RPL10	0	0.0
154	5.00638978	0.0	0.19974474	0.0	1	8		false	RPL11	39.0	1	0	0	0.49920128	false	0	RPL11	0	0.0
155	5.00638978	0.0	0.19974474	0.0	1	8		false	RPL13	39.0	1	0	0	0.49920128	false	0	RPL13	0	0.0
156	5.00638978	0.0	0.19974474	0.0	1	8		false	RPL14	39.0	1	0	0	0.49920128	false	0	RPL14	0	0.0
157	5.00638978	0.0	0.19974474	0.0	1	8		false	RPL15	39.0	1	0	0	0.49920128	false	0	RPL15	0	0.0
158	5.00638978	0.0	0.19974474	0.0	1	8		false	RPL18	39.0	1	0	0	0.49920128	false	0	RPL18	0	0.0
159	5.00638978	0.0	0.19974474	0.0	1	8		false	RPL18A	39.0	1	0	0	0.49920128	false	0	RPL18A	0	0.0
160	5.00638978	0.0	0.19974474	0.0	1	8		false	RPL22	39.0	1	0	0	0.49920128	false	0	RPL22	0	0.0
161	5.00638978	0.0	0.19974474	0.0	1	8		false	RPL23	39.0	1	0	0	0.49920128	false	0	RPL23	0	0.0
162	5.00638978	0.0	0.19974474	0.0	1	8		false	RPL23A	39.0	1	0	0	0.49920128	false	0	RPL23A	0	0.0
163	5.00638978	0.0	0.19974474	0.0	1	8		false	RPL24	39.0	1	0	0	0.49920128	false	0	RPL24	0	0.0
164	5.00638978	0.0	0.19974474	0.0	1	8		false	RPL3	39.0	1	0	0	0.49920128	false	0	RPL3	0	0.0
165	5.00638978	0.0	0.19974474	0.0	1	8		false	RPL4	39.0	1	0	0	0.49920128	false	0	RPL4	0	0.0
166	5.00638978	0.0	0.19974474	0.0	1	8		false	RPL5	39.0	1	0	0	0.49920128	false	0	RPL5	0	0.0
167	5.00638978	0.0	0.19974474	0.0	1	8		false	RPL6	39.0	1	0	0	0.49920128	false	0	RPL6	0	0.0
168	5.00638978	0.0	0.19974474	0.0	1	8		false	RPL7	39.0	1	0	0	0.49920128	false	0	RPL7	0	0.0
169	5.00638978	0.0	0.19974474	0.0	1	8		false	RPL7A	39.0	1	0	0	0.49920128	false	0	RPL7A	0	0.0
170	5.00638978	0.0	0.19974474	0.0	1	8		false	RPS10	39.0	1	0	0	0.49920128	false	0	RPS10	0	0.0
171	5.00638978	0.0	0.19974474	0.0	1	8		false	RPS11	39.0	1	0	0	0.49920128	false	0	RPS11	0	0.0
172	5.00638978	0.0	0.19974474	0.0	1	8		false	RPS13	39.0	1	0	0	0.49920128	false	0	RPS13	0	0.0
173	5.00638978	0.0	0.19974474	0.0	1	8		false	RPS14	39.0	1	0	0	0.49920128	false	0	RPS14	0	0.0
174	5.00638978	0.0	0.19974474	0.0	1	8		false	RPS15A	39.0	1	0	0	0.49920128	false	0	RPS15A	0	0.0
175	5.00638978	0.0	0.19974474	0.0	1	8		false	RPS16	39.0	1	0	0	0.49920128	false	0	RPS16	0	0.0
176	5.00638978	0.0	0.19974474	0.0	1	8		false	RPS18	39.0	1	0	0	0.49920128	false	0	RPS18	0	0.0
177	5.00638978	0.0	0.19974474	0.0	1	8		false	RPS19	39.0	1	0	0	0.49920128	false	0	RPS19	0	0.0
178	5.00638978	0.0	0.19974474	0.0	1	8		false	RPS2	39.0	1	0	0	0.49920128	false	0	RPS2	0	0.0
179	5.00638978	0.0	0.19974474	0.0	1	8		false	RPS20	39.0	1	0	0	0.49920128	false	0	RPS20	0	0.0
180	5.00638978	0.0	0.19974474	0.0	1	8		false	RPS27	39.0	1	0	0	0.49920128	false	0	RPS27	0	0.0
181	5.00638978	0.0	0.19974474	0.0	1	8		false	RPS27A	39.0	1	0	0	0.49920128	false	0	RPS27A	0	0.0
182	5.00638978	0.0	0.19974474	0.0	1	8		false	RPS3	39.0	1	0	0	0.49920128	false	0	RPS3	0	0.0
183	5.00638978	0.0	0.19974474	0.0	1	8		false	RPS3A	39.0	1	0	0	0.49920128	false	0	RPS3A	0	0.0
184	5.00638978	0.0	0.19974474	0.0	1	8		false	RPS4X	39.0	1	0	0	0.49920128	false	0	RPS4X	0	0.0
185	5.00638978	0.0	0.19974474	0.0	1	8		false	RPS5	39.0	1	0	0	0.49920128	false	0	RPS5	0	0.0
186	3.25559105	0.21901949	0.30716389	0.0	4	6		false	RPS6	30.5	4	0	0	0.71805112	false	0	RPS6	1020010	0.30729167
187	5.00638978	0.0	0.19974474	0.0	1	8		false	RPS7	39.0	1	0	0	0.49920128	false	0	RPS7	0	0.0
188	5.00638978	0.0	0.19974474	0.0	1	8		false	RPS8	39.0	1	0	0	0.49920128	false	0	RPS8	0	0.0
189	5.00638978	0.0	0.19974474	0.0	1	8		false	RPS9	39.0	1	0	0	0.49920128	false	0	RPS9	0	0.0
190	5.00638978	0.0	0.19974474	0.0	1	8		false	RPSA	39.0	1	0	0	0.49920128	false	0	RPSA	0	0.0
191	5.00638978	0.0	0.19974474	0.0	1	8		false	RPLP0	39.0	1	0	0	0.49920128	false	0	RPLP0	0	0.0
192	2.8913738	0.10577739	0.34585635	0.0	35	5	VIM	false	Epstein-Barr virus infection	11.2	35	0	0	0.76357827	false	0	Epstein-Barr virus infection	1009046	0.22666667
193	2.8658147	0.0272441	0.34894091	0.0	30	5		false	AKT1	22.3	30	0	0	0.76677316	false	0	AKT1	299484	0.17317073
194	3.54313099	0.00105432	0.28223625	0.0	5	6		false	TBK1	31.4	5	0	0	0.68210863	false	0	TBK1	14550	0.37073171
195	3.31309904	0.0114417	0.30183221	0.0	10	6		false	TRAF6	28.0	10	0	0	0.71086262	false	0	TRAF6	80676	0.24107143
196	2.92332268	0.01068745	0.3420765	0.0	19	5		false	CHUK	25.57894737	19	0	0	0.75958466	false	0	CHUK	130892	0.19507101
197	2.90415335	0.01245767	0.34433443	0.0	21	5		false	IKBKB	25.47619048	21	0	0	0.76198083	false	0	IKBKB	158200	0.19272591
198	3.21086262	0.00737345	0.31144279	0.0	17	6		false	MAPK8	25.82352941	17	0	0	0.72364217	false	0	MAPK8	105984	0.20515314
199	3.84345048	0.00317341	0.26018288	0.0	2	6		false	PSMC2	25.5	2	0	0	0.64456869	false	0	PSMC2	68124	0.6125
200	3.84345048	0.00317341	0.26018288	0.0	2	6		false	PSMC3	25.5	2	0	0	0.64456869	false	0	PSMC3	68124	0.6125
201	3.84345048	0.00317341	0.26018288	0.0	2	6		false	PSMC5	25.5	2	0	0	0.64456869	false	0	PSMC5	68124	0.6125
202	3.84345048	0.00317341	0.26018288	0.0	2	6		false	PSMC6	25.5	2	0	0	0.64456869	false	0	PSMC6	68124	0.6125
203	3.84345048	0.00317341	0.26018288	0.0	2	6		false	PSMD1	25.5	2	0	0	0.64456869	false	0	PSMD1	68124	0.6125
204	3.84345048	0.00317341	0.26018288	0.0	2	6		false	PSMD11	25.5	2	0	0	0.64456869	false	0	PSMD11	68124	0.6125
205	3.84345048	0.00317341	0.26018288	0.0	2	6		false	PSMD2	25.5	2	0	0	0.64456869	false	0	PSMD2	68124	0.6125
206	3.84345048	0.00317341	0.26018288	0.0	2	6		false	PSMD3	25.5	2	0	0	0.64456869	false	0	PSMD3	68124	0.6125
207	3.84345048	0.00317341	0.26018288	0.0	2	6		false	PSMD4	25.5	2	0	0	0.64456869	false	0	PSMD4	68124	0.6125
208	3.88817891	0.0	0.25718981	0.0	1	6		false	VIM	35.0	1	0	0	0.63897764	false	0	VIM	0	0.0
209	3.18530351	0.05578472	0.31394183	0.0	39	6	PPP1CC	false	Alcoholism	6.1025641	39	0	0	0.72683706	false	0	Alcoholism	313198	0.13083498
210	4.16932907	4.222E-5	0.23984674	0.0	2	7		false	H2AFX	33.0	2	0	0	0.60383387	false	0	H2AFX	2724	0.82051282
211	2.88498403	0.01959228	0.34662237	0.0	25	6		false	RAF1	22.52	25	0	0	0.764377	false	0	RAF1	202924	0.1630303
212	3.51757188	0.00148593	0.28428701	0.0	8	6		false	SHC1	22.75	8	0	0	0.68530351	false	0	SHC1	15290	0.24438202
213	3.76038339	4.3803E-4	0.26593033	0.0	3	6		false	HIST1H3A	32.33333333	3	0	0	0.65495208	false	0	HIST1H3A	8144	0.5497076
214	3.76038339	4.3803E-4	0.26593033	0.0	3	6		false	HIST1H3B	32.33333333	3	0	0	0.65495208	false	0	HIST1H3B	8144	0.5497076
215	3.76038339	4.3803E-4	0.26593033	0.0	3	6		false	HIST1H3C	32.33333333	3	0	0	0.65495208	false	0	HIST1H3C	8144	0.5497076
216	3.76038339	4.3803E-4	0.26593033	0.0	3	6		false	HIST1H3D	32.33333333	3	0	0	0.65495208	false	0	HIST1H3D	8144	0.5497076
217	3.76038339	4.3803E-4	0.26593033	0.0	3	6		false	HIST1H3E	32.33333333	3	0	0	0.65495208	false	0	HIST1H3E	8144	0.5497076
218	3.76038339	4.3803E-4	0.26593033	0.0	3	6		false	HIST1H3F	32.33333333	3	0	0	0.65495208	false	0	HIST1H3F	8144	0.5497076
219	3.76038339	4.3803E-4	0.26593033	0.0	3	6		false	HIST1H3G	32.33333333	3	0	0	0.65495208	false	0	HIST1H3G	8144	0.5497076
220	3.76038339	4.3803E-4	0.26593033	0.0	3	6		false	HIST1H3H	32.33333333	3	0	0	0.65495208	false	0	HIST1H3H	8144	0.5497076
221	3.76038339	4.3803E-4	0.26593033	0.0	3	6		false	HIST1H3I	32.33333333	3	0	0	0.65495208	false	0	HIST1H3I	8144	0.5497076
222	3.76038339	4.3803E-4	0.26593033	0.0	3	6		false	HIST1H3J	32.33333333	3	0	0	0.65495208	false	0	HIST1H3J	8144	0.5497076
223	3.76038339	4.3803E-4	0.26593033	0.0	3	6		false	HIST3H3	32.33333333	3	0	0	0.65495208	false	0	HIST3H3	8144	0.5497076
224	3.08945687	0.00514086	0.32368149	0.0	6	6		false	PPP1CA	30.0	6	0	0	0.73881789	false	0	PPP1CA	30524	0.24369748
225	3.08945687	0.00514086	0.32368149	0.0	6	6		false	PPP1CB	30.0	6	0	0	0.73881789	false	0	PPP1CB	30524	0.24369748
226	3.08945687	0.00514086	0.32368149	0.0	6	6		false	PPP1CC	30.0	6	0	0	0.73881789	false	0	PPP1CC	30524	0.24369748
227	3.07028754	0.02210699	0.32570239	0.0	35	5	MYC	false	Hepatitis B	15.2	35	0	0	0.74121406	false	0	Hepatitis B	264712	0.32272727
228	3.69648562	3.0956E-4	0.27052723	0.0	4	6		false	IKBKE	30.5	4	0	0	0.6629393	false	0	IKBKE	4192	0.44029851
229	3.53674121	0.0052159	0.28274616	0.0	5	6		false	MAP3K1	29.6	5	0	0	0.68290735	false	0	MAP3K1	26354	0.32134831
230	3.42172524	0.00137748	0.29225023	0.0	9	6		false	PTEN	26.88888889	9	0	0	0.69728435	false	0	PTEN	15040	0.30103359
231	3.15974441	0.00501604	0.31648129	0.0	11	6		false	PRKCA	28.90909091	11	0	0	0.73003195	false	0	PRKCA	54810	0.27096205
232	3.12779553	0.00863268	0.31971399	0.0	25	5	MYC	false	Chronic myeloid leukemia	17.68	25	0	0	0.73402556	false	0	Chronic myeloid leukemia	148174	0.37066667
233	3.58146965	8.1021E-4	0.27921499	0.0	8	6		false	CRK	26.5	8	0	0	0.67731629	false	0	CRK	12068	0.32278481
234	3.32587859	0.00553696	0.30067243	0.0	5	6		false	CBL	30.4	5	0	0	0.70926518	false	0	CBL	29618	0.35421687
235	3.12140575	0.00866751	0.32036847	0.0	26	5	TP53	false	Prostate cancer	17.76923077	26	0	0	0.73482428	false	0	Prostate cancer	136490	0.37264957
236	3.81789137	1.9639E-4	0.26192469	0.0	3	6		false	AR	34.0	3	0	0	0.64776358	false	0	AR	2658	0.47142857
237	3.21086262	0.00293902	0.31144279	0.0	10	6		false	CTNNB1	26.0	10	0	0	0.72364217	false	0	CTNNB1	28654	0.26041667
238	3.14696486	0.00711986	0.3177665	0.0	16	6		false	EGFR	24.0	16	0	0	0.73162939	false	0	EGFR	81206	0.23
239	3.42172524	4.5332E-4	0.29225023	0.0	4	6		false	HSP90AB1	31.5	4	0	0	0.69728435	false	0	HSP90AB1	8448	0.43571429
240	3.42172524	4.5332E-4	0.29225023	0.0	4	6		false	HSP90B1	31.5	4	0	0	0.69728435	false	0	HSP90B1	8448	0.43571429
241	3.40894569	0.13385451	0.29334583	0.0	31	5	SF3B3	false	Spliceosome	1.80645161	31	0	0	0.69888179	false	0	Spliceosome	1033924	0.08064516
242	3.31948882	0.03710229	0.3012512	0.0	3	6		false	DDX5	31.0	3	0	0	0.7100639	false	0	DDX5	85078	0.34883721
243	4.4057508	0.0	0.22697607	0.0	1	6		false	DHX15	31.0	1	0	0	0.57428115	false	0	DHX15	0	0.0
244	4.4057508	0.0	0.22697607	0.0	1	6		false	RBMX	31.0	1	0	0	0.57428115	false	0	RBMX	0	0.0
245	4.4057508	0.0	0.22697607	0.0	1	6		false	U2AF2	31.0	1	0	0	0.57428115	false	0	U2AF2	0	0.0
246	4.4057508	0.0	0.22697607	0.0	1	6		false	CDC5L	31.0	1	0	0	0.57428115	false	0	CDC5L	0	0.0
247	4.4057508	0.0	0.22697607	0.0	1	6		false	EFTUD2	31.0	1	0	0	0.57428115	false	0	EFTUD2	0	0.0
248	4.4057508	0.0	0.22697607	0.0	1	6		false	EIF4A3	31.0	1	0	0	0.57428115	false	0	EIF4A3	0	0.0
249	3.61341853	0.0096446	0.27674624	0.0	5	6		false	HSPA1L	25.4	5	0	0	0.67332268	false	0	HSPA1L	165686	0.30886076
250	3.61341853	0.0096446	0.27674624	0.0	5	6		false	HSPA1A	25.4	5	0	0	0.67332268	false	0	HSPA1A	165686	0.30886076
251	3.61341853	0.0096446	0.27674624	0.0	5	6		false	HSPA1B	25.4	5	0	0	0.67332268	false	0	HSPA1B	165686	0.30886076
252	3.61341853	0.0096446	0.27674624	0.0	5	6		false	HSPA8	25.4	5	0	0	0.67332268	false	0	HSPA8	165686	0.30886076
253	4.4057508	0.0	0.22697607	0.0	1	6		false	HNRNPA1	31.0	1	0	0	0.57428115	false	0	HNRNPA1	0	0.0
254	4.4057508	0.0	0.22697607	0.0	1	6		false	HNRNPA3	31.0	1	0	0	0.57428115	false	0	HNRNPA3	0	0.0
255	4.4057508	0.0	0.22697607	0.0	1	6		false	HNRNPC	31.0	1	0	0	0.57428115	false	0	HNRNPC	0	0.0
256	4.4057508	0.0	0.22697607	0.0	1	6		false	HNRNPM	31.0	1	0	0	0.57428115	false	0	HNRNPM	0	0.0
257	4.4057508	0.0	0.22697607	0.0	1	6		false	HNRNPU	31.0	1	0	0	0.57428115	false	0	HNRNPU	0	0.0
258	4.4057508	0.0	0.22697607	0.0	1	6		false	PUF60	31.0	1	0	0	0.57428115	false	0	PUF60	0	0.0
259	4.4057508	0.0	0.22697607	0.0	1	6		false	PCBP1	31.0	1	0	0	0.57428115	false	0	PCBP1	0	0.0
260	3.88817891	0.00997248	0.25718981	0.0	2	6		false	PRPF19	28.0	2	0	0	0.63897764	false	0	PRPF19	13624	0.5
261	4.4057508	0.0	0.22697607	0.0	1	6		false	PRPF40A	31.0	1	0	0	0.57428115	false	0	PRPF40A	0	0.0
262	4.4057508	0.0	0.22697607	0.0	1	6		false	PRPF8	31.0	1	0	0	0.57428115	false	0	PRPF8	0	0.0
263	3.75399361	0.00395349	0.26638298	0.0	2	6		false	SRSF1	33.0	2	0	0	0.6557508	false	0	SRSF1	42826	0.51612903
264	3.75399361	0.00395349	0.26638298	0.0	2	6		false	SRSF2	33.0	2	0	0	0.6557508	false	0	SRSF2	42826	0.51612903
265	4.4057508	0.0	0.22697607	0.0	1	6		false	SNRNP70	31.0	1	0	0	0.57428115	false	0	SNRNP70	0	0.0
266	4.4057508	0.0	0.22697607	0.0	1	6		false	SNRNP200	31.0	1	0	0	0.57428115	false	0	SNRNP200	0	0.0
267	4.4057508	0.0	0.22697607	0.0	1	6		false	SF3A1	31.0	1	0	0	0.57428115	false	0	SF3A1	0	0.0
268	4.4057508	0.0	0.22697607	0.0	1	6		false	SF3B1	31.0	1	0	0	0.57428115	false	0	SF3B1	0	0.0
269	4.4057508	0.0	0.22697607	0.0	1	6		false	SF3B2	31.0	1	0	0	0.57428115	false	0	SF3B2	0	0.0
270	4.4057508	0.0	0.22697607	0.0	1	6		false	SF3B3	31.0	1	0	0	0.57428115	false	0	SF3B3	0	0.0
271	2.94249201	0.07301085	0.33984799	0.0	35	5	USP7	false	Herpes simplex infection	8.91428571	35	0	0	0.7571885	false	0	Herpes simplex infection	389338	0.18405316
272	3.93929712	0.0	0.25385239	0.0	1	6		false	POLR2A	35.0	1	0	0	0.63258786	false	0	POLR2A	0	0.0
273	3.93929712	0.0	0.25385239	0.0	1	6		false	SRPK1	35.0	1	0	0	0.63258786	false	0	SRPK1	0	0.0
274	3.58785942	0.00157474	0.27871772	0.0	8	6		false	TNFRSF1A	25.375	8	0	0	0.67651757	false	0	TNFRSF1A	21432	0.3046875
275	3.84345048	1.8605E-4	0.26018288	0.0	2	6		false	CSNK2B	25.5	2	0	0	0.64456869	false	0	CSNK2B	1658	0.5212766
276	3.93929712	0.0	0.25385239	0.0	1	6		false	C1QBP	35.0	1	0	0	0.63258786	false	0	C1QBP	0	0.0
277	3.78594249	1.5823E-4	0.26413502	0.0	2	6		false	DAXX	34.0	2	0	0	0.65175719	false	0	DAXX	764	0.6
278	3.93929712	0.0	0.25385239	0.0	1	6		false	EEF1D	35.0	1	0	0	0.63258786	false	0	EEF1D	0	0.0
279	3.93929712	0.0	0.25385239	0.0	1	6		false	GTF2I	35.0	1	0	0	0.63258786	false	0	GTF2I	0	0.0
280	3.3514377	0.00874148	0.29837941	0.0	6	6		false	PML	30.66666667	6	0	0	0.70607029	false	0	PML	36200	0.25574713
281	2.96166134	0.05248878	0.33764833	0.0	51	5	VHL	false	Pathways in cancer	13.17647059	51	0	0	0.75479233	false	0	Pathways in cancer	630826	0.27058824
282	3.39616613	0.0040709	0.29444967	0.0	4	6		false	CUL2	28.0	4	0	0	0.70047923	false	0	CUL2	18454	0.36986301
283	3.35782748	8.0482E-4	0.29781161	0.0	5	6		false	FN1	31.8	5	0	0	0.70527157	false	0	FN1	11316	0.39487179
284	3.40894569	8.9487E-4	0.29334583	0.0	5	6		false	HIF1A	28.6	5	0	0	0.69888179	false	0	HIF1A	8274	0.38873239
285	3.95207668	1.903E-5	0.25303153	0.0	2	6		false	MSH2	33.0	2	0	0	0.63099042	false	0	MSH2	260	0.64
286	3.55591054	0.00132282	0.28122192	0.0	5	6		false	NTRK1	30.0	5	0	0	0.68051118	false	0	NTRK1	10570	0.3372093
287	3.47284345	5.8026E-4	0.28794848	0.0	5	6		false	NOS2	25.2	5	0	0	0.69089457	false	0	NOS2	8412	0.39672131
288	3.39616613	0.0040709	0.29444967	0.0	4	6		false	VHL	28.0	4	0	0	0.70047923	false	0	VHL	18454	0.36986301
289	2.98722045	0.08258048	0.33475936	0.0	31	5	MYC	false	Transcriptional misregulation in cancer	6.48387097	31	0	0	0.75159744	false	0	Transcriptional misregulation in cancer	310158	0.13375295
290	3.98402556	0.0	0.25100241	0.0	1	6		false	BMI1	31.0	1	0	0	0.62699681	false	0	BMI1	0	0.0
291	3.98402556	0.0	0.25100241	0.0	1	6		false	COMMD3-BMI1	31.0	1	0	0	0.62699681	false	0	COMMD3-BMI1	0	0.0
292	3.98402556	0.0	0.25100241	0.0	1	6		false	EWSR1	31.0	1	0	0	0.62699681	false	0	EWSR1	0	0.0
293	3.98402556	0.0	0.25100241	0.0	1	6		false	FUS	31.0	1	0	0	0.62699681	false	0	FUS	0	0.0
294	3.81789137	1.9159E-4	0.26192469	0.0	2	6		false	SIN3A	28.0	2	0	0	0.64776358	false	0	SIN3A	1248	0.5625
295	3.74121406	7.7873E-4	0.26729291	0.0	3	6		false	SP1	21.66666667	3	0	0	0.65734824	false	0	SP1	4310	0.35028249
296	3.98402556	0.0	0.25100241	0.0	1	6		false	CDK9	31.0	1	0	0	0.62699681	false	0	CDK9	0	0.0
297	3.81789137	1.9159E-4	0.26192469	0.0	2	6		false	NCOR1	28.0	2	0	0	0.64776358	false	0	NCOR1	1248	0.5625
298	3.23642173	0.02409909	0.30898322	0.0	25	5	YWHAZ	false	Oocyte meiosis	7.24	25	0	0	0.72044728	false	0	Oocyte meiosis	158996	0.16421053
299	3.72204473	0.00177068	0.26866953	0.0	4	6		false	FBXW11	22.0	4	0	0	0.65974441	false	0	FBXW11	10270	0.33333333
300	4.23322684	0.0	0.23622642	0.0	1	6		false	AURKA	25.0	1	0	0	0.59584665	false	0	AURKA	0	0.0
301	3.72204473	0.00177068	0.26866953	0.0	4	6		false	BTRC	22.0	4	0	0	0.65974441	false	0	BTRC	10270	0.33333333
302	3.57507987	0.00109492	0.27971403	0.0	6	6		false	PPP2CA	22.83333333	6	0	0	0.67811502	false	0	PPP2CA	9270	0.32587065
303	3.57507987	0.00109492	0.27971403	0.0	6	6		false	PPP2R1A	22.83333333	6	0	0	0.67811502	false	0	PPP2R1A	9270	0.32587065
304	3.1341853	0.02303173	0.31906218	0.0	25	5	MYC	false	Thyroid hormone signaling pathway	13.28	25	0	0	0.73322684	false	0	Thyroid hormone signaling pathway	143926	0.27909091
305	3.33226837	0.00172979	0.30009588	0.0	7	6		false	ACTB	23.71428571	7	0	0	0.70846645	false	0	ACTB	16880	0.28392857
306	3.33226837	0.00172979	0.30009588	0.0	7	6		false	ACTG1	23.71428571	7	0	0	0.70846645	false	0	ACTG1	16880	0.28392857
307	3.53674121	4.6158E-4	0.28274616	0.0	4	6		false	ESR1	22.0	4	0	0	0.68290735	false	0	ESR1	3464	0.40384615
308	4.13099042	0.0	0.2420727	0.0	1	6		false	NCOA3	25.0	1	0	0	0.6086262	false	0	NCOA3	0	0.0
309	4.20127796	0.00676806	0.23802281	0.0	27	7	HIST4H4	false	Systemic lupus erythematosus	3.0	27	0	0	0.59984026	false	0	Systemic lupus erythematosus	28498	0.4
310	3.25559105	0.00345671	0.30716389	0.0	19	6	TP53	false	Pancreatic cancer	19.78947368	19	0	0	0.71805112	false	0	Pancreatic cancer	90600	0.4369645
311	4.47603834	0.03874685	0.22341185	0.0	16	7	PSMA7	false	Proteasome	1.6875	16	0	0	0.56549521	false	0	Proteasome	666906	0.34375
312	5.47284345	0.0	0.18272037	0.0	1	8		false	PSMA1	16.0	1	0	0	0.44089457	false	0	PSMA1	0	0.0
313	5.47284345	0.0	0.18272037	0.0	1	8		false	PSMA2	16.0	1	0	0	0.44089457	false	0	PSMA2	0	0.0
314	5.47284345	0.0	0.18272037	0.0	1	8		false	PSMA3	16.0	1	0	0	0.44089457	false	0	PSMA3	0	0.0
315	5.47284345	0.0	0.18272037	0.0	1	8		false	PSMA5	16.0	1	0	0	0.44089457	false	0	PSMA5	0	0.0
316	5.47284345	0.0	0.18272037	0.0	1	8		false	PSMA6	16.0	1	0	0	0.44089457	false	0	PSMA6	0	0.0
317	5.47284345	0.0	0.18272037	0.0	1	8		false	PSMA7	16.0	1	0	0	0.44089457	false	0	PSMA7	0	0.0
318	3.1341853	0.00915904	0.31906218	0.0	25	5	TP53	false	Hepatitis C	17.72	25	0	0	0.73322684	false	0	Hepatitis C	148336	0.38
319	3.1341853	0.02221071	0.31906218	0.0	25	5	USP7	false	FoxO signaling pathway	15.2	25	0	0	0.73322684	false	0	FoxO signaling pathway	199084	0.32272727
320	4.13099042	0.0	0.2420727	0.0	1	6		false	PRMT1	25.0	1	0	0	0.6086262	false	0	PRMT1	0	0.0
321	4.13099042	0.0	0.2420727	0.0	1	6		false	SIRT1	25.0	1	0	0	0.6086262	false	0	SIRT1	0	0.0
322	2.70607029	0.11980366	0.36953955	0.0	31	5	MYC	false	Proteoglycans in cancer	12.29032258	31	0	0	0.78674121	false	0	Proteoglycans in cancer	564308	0.2454418
323	3.63897764	1.5277E-4	0.27480246	0.0	2	6		false	IQGAP1	23.5	2	0	0	0.6701278	false	0	IQGAP1	1336	0.59210526
324	3.49201278	4.7336E-4	0.2863678	0.0	3	6		false	FLNA	31.0	3	0	0	0.6884984	false	0	FLNA	4868	0.50847458
325	3.44089457	7.3969E-4	0.2906221	0.0	5	6		false	PAK1	25.6	5	0	0	0.69488818	false	0	PAK1	7662	0.37846154
326	3.40255591	0.00117909	0.29389671	0.0	6	6		false	RPS6KB2	22.33333333	6	0	0	0.69968051	false	0	RPS6KB2	8444	0.30046948
327	2.92332268	0.07270011	0.3420765	0.0	21	5	VHL	false	HIF-1 signaling pathway	14.0	21	0	0	0.75958466	false	0	HIF-1 signaling pathway	382676	0.30232558
328	3.9201278	0.0	0.25509372	0.0	1	6		false	ENO1	21.0	1	0	0	0.63498403	false	0	ENO1	0	0.0
329	3.9201278	0.0	0.25509372	0.0	1	6		false	GAPDH	21.0	1	0	0	0.63498403	false	0	GAPDH	0	0.0
330	3.17252396	0.00552628	0.31520645	0.0	20	5	MYC	false	ErbB signaling pathway	16.6	20	0	0	0.7284345	false	0	ErbB signaling pathway	81636	0.3627907
331	3.09584665	0.08358493	0.32301342	0.0	25	5	VHL	false	Ubiquitin mediated proteolysis	3.64	25	0	0	0.73801917	false	0	Ubiquitin mediated proteolysis	277160	0.08
332	4.08626198	0.00638978	0.24472244	0.0	2	6		false	BRCA1	13.0	2	0	0	0.61421725	false	0	BRCA1	19806	0.5
333	4.09265176	0.0	0.24434036	0.0	1	6		false	HUWE1	25.0	1	0	0	0.61341853	false	0	HUWE1	0	0.0
334	3.9201278	3.0066E-4	0.25509372	0.0	2	6		false	SMURF1	20.5	2	0	0	0.63498403	false	0	SMURF1	2222	0.54166667
335	4.09265176	0.0	0.24434036	0.0	1	6		false	STUB1	25.0	1	0	0	0.61341853	false	0	STUB1	0	0.0
336	4.09265176	0.0	0.24434036	0.0	1	6		false	CUL3	25.0	1	0	0	0.61341853	false	0	CUL3	0	0.0
337	4.09265176	0.0	0.24434036	0.0	1	6		false	CUL4A	25.0	1	0	0	0.61341853	false	0	CUL4A	0	0.0
338	4.09265176	0.0	0.24434036	0.0	1	6		false	CUL4B	25.0	1	0	0	0.61341853	false	0	CUL4B	0	0.0
339	4.09265176	0.0	0.24434036	0.0	1	6		false	CUL5	25.0	1	0	0	0.61341853	false	0	CUL5	0	0.0
340	4.09265176	0.0	0.24434036	0.0	1	6		false	CUL7	25.0	1	0	0	0.61341853	false	0	CUL7	0	0.0
341	4.09265176	0.0	0.24434036	0.0	1	6		false	PARK2	25.0	1	0	0	0.61341853	false	0	PARK2	0	0.0
342	4.09265176	0.0	0.24434036	0.0	1	6		false	UBE2I	25.0	1	0	0	0.61341853	false	0	UBE2I	0	0.0
343	3.19808307	0.00928292	0.31268731	0.0	17	5	VCL	false	Shigellosis	15.11764706	17	0	0	0.72523962	false	0	Shigellosis	82054	0.33613445
344	3.98402556	8.298E-5	0.25100241	0.0	3	6		false	VCL	20.66666667	3	0	0	0.62699681	false	0	VCL	1006	0.4469697
345	2.98083067	0.03242141	0.33547696	0.0	27	5	PRKCA	false	Influenza A	14.22222222	27	0	0	0.75239617	false	0	Influenza A	351520	0.29382716
346	3.8370607	1.2059E-4	0.26061615	0.0	2	6		false	XPO1	30.0	2	0	0	0.64536741	false	0	XPO1	2290	0.61702128
347	3.97763578	0.0	0.25140562	0.0	1	6		false	KPNA2	27.0	1	0	0	0.62779553	false	0	KPNA2	0	0.0
348	3.15335463	0.00860675	0.31712259	0.0	22	5	YWHAE	false	Neurotrophin signaling pathway	17.27272727	22	0	0	0.73083067	false	0	Neurotrophin signaling pathway	114012	0.36983471
349	3.77316294	2.2572E-4	0.26502964	0.0	3	6		false	MAP3K3	29.33333333	3	0	0	0.65335463	false	0	MAP3K3	3412	0.50595238
350	3.19808307	0.00247221	0.31268731	0.0	15	5	MYC	false	Acute myeloid leukemia	21.4	15	0	0	0.72523962	false	0	Acute myeloid leukemia	37818	0.46363636
351	2.94249201	0.05223415	0.33984799	0.0	33	5	MYC	false	MAPK signaling pathway	13.06060606	33	0	0	0.7571885	false	0	MAPK signaling pathway	451004	0.26801347
352	3.93929712	0.0	0.25385239	0.0	1	6		false	ARRB1	33.0	1	0	0	0.63258786	false	0	ARRB1	0	0.0
353	3.93929712	0.0	0.25385239	0.0	1	6		false	ARRB2	33.0	1	0	0	0.63258786	false	0	ARRB2	0	0.0
354	3.93929712	0.0	0.25385239	0.0	1	6		false	HSPB1	33.0	1	0	0	0.63258786	false	0	HSPB1	0	0.0
355	3.11501597	0.04729763	0.32102564	0.0	33	5	VCAM1	false	HTLV-I infection	12.03030303	33	0	0	0.735623	false	0	HTLV-I infection	381178	0.26903178
356	4.11182109	0.0	0.24320124	0.0	1	6		false	RAN	33.0	1	0	0	0.61102236	false	0	RAN	0	0.0
357	4.11182109	0.0	0.24320124	0.0	1	6		false	CANX	33.0	1	0	0	0.61102236	false	0	CANX	0	0.0
358	4.11182109	0.0	0.24320124	0.0	1	6		false	KAT5	33.0	1	0	0	0.61102236	false	0	KAT5	0	0.0
359	4.11182109	0.0	0.24320124	0.0	1	6		false	SLC25A5	33.0	1	0	0	0.61102236	false	0	SLC25A5	0	0.0
360	4.11182109	0.0	0.24320124	0.0	1	6		false	VCAM1	33.0	1	0	0	0.61102236	false	0	VCAM1	0	0.0
361	3.23003195	0.020118	0.30959446	0.0	29	6	VCL	false	Focal adhesion	12.13793103	29	0	0	0.72124601	false	0	Focal adhesion	199500	0.26518883
362	4.16932907	1.255E-5	0.23984674	0.0	2	7		false	ILK	21.0	2	0	0	0.60383387	false	0	ILK	74	0.66666667
363	3.79872204	1.1213E-4	0.26324643	0.0	2	7		false	ITGA4	30.0	2	0	0	0.65015974	false	0	ITGA4	1126	0.59183673
364	3.28753994	0.00341974	0.30417881	0.0	15	6	MYC	false	Colorectal cancer	18.93333333	15	0	0	0.71405751	false	0	Colorectal cancer	67312	0.42698413
365	3.40894569	0.00749808	0.29334583	0.0	16	6	VCL	false	Adherens junction	11.6875	16	0	0	0.69888179	false	0	Adherens junction	60544	0.28885135
366	3.17891374	0.00539516	0.31457286	0.0	19	5	PPP2R1A	false	Chagas disease (American trypanosomiasis)	17.73684211	19	0	0	0.72763578	false	0	Chagas disease (American trypanosomiasis)	110626	0.38922889
367	3.20447284	0.00254696	0.31206381	0.0	15	5	TP53	false	Glioma	19.26666667	15	0	0	0.72444089	false	0	Glioma	48950	0.4248062
368	3.21086262	0.00319692	0.31144279	0.0	17	5	MYC	false	Small cell lung cancer	16.76470588	17	0	0	0.72364217	false	0	Small cell lung cancer	51168	0.38450502
369	3.24920128	0.00428139	0.30776794	0.0	15	5	VHL	false	Renal cell carcinoma	16.53333333	15	0	0	0.71884984	false	0	Renal cell carcinoma	45268	0.37886179
370	3.17891374	0.01527213	0.31457286	0.0	18	6	PIK3R1	false	Estrogen signaling pathway	14.27777778	18	0	0	0.72763578	false	0	Estrogen signaling pathway	185090	0.32384824
371	3.30031949	0.00364013	0.30300097	0.0	13	6	MYC	false	Endometrial cancer	20.46153846	13	0	0	0.71246006	false	0	Endometrial cancer	49904	0.46336996
372	3.2172524	0.01032524	0.31082423	0.0	16	5	MYC	false	TGF-beta signaling pathway	11.5	16	0	0	0.72284345	false	0	TGF-beta signaling pathway	77850	0.2625
373	3.86261981	0.0	0.25889165	0.0	1	6	AKT1	false	PI3K-Akt signaling pathway	30.0	1	0	0	0.64217252	false	0	PI3K-Akt signaling pathway	0	0.0
374	5.08306709	0.0	0.19673162	0.0	1	7	BRCA1	false	PI4K-Akt signaling pathway	2.0	1	0	0	0.48961661	false	0	PI4K-Akt signaling pathway	0	0.0
375	3.71565495	0.0	0.26913156	0.0	1	5	MDM2	false	PI5K-Akt signaling pathway	14.0	1	0	0	0.66054313	false	0	PI5K-Akt signaling pathway	0	0.0
376	3.62619808	0.0	0.27577093	0.0	1	6	RELA	false	PI6K-Akt signaling pathway	24.0	1	0	0	0.67172524	false	0	PI6K-Akt signaling pathway	0	0.0
377	3.88178914	0.0	0.25761317	0.0	1	7	RAF1	false	PI7K-Akt signaling pathway	25.0	1	0	0	0.63977636	false	0	PI7K-Akt signaling pathway	0	0.0
378	2.94888179	0.09502772	0.33911159	0.0	31	6	MYC	false	PI8K-Akt signaling pathway	12.67741935	31	0	0	0.75638978	false	0	PI8K-Akt signaling pathway	620870	0.28481511
379	3.9456869	0.0	0.2534413	0.0	1	7		false	CDC37	31.0	1	0	0	0.63178914	false	0	CDC37	0	0.0
380	3.10223642	0.01188646	0.32234809	0.0	18	5	STAT3	false	Toxoplasmosis	16.22222222	18	0	0	0.73722045	false	0	Toxoplasmosis	201324	0.36243386
381	3.23003195	0.00124769	0.30959446	0.0	11	5	MYC	false	Bladder cancer	19.18181818	11	0	0	0.72124601	false	0	Bladder cancer	22306	0.42283298
382	3.28753994	0.00106739	0.30417881	0.0	14	6	PIK3R1	false	B cell receptor signaling pathway	23.35714286	14	0	0	0.71405751	false	0	B cell receptor signaling pathway	26770	0.51993355
383	3.28753994	0.00235252	0.30417881	0.0	14	6	STAT3	false	Prolactin signaling pathway	20.5	14	0	0	0.71405751	false	0	Prolactin signaling pathway	33174	0.45348837
384	3.23003195	0.00877484	0.30959446	0.0	21	5	MYC	false	Hippo signaling pathway	7.71428571	21	0	0	0.72124601	false	0	Hippo signaling pathway	67264	0.19183673
385	3.3514377	0.0020444	0.29837941	0.0	13	6	TP53	false	Apoptosis	17.84615385	13	0	0	0.70607029	false	0	Apoptosis	27004	0.45530146
